# Supplementary material for: Quantitative proteomic analysis of extracellular vesicles in response to baculovirus infection of a Trichoplusia ni cell line
Source: PLoS One. 2023 Jan 30;18(1):e0281060. doi: 10.1371/journal.pone.0281060 (PMC9886248; doi:10.1371/journal.pone.0281060)
Supplement: S1 File — (XLSX) [file pone.0281060.s002.xlsx]

## Sheet: 3171 all Tni
Protein Group	Protein ID	Accession	Significance	-10lgP	Intensity TMT6-126	Intensity TMT6-127	Intensity TMT6-128	Intensity TMT6-129	Intensity TMT6-130	Intensity TMT6-131	Ratio TMT6-126	Ratio TMT6-127	Ratio TMT6-128	Ratio TMT6-129	Ratio TMT6-130	Ratio TMT6-131	Intensity not infected(TMT6-126; TMT6-127; TMT6-128)	Intensity infected(TMT6-129; TMT6-130; TMT6-131)	Ratio not infected(TMT6-126; TMT6-127; TMT6-128)	Ratio infected(TMT6-129; TMT6-130; TMT6-131)	Coverage (%)	#Peptides	#Unique	PTM	Avg. Mass	Description
298	141237	A0A2H4WW82	5.73	158.19	703390	542710	382300	499190	353740	320740	1	0.77	0.54	0.71	0.5	0.46	544990	394910	1	0.72	51	14	14	TMT6plex; Oxidation (M)	17755	40S ribosomal protein S18 OS=Trichoplusia ni OX=7111 GN=LOC113493481 PE=2 SV=1
141	128797	A0A2H4WW83	6.89	208.43	797590	769140	772500	942340	1191900	1169500	1	0.96	0.97	1.18	1.49	1.47	795530	1104000	1	1.39	49	21	21	Carbamidomethylation; TMT6plex; Oxidation (M)	35542	Glyceraldehyde-3-phosphate dehydrogenase OS=Trichoplusia ni OX=7111 GN=LOC113509001 PE=2 SV=1
95	129200	A0A2H4WW89	60.7	243.49	230810	213820	157140	653040	674810	954070	1	0.93	0.68	2.83	2.92	4.13	227260	767800	1	3.38	50	21	21	Carbamidomethylation; TMT6plex; Oxidation (M)	49937	Tubulin alpha chain OS=Trichoplusia ni OX=7111 GN=LOC113498276 PE=2 SV=1
1544	147387	A0A2H4WW93	7.58	58.31	0	0	0	2325.1	4159.8	2972.3	-	-	-	256	256	256	0	3152.4	-	256	3	1	1	TMT6plex	51664	Caspase-5/dronc OS=Trichoplusia ni OX=7111 GN=LOC113504482 PE=2 SV=1
20	128742	A0A451FUM5	6.97	281.7	238640	148170	181790	264810	257600	293350	1	0.62	0.76	1.11	1.08	1.23	194000	275870	1	1.42	14	31	7	Carbamidomethylation; TMT6plex; Oxidation (M)	41822	Actin OS=Trichoplusia ni OX=7111 GN=LOC113507353 PE=2 SV=1
1104	139775	A0A5H1ZR53	12.62	84.32	35981	27003	21437	57056	57241	45267	1	0.75	0.6	1.59	1.59	1.26	29103	53188	1	1.83	16	5	5	Carbamidomethylation; TMT6plex	39691	L-lactate dehydrogenase OS=Trichoplusia ni OX=7111 GN=LOC113506948 PE=1 SV=1
1459	137310	A0A7E5V881	1.33	74.61	12730	11562	8477.1	13631	15384	13063	1	0.91	0.67	1.07	1.21	1.03	12310	14026	1	1.14	7	2	2	TMT6plex	40842	neurofilament heavy polypeptide isoform X1 OS=Trichoplusia ni OX=7111 GN=LOC113491627 PE=3 SV=1
1459	138811	A0A7E5V882	1.33	74.61	12730	11562	8477.1	13631	15384	13063	1	0.91	0.67	1.07	1.21	1.03	12310	14026	1	1.14	9	2	2	TMT6plex	33432	chromatin-remodeling ATPase INO80 isoform X2 OS=Trichoplusia ni OX=7111 GN=LOC113491627 PE=3 SV=1
1679	136557	A0A7E5V895	2.95	47.17	18954	20432	15792	24570	31007	30755	1	1.08	0.83	1.3	1.64	1.62	18393	28777	1	1.56	4	2	2	TMT6plex	44281	exopolyphosphatase PRUNE1 OS=Trichoplusia ni OX=7111 GN=LOC113491632 PE=3 SV=1
1146	140559	A0A7E5V896	10.57	79.59	31886	27326	17890	50155	39825	47518	1	0.86	0.56	1.57	1.25	1.49	26295	46599	1	1.77	4	5	5	TMT6plex	125483	intersectin-1-like isoform X1 OS=Trichoplusia ni OX=7111 GN=LOC113491637 PE=4 SV=1
744	149526	A0A7E5V8A8	8.06	120.63	42233	37887	38259	61993	67153	59441	1	0.9	0.91	1.47	1.59	1.41	44793	63605	1	1.42	16	8	8	Carbamidomethylation; TMT6plex	63983	ran GTPase-activating protein 1 isoform X1 OS=Trichoplusia ni OX=7111 GN=LOC113491648 PE=4 SV=1
1146	149814	A0A7E5V8C2	10.57	79.59	31886	27326	17890	50155	39825	47518	1	0.86	0.56	1.57	1.25	1.49	26295	46599	1	1.77	4	5	5	TMT6plex	124072	intersectin-1-like isoform X2 OS=Trichoplusia ni OX=7111 GN=LOC113491637 PE=4 SV=1
1080	149809	A0A7E5V8D0	3.16	88.9	27541	18855	27718	28593	30337	34261	1	0.68	1.01	1.04	1.1	1.24	25468	32235	1	1.27	21	4	4	TMT6plex	24762	Thioredoxin domain-containing protein 9 OS=Trichoplusia ni OX=7111 GN=LOC113491665 PE=4 SV=1
744	149523	A0A7E5V8E1	8.06	120.63	42233	37887	38259	61993	67153	59441	1	0.9	0.91	1.47	1.59	1.41	44793	63605	1	1.42	18	8	8	Carbamidomethylation; TMT6plex	60287	ran GTPase-activating protein 1 isoform X2 OS=Trichoplusia ni OX=7111 GN=LOC113491648 PE=4 SV=1
1426	139296	A0A7E5V8F1	7.18	65.19	11005	18656	13579	41908	34548	40040	1	1.7	1.23	3.81	3.14	3.64	15821	38832	1	2.45	3	2	2	TMT6plex	103754	ack-related non-receptor tyrosine kinase OS=Trichoplusia ni OX=7111 GN=LOC113491680 PE=4 SV=1
596	145558	A0A7E5V8F7	12.84	154.6	60299	56414	52547	90987	108550	110440	1	0.94	0.87	1.51	1.8	1.83	58843	105660	1	1.8	39	10	10	TMT6plex	31464	Glyoxalase domain-containing protein 4 OS=Trichoplusia ni OX=7111 GN=LOC113491685 PE=3 SV=1
2175	144401	A0A7E5V8F8	0.57	23.57	0	2325.1	3895.1	2286.7	2974.7	2634.6	-	256	256	256	256	256	3110.1	2632	1	0.85	1	1	1	TMT6plex	109842	protein toll-like OS=Trichoplusia ni OX=7111 GN=LOC113491662 PE=3 SV=1
1987	150510	A0A7E5V8G5	5.06	33.36	10230	6846.6	18708	3578.5	2698.7	1372.7	1	0.67	1.83	0.35	0.26	0.13	11928	2549.9	1	0.21	2	1	1	TMT6plex	42686	uncharacterized protein LOC113491675 isoform X4 OS=Trichoplusia ni OX=7111 GN=LOC113491675 PE=4 SV=1
1987	150511	A0A7E5V8H4	5.06	33.36	10230	6846.6	18708	3578.5	2698.7	1372.7	1	0.67	1.83	0.35	0.26	0.13	11928	2549.9	1	0.21	2	1	1	TMT6plex	45750	uncharacterized protein LOC113491675 isoform X2 OS=Trichoplusia ni OX=7111 GN=LOC113491675 PE=4 SV=1
1755	138325	A0A7E5V8J5	0.81	44	1666.7	5459.2	2688.2	2609.3	2047.8	2397	1	3.28	1.61	1.57	1.23	1.44	4892.3	4831.7	1	0.99	2	1	1	TMT6plex	71012	Pescadillo homolog OS=Trichoplusia ni OX=7111 GN=LOC113491694 PE=3 SV=1
2321	151018	A0A7E5V8K9	0.38	24.12	9154.2	8261.2	10164	10857	6570.3	6035.9	1	0.9	1.11	1.19	0.72	0.66	9193.2	7821.2	1	0.85	2	1	1	TMT6plex	50970	Elongation factor Tu OS=Trichoplusia ni OX=7111 GN=LOC113491704 PE=3 SV=1
261	133570	A0A7E5V8L2	0.31	188.59	381750	346090	352850	402210	381530	324800	1	0.91	0.92	1.05	1	0.85	369090	369510	1	1	25	10	10	Carbamidomethylation; TMT6plex; Oxidation (M)	44418	uncharacterized protein LOC113491711 OS=Trichoplusia ni OX=7111 GN=LOC113491711 PE=4 SV=1
318	144251	A0A7E5V8M2	0.94	183.81	413020	411560	424050	469450	437770	429980	1	1	1.03	1.14	1.06	1.04	419300	447610	1	1.07	33	11	11	TMT6plex; Oxidation (M)	33077	syntaxin-1A isoform X5 OS=Trichoplusia ni OX=7111 GN=LOC113491702 PE=3 SV=1
920	144514	A0A7E5V8N0	1.1	101.61	54376	42137	48606	47730	56689	55231	1	0.77	0.89	0.88	1.04	1.02	49378	53217	1	1.08	24	6	6	Carbamidomethylation; TMT6plex	24352	GTP-binding nuclear protein OS=Trichoplusia ni OX=7111 GN=LOC113491707 PE=3 SV=1
1522	132312	A0A7E5V8N1	0.6	70.72	13685	18508	12281	17782	17467	14305	1	1.35	0.9	1.3	1.28	1.05	14824	16518	1	1.11	2	2	2	TMT6plex	112748	Calcium-transporting ATPase OS=Trichoplusia ni OX=7111 GN=LOC113491725 PE=3 SV=1
1091	146474	A0A7E5V8N4	20.1	99.78	59803	51695	68492	29132	30365	18503	1	0.86	1.15	0.49	0.51	0.31	61921	27189	1	0.44	8	4	4	TMT6plex	60519	filaggrin-2-like OS=Trichoplusia ni OX=7111 GN=LOC113491709 PE=4 SV=1
520	138049	A0A7E5V8N8	84.93	152.09	194640	193770	487280	55122	50770	40172	1	1	2.5	0.28	0.26	0.21	294230	53087	1	0.18	15	11	11	Carbamidomethylation; TMT6plex	83962	laccase-5 OS=Trichoplusia ni OX=7111 GN=LOC113491714 PE=3 SV=1
1524	149864	A0A7E5V8P6	8.24	55.87	3448.2	3882.8	2569.3	7482.4	7342.2	17764	1	1.13	0.75	2.17	2.13	5.15	3300.1	10863	1	3.29	8	2	2	TMT6plex	28644	Ribosome maturation protein SBDS OS=Trichoplusia ni OX=7111 GN=LOC113491728 PE=3 SV=1
1555	133447	A0A7E5V8P8	0.18	41.94	7553.6	8065.5	8450.8	7517.5	7166.9	10454	1	1.07	1.12	1	0.95	1.38	8862.4	8379.5	1	0.95	1	2	2	TMT6plex	168933	Inositol hexakisphosphate and diphosphoinositol-pentakisphosphate kinase OS=Trichoplusia ni OX=7111 GN=LOC113491732 PE=3 SV=1
1555	133441	A0A7E5V8Q3	0.18	41.94	7553.6	8065.5	8450.8	7517.5	7166.9	10454	1	1.07	1.12	1	0.95	1.38	8862.4	8379.5	1	0.95	1	2	2	TMT6plex	167205	Inositol hexakisphosphate and diphosphoinositol-pentakisphosphate kinase OS=Trichoplusia ni OX=7111 GN=LOC113491732 PE=3 SV=1
1555	133445	A0A7E5V8Q7	0.18	41.94	7553.6	8065.5	8450.8	7517.5	7166.9	10454	1	1.07	1.12	1	0.95	1.38	8862.4	8379.5	1	0.95	1	2	2	TMT6plex	169412	Inositol hexakisphosphate and diphosphoinositol-pentakisphosphate kinase OS=Trichoplusia ni OX=7111 GN=LOC113491732 PE=3 SV=1
1522	132311	A0A7E5V8Q8	0.6	70.72	13685	18508	12281	17782	17467	14305	1	1.35	0.9	1.3	1.28	1.05	14824	16518	1	1.11	2	2	2	TMT6plex	109903	Calcium-transporting ATPase OS=Trichoplusia ni OX=7111 GN=LOC113491725 PE=3 SV=1
1555	133442	A0A7E5V8Q9	0.18	41.94	7553.6	8065.5	8450.8	7517.5	7166.9	10454	1	1.07	1.12	1	0.95	1.38	8862.4	8379.5	1	0.95	1	2	2	TMT6plex	168767	Inositol hexakisphosphate and diphosphoinositol-pentakisphosphate kinase OS=Trichoplusia ni OX=7111 GN=LOC113491732 PE=3 SV=1
1522	132310	A0A7E5V8R0	0.6	70.72	13685	18508	12281	17782	17467	14305	1	1.35	0.9	1.3	1.28	1.05	14824	16518	1	1.11	2	2	2	TMT6plex	109673	Calcium-transporting ATPase OS=Trichoplusia ni OX=7111 GN=LOC113491725 PE=3 SV=1
1555	133439	A0A7E5V8R5	0.18	41.94	7553.6	8065.5	8450.8	7517.5	7166.9	10454	1	1.07	1.12	1	0.95	1.38	8862.4	8379.5	1	0.95	1	2	2	TMT6plex	153067	Inositol hexakisphosphate and diphosphoinositol-pentakisphosphate kinase OS=Trichoplusia ni OX=7111 GN=LOC113491732 PE=3 SV=1
1555	133448	A0A7E5V8R7	0.18	41.94	7553.6	8065.5	8450.8	7517.5	7166.9	10454	1	1.07	1.12	1	0.95	1.38	8862.4	8379.5	1	0.95	1	2	2	TMT6plex	169032	Inositol hexakisphosphate and diphosphoinositol-pentakisphosphate kinase OS=Trichoplusia ni OX=7111 GN=LOC113491732 PE=3 SV=1
1555	133446	A0A7E5V8R8	0.18	41.94	7553.6	8065.5	8450.8	7517.5	7166.9	10454	1	1.07	1.12	1	0.95	1.38	8862.4	8379.5	1	0.95	1	2	2	TMT6plex	168945	Inositol hexakisphosphate and diphosphoinositol-pentakisphosphate kinase OS=Trichoplusia ni OX=7111 GN=LOC113491732 PE=3 SV=1
1555	133444	A0A7E5V8S3	0.18	41.94	7553.6	8065.5	8450.8	7517.5	7166.9	10454	1	1.07	1.12	1	0.95	1.38	8862.4	8379.5	1	0.95	1	2	2	TMT6plex	168387	Inositol hexakisphosphate and diphosphoinositol-pentakisphosphate kinase OS=Trichoplusia ni OX=7111 GN=LOC113491732 PE=3 SV=1
934	150041	A0A7E5V8S4	6.62	78.3	28935	32516	20899	38033	41115	47596	1	1.12	0.72	1.31	1.42	1.64	34255	42248	1	1.23	26	3	3	Carbamidomethylation; TMT6plex; Oxidation (M)	15648	fatty acid-binding protein-like OS=Trichoplusia ni OX=7111 GN=LOC113491740 PE=4 SV=1
2244	150835	A0A7E5V8S9	0.29	37.97	2994.3	2570.1	3651.7	2931	2564.7	2622.1	1	0.86	1.22	0.98	0.86	0.88	3072	2705.9	1	0.88	6	1	1	TMT6plex	20208	UPF0545 protein C22orf39 homolog OS=Trichoplusia ni OX=7111 GN=LOC113491739 PE=3 SV=1
1555	133443	A0A7E5V8T0	0.18	41.94	7553.6	8065.5	8450.8	7517.5	7166.9	10454	1	1.07	1.12	1	0.95	1.38	8862.4	8379.5	1	0.95	1	2	2	TMT6plex	168288	Inositol hexakisphosphate and diphosphoinositol-pentakisphosphate kinase OS=Trichoplusia ni OX=7111 GN=LOC113491732 PE=3 SV=1
1555	133438	A0A7E5V8T1	0.18	41.94	7553.6	8065.5	8450.8	7517.5	7166.9	10454	1	1.07	1.12	1	0.95	1.38	8862.4	8379.5	1	0.95	1	2	2	TMT6plex	150540	Inositol hexakisphosphate and diphosphoinositol-pentakisphosphate kinase OS=Trichoplusia ni OX=7111 GN=LOC113491732 PE=3 SV=1
1555	133437	A0A7E5V8T6	0.18	41.94	7553.6	8065.5	8450.8	7517.5	7166.9	10454	1	1.07	1.12	1	0.95	1.38	8862.4	8379.5	1	0.95	1	2	2	TMT6plex	140568	Inositol hexakisphosphate and diphosphoinositol-pentakisphosphate kinase OS=Trichoplusia ni OX=7111 GN=LOC113491732 PE=3 SV=1
1326	142169	A0A7E5V8U8	0.03	44.49	29188	28443	17484	29769	24225	21659	1	0.97	0.6	1.02	0.83	0.74	25930	25218	1	0.97	4	1	1	TMT6plex; Oxidation (M)	28842	calcium release-activated calcium channel protein 1 isoform X2 OS=Trichoplusia ni OX=7111 GN=LOC113491758 PE=3 SV=1
1326	142168	A0A7E5V8W1	0.03	44.49	29188	28443	17484	29769	24225	21659	1	0.97	0.6	1.02	0.83	0.74	25930	25218	1	0.97	5	1	1	TMT6plex; Oxidation (M)	24789	calcium release-activated calcium channel protein 1 isoform X3 OS=Trichoplusia ni OX=7111 GN=LOC113491758 PE=3 SV=1
1121	137561	A0A7E5V8W5	17.2	97	51316	43351	43234	85677	91215	112600	1	0.84	0.84	1.67	1.78	2.19	45967	96499	1	2.1	9	4	3	TMT6plex	41865	Mitogen-activated protein kinase OS=Trichoplusia ni OX=7111 GN=LOC113491757 PE=3 SV=1
1138	149929	A0A7E5V8W6	20.02	73.92	95661	95279	71376	191410	185880	218810	1	1	0.75	2	1.94	2.29	90066	198700	1	2.21	7	3	3	TMT6plex	43641	ankyrin repeat and MYND domain-containing protein 2 OS=Trichoplusia ni OX=7111 GN=LOC113491766 PE=4 SV=1
1373	132786	A0A7E5V8X0	5.3	56.41	13759	14046	18977	19770	24705	24073	1	1.02	1.38	1.44	1.8	1.75	15594	23779	1	1.52	3	3	3	TMT6plex	123808	HECT-type E3 ubiquitin transferase OS=Trichoplusia ni OX=7111 GN=LOC113491770 PE=4 SV=1
1326	142170	A0A7E5V8X2	0.03	44.49	29188	28443	17484	29769	24225	21659	1	0.97	0.6	1.02	0.83	0.74	25930	25218	1	0.97	4	1	1	TMT6plex; Oxidation (M)	28970	calcium release-activated calcium channel protein 1 isoform X1 OS=Trichoplusia ni OX=7111 GN=LOC113491758 PE=3 SV=1
1186	149804	A0A7E5V8Y1	6.49	95.53	25598	20690	20017	35733	27190	38918	1	0.81	0.78	1.4	1.06	1.52	22904	33947	1	1.48	17	5	5	TMT6plex	35146	DNA-directed RNA polymerase II subunit GRINL1A OS=Trichoplusia ni OX=7111 GN=LOC113491784 PE=3 SV=1
197	130376	A0A7E5V8Z5	19.25	227.37	171720	187310	152060	313790	334480	423250	1	1.09	0.89	1.83	1.95	2.46	193510	360930	1	1.87	25	27	27	Carbamidomethylation; TMT6plex	138219	Coronin OS=Trichoplusia ni OX=7111 GN=LOC113491793 PE=3 SV=1
961	138837	A0A7E5V8Z9	1.62	94.24	27135	31114	29552	33424	33145	34025	1	1.15	1.09	1.23	1.22	1.25	30814	34371	1	1.12	7	4	3	TMT6plex	43906	guanine nucleotide-binding protein subunit alpha homolog OS=Trichoplusia ni OX=7111 GN=LOC113491781 PE=4 SV=1
1325	150466	A0A7E5V911	1.21	49.33	62461	69649	88229	44508	63511	71923	1	1.12	1.41	0.71	1.02	1.15	73446	59981	1	0.82	9	2	2	TMT6plex	16723	Protein quiver OS=Trichoplusia ni OX=7111 GN=LOC113491809 PE=3 SV=1
197	130455	A0A7E5V912	19.25	227.37	171720	187310	152060	313790	334480	423250	1	1.09	0.89	1.83	1.95	2.46	193510	360930	1	1.87	29	27	27	Carbamidomethylation; TMT6plex	115986	Coronin OS=Trichoplusia ni OX=7111 GN=LOC113491793 PE=3 SV=1
641	145454	A0A7E5V920	4.49	107.15	12022	15177	16093	17252	23064	19167	1	1.26	1.34	1.44	1.92	1.59	15315	19828	1	1.29	15	6	3	TMT6plex	22841	ras-related protein Rab-30 OS=Trichoplusia ni OX=7111 GN=LOC113491794 PE=4 SV=1
716	149918	A0A7E5V922	17.21	120.68	480290	428420	497810	241600	221270	254270	1	0.89	1.04	0.5	0.46	0.53	471450	240200	1	0.51	26	5	5	TMT6plex; Oxidation (M)	17758	Protein quiver OS=Trichoplusia ni OX=7111 GN=LOC113491800 PE=3 SV=1
1085	146147	A0A7E5V924	2.41	114.89	37880	35449	38176	37703	44349	51544	1	0.94	1.01	1	1.17	1.36	37168	44532	1	1.2	12	4	4	TMT6plex	48574	AP-1 complex subunit mu-1 OS=Trichoplusia ni OX=7111 GN=LOC113491799 PE=3 SV=1
2212	150974	A0A7E5V942	0.5	26.64	1969.8	1666	0	1383.8	1516.9	1587.3	1	0.85	0	0.7	0.77	0.81	1817.9	1496	1	0.82	3	1	1	TMT6plex	31807	uncharacterized protein LOC113491839 isoform X2 OS=Trichoplusia ni OX=7111 GN=LOC113491839 PE=4 SV=1
2212	150975	A0A7E5V970	0.5	26.64	1969.8	1666	0	1383.8	1516.9	1587.3	1	0.85	0	0.7	0.77	0.81	1817.9	1496	1	0.82	3	1	1	TMT6plex	33322	uncharacterized protein LOC113491839 isoform X1 OS=Trichoplusia ni OX=7111 GN=LOC113491839 PE=4 SV=1
1395	142268	A0A7E5V9A1	2.25	68.02	29368	21605	26394	33159	39084	37581	1	0.74	0.9	1.13	1.33	1.28	25789	36608	1	1.42	11	2	2	TMT6plex	23417	charged multivesicular body protein 6-A OS=Trichoplusia ni OX=7111 GN=LOC113491861 PE=3 SV=1
579	149515	A0A7E5V9A6	8.15	125.01	130440	110130	111530	157540	209560	189180	1	0.84	0.86	1.21	1.61	1.45	119400	185430	1	1.55	15	8	8	TMT6plex	51262	Serine hydroxymethyltransferase OS=Trichoplusia ni OX=7111 GN=LOC113491873 PE=3 SV=1
1046	149733	A0A7E5V9B5	2.35	74.58	12117	8363.5	12798	11702	13825	15400	1	0.69	1.06	0.97	1.14	1.27	12834	15178	1	1.18	6	5	5	TMT6plex	117525	Protein kinase C OS=Trichoplusia ni OX=7111 GN=LOC113491871 PE=3 SV=1
579	149516	A0A7E5V9B9	8.15	125.01	130440	110130	111530	157540	209560	189180	1	0.84	0.86	1.21	1.61	1.45	119400	185430	1	1.55	14	8	8	TMT6plex	56966	Serine hydroxymethyltransferase OS=Trichoplusia ni OX=7111 GN=LOC113491873 PE=3 SV=1
1672	150535	A0A7E5V9C8	0.28	50.75	9015.9	7753.4	0	8700	5402.5	4857.4	1	0.86	0	0.96	0.6	0.54	8384.7	7631.2	1	0.91	4	1	1	TMT6plex	32047	uncharacterized protein LOC113491890 OS=Trichoplusia ni OX=7111 GN=LOC113491890 PE=4 SV=1
1240	149823	A0A7E5V9D1	7.02	75.18	19370	14600	22036	14442	10355	10453	1	0.75	1.14	0.75	0.53	0.54	19656	13743	1	0.7	6	4	4	TMT6plex	88644	E3 ubiquitin-protein ligase OS=Trichoplusia ni OX=7111 GN=LOC113491887 PE=4 SV=1
1163	150013	A0A7E5V9D7	3.71	103.59	32116	24403	30236	62787	52926	49083	1	0.76	0.94	1.96	1.65	1.53	30451	56490	1	1.86	16	2	2	TMT6plex	19654	uncharacterized protein LOC113491891 OS=Trichoplusia ni OX=7111 GN=LOC113491891 PE=4 SV=1
1044	149681	A0A7E5V9E8	13.35	94.52	25478	26218	18115	42889	41849	50487	1	1.03	0.71	1.68	1.64	1.98	23270	45552	1	1.96	14	6	6	TMT6plex	55398	targeting protein for Xklp2-like OS=Trichoplusia ni OX=7111 GN=LOC113491904 PE=3 SV=1
1055	136372	A0A7E5V9G2	11.52	103.47	52290	48229	76212	34135	33742	30483	1	0.92	1.46	0.65	0.65	0.58	60020	33146	1	0.55	7	4	4	TMT6plex	67538	sodium-independent sulfate anion transporter-like OS=Trichoplusia ni OX=7111 GN=LOC113491917 PE=3 SV=1
1265	135792	A0A7E5V9G4	1.26	60.24	77054	64125	60869	76008	71101	77951	1	0.83	0.79	0.99	0.92	1.01	67349	75020	1	1.11	3	3	3	TMT6plex	117444	Hepatocyte growth factor-regulated tyrosine kinase substrate OS=Trichoplusia ni OX=7111 GN=LOC113491902 PE=4 SV=1
2012	147234	A0A7E5V9H4	1.71	23.77	11598	9669.7	8864.4	18589	20931	17694	1	0.83	0.76	1.6	1.8	1.53	10044	19072	1	1.9	1	1	1	TMT6plex	189209	nuclear pore complex protein Nup214 OS=Trichoplusia ni OX=7111 GN=LOC113491935 PE=4 SV=1
1399	150094	A0A7E5V9H9	4.55	49.68	47614	48588	60956	40701	36621	36920	1	1.02	1.28	0.85	0.77	0.78	52386	38081	1	0.73	6	3	3	TMT6plex	28434	uncharacterized protein LOC113491938 OS=Trichoplusia ni OX=7111 GN=LOC113491938 PE=4 SV=1
240	135455	A0A7E5V9I1	12.07	184.62	175770	162110	182470	285290	300270	329340	1	0.92	1.04	1.62	1.71	1.87	186360	312480	1	1.68	22	22	22	Carbamidomethylation; TMT6plex; Oxidation (M)	118674	Valine--tRNA ligase OS=Trichoplusia ni OX=7111 GN=LOC113491923 PE=3 SV=1
1702	138305	A0A7E5V9I8	1.48	89.84	6330.6	4715.6	7967.6	4441.5	5879.4	4417.1	1	0.74	1.26	0.7	0.93	0.7	6337.9	4912.7	1	0.78	17	2	2	TMT6plex	22900	uncharacterized protein LOC113491929 OS=Trichoplusia ni OX=7111 GN=LOC113491929 PE=4 SV=1
1829	142639	A0A7E5V9J2	0.09	47.46	3859.9	5295.5	6465.7	5655.5	5524.7	5109.3	1	1.37	1.68	1.47	1.43	1.32	5207.1	5429.8	1	1.04	1	1	1	TMT6plex	95445	uncharacterized protein LOC113491934 OS=Trichoplusia ni OX=7111 GN=LOC113491934 PE=4 SV=1
1816	144397	A0A7E5V9M6	0.45	27.59	29311	25014	36514	20779	30548	23769	1	0.85	1.25	0.71	1.04	0.81	30279	25032	1	0.83	2	1	1	TMT6plex	37853	uncharacterized protein LOC113491963 OS=Trichoplusia ni OX=7111 GN=LOC113491963 PE=4 SV=1
623	135246	A0A7E5V9M9	25.58	134.46	258420	227450	364800	105550	118790	111710	1	0.88	1.41	0.41	0.46	0.43	285180	114660	1	0.4	11	11	11	TMT6plex; Oxidation (M)	92623	uncharacterized protein LOC113491950 OS=Trichoplusia ni OX=7111 GN=LOC113491950 PE=4 SV=1
873	138557	A0A7E5V9P1	7.62	118.48	47155	46968	37720	72782	70306	59512	1	1	0.8	1.54	1.49	1.26	47544	67534	1	1.42	22	6	6	TMT6plex	38176	nuclear distribution protein nudE homolog 1-like isoform X1 OS=Trichoplusia ni OX=7111 GN=LOC113491968 PE=3 SV=1
999	149846	A0A7E5V9P2	9.88	88.36	59993	58088	44008	102380	85564	89540	1	0.97	0.73	1.71	1.43	1.49	56139	92493	1	1.65	31	5	5	TMT6plex	19835	28 kDa heat- and acid-stable phosphoprotein OS=Trichoplusia ni OX=7111 GN=LOC113491958 PE=4 SV=1
1612	138114	A0A7E5V9R7	1.5	34.74	23363	18024	18559	37994	31757	36223	1	0.77	0.79	1.63	1.36	1.55	19982	35325	1	1.77	4	1	1	TMT6plex	23891	26S proteasome non-ATPase regulatory subunit 10-like OS=Trichoplusia ni OX=7111 GN=LOC113491982 PE=4 SV=1
1150	149940	A0A7E5V9S2	2.48	60.02	13656	9653.2	12027	15505	18432	18648	1	0.71	0.88	1.14	1.35	1.37	11779	17528	1	1.49	6	3	2	TMT6plex	51505	26S proteasome non-ATPase regulatory subunit 12 OS=Trichoplusia ni OX=7111 GN=LOC113491986 PE=3 SV=1
384	130120	A0A7E5V9S5	11.07	167.17	147800	152070	145510	205250	242780	294270	1	1.03	0.98	1.39	1.64	1.99	154680	250390	1	1.62	21	15	15	TMT6plex; Oxidation (M)	69946	Elongation factor 1-alpha OS=Trichoplusia ni OX=7111 GN=LOC113491975 PE=4 SV=1
867	138636	A0A7E5V9W6	2.74	110.81	54647	51800	33636	43501	31685	38932	1	0.95	0.62	0.8	0.58	0.71	50582	39041	1	0.77	19	4	4	Carbamidomethylation; TMT6plex	33518	40S ribosomal protein SA OS=Trichoplusia ni OX=7111 GN=LOC113492011 PE=3 SV=1
720	149622	A0A7E5V9X5	1.78	124.18	58327	54996	94298	63180	56879	60627	1	0.94	1.62	1.08	0.98	1.04	70740	60229	1	0.85	28	5	5	Carbamidomethylation; TMT6plex	24456	protein enhancer of sevenless 2B OS=Trichoplusia ni OX=7111 GN=LOC113492015 PE=4 SV=1
2179	150725	A0A7E5V9X9	0.74	32.02	5633.2	7139.9	5373	8039.1	9097.4	7448.8	1	1.27	0.95	1.43	1.61	1.32	6048.7	8195.1	1	1.35	1	1	1	TMT6plex	129940	Ubiquitin carboxyl-terminal hydrolase 7 OS=Trichoplusia ni OX=7111 GN=LOC113492018 PE=3 SV=1
2179	150723	A0A7E5V9Y3	0.74	32.02	5633.2	7139.9	5373	8039.1	9097.4	7448.8	1	1.27	0.95	1.43	1.61	1.32	6048.7	8195.1	1	1.35	1	1	1	TMT6plex	129371	Ubiquitin carboxyl-terminal hydrolase 7 OS=Trichoplusia ni OX=7111 GN=LOC113492018 PE=3 SV=1
2179	150724	A0A7E5V9Y4	0.74	32.02	5633.2	7139.9	5373	8039.1	9097.4	7448.8	1	1.27	0.95	1.43	1.61	1.32	6048.7	8195.1	1	1.35	1	1	1	TMT6plex	129484	Ubiquitin carboxyl-terminal hydrolase 7 OS=Trichoplusia ni OX=7111 GN=LOC113492018 PE=3 SV=1
2179	150722	A0A7E5V9Y5	0.74	32.02	5633.2	7139.9	5373	8039.1	9097.4	7448.8	1	1.27	0.95	1.43	1.61	1.32	6048.7	8195.1	1	1.35	1	1	1	TMT6plex	126939	Ubiquitin carboxyl-terminal hydrolase 7 OS=Trichoplusia ni OX=7111 GN=LOC113492018 PE=3 SV=1
2179	150721	A0A7E5V9Z0	0.74	32.02	5633.2	7139.9	5373	8039.1	9097.4	7448.8	1	1.27	0.95	1.43	1.61	1.32	6048.7	8195.1	1	1.35	1	1	1	TMT6plex	125059	Ubiquitin carboxyl-terminal hydrolase 7 OS=Trichoplusia ni OX=7111 GN=LOC113492018 PE=3 SV=1
1137	139857	A0A7E5V9Z2	21.31	83.33	11946	16369	6336.6	29697	27233	36615	1	1.37	0.53	2.49	2.28	3.07	16819	33426	1	1.99	5	4	4	TMT6plex	101424	rho GTPase-activating protein 92B-like isoform X2 OS=Trichoplusia ni OX=7111 GN=LOC113492030 PE=4 SV=1
1137	139858	A0A7E5V9Z6	21.31	83.33	11946	16369	6336.6	29697	27233	36615	1	1.37	0.53	2.49	2.28	3.07	16819	33426	1	1.99	5	4	4	TMT6plex	103137	rho GTPase-activating protein 44-like isoform X1 OS=Trichoplusia ni OX=7111 GN=LOC113492030 PE=4 SV=1
1120	133592	A0A7E5VA00	7.18	106.77	17487	19183	17604	26419	26523	29968	1	1.1	1.01	1.51	1.52	1.71	19202	28701	1	1.49	10	3	3	TMT6plex	40798	phosphoribosyl pyrophosphate synthase-associated protein 2 isoform X2 OS=Trichoplusia ni OX=7111 GN=LOC113492035 PE=3 SV=1
1120	133593	A0A7E5VA07	7.18	106.77	17487	19183	17604	26419	26523	29968	1	1.1	1.01	1.51	1.52	1.71	19202	28701	1	1.49	10	3	3	TMT6plex	41586	phosphoribosyl pyrophosphate synthase-associated protein 2 isoform X1 OS=Trichoplusia ni OX=7111 GN=LOC113492035 PE=3 SV=1
1120	133590	A0A7E5VA08	7.18	106.77	17487	19183	17604	26419	26523	29968	1	1.1	1.01	1.51	1.52	1.71	19202	28701	1	1.49	11	3	3	TMT6plex	39399	phosphoribosyl pyrophosphate synthase-associated protein 2 isoform X3 OS=Trichoplusia ni OX=7111 GN=LOC113492035 PE=3 SV=1
1190	149900	A0A7E5VA10	10.12	66.9	49948	39565	24766	71416	61379	67529	1	0.79	0.5	1.43	1.23	1.35	41893	66775	1	1.59	8	5	5	TMT6plex	68505	Signal recognition particle subunit SRP68 OS=Trichoplusia ni OX=7111 GN=LOC113492041 PE=3 SV=1
1063	150548	A0A7E5VA14	1.07	53.61	36192	25977	10414	28082	17138	14446	1	0.72	0.29	0.78	0.47	0.4	29140	21241	1	0.73	14	1	1	TMT6plex; Oxidation (M)	8437	60S ribosomal protein L29 OS=Trichoplusia ni OX=7111 GN=LOC113492046 PE=3 SV=1
872	139855	A0A7E5VA16	2.92	110.08	99148	95247	94897	115850	121500	118990	1	0.96	0.96	1.17	1.23	1.2	96431	120090	1	1.25	12	8	8	TMT6plex	62964	Eukaryotic translation initiation factor 3 subunit D OS=Trichoplusia ni OX=7111 GN=LOC113492047 PE=3 SV=1
1197	144318	A0A7E5VA21	0.53	81.87	77315	71901	79858	73105	73193	72405	1	0.93	1.03	0.95	0.95	0.94	76358	72901	1	0.95	11	3	3	TMT6plex	24796	E3 ubiquitin-protein ligase OS=Trichoplusia ni OX=7111 GN=LOC113492044 PE=3 SV=1
964	133640	A0A7E5VA25	0.22	107.32	52707	36431	62829	43153	47620	58025	1	0.69	1.19	0.82	0.9	1.1	51389	50147	1	0.98	10	6	5	TMT6plex	54232	facilitated trehalose transporter Tret1-like OS=Trichoplusia ni OX=7111 GN=LOC113492049 PE=4 SV=1
1726	150806	A0A7E5VA28	0.89	54.02	9080	6517.2	4062.5	11062	8229.5	8895.8	1	0.72	0.45	1.22	0.91	0.98	7462.9	9395.7	1	1.26	2	1	1	TMT6plex	52539	facilitated trehalose transporter Tret1-like OS=Trichoplusia ni OX=7111 GN=LOC113492048 PE=4 SV=1
1649	150218	A0A7E5VA29	1.92	47.1	14032	13944	16258	15572	24944	20118	1	0.99	1.16	1.11	1.78	1.43	14744	20212	1	1.37	14	2	2	TMT6plex	12468	PHD finger-like domain-containing protein 5A OS=Trichoplusia ni OX=7111 GN=LOC113492055 PE=3 SV=1
191	129814	A0A7E5VA48	0.36	222.35	540250	388970	471610	389010	516060	429840	1	0.72	0.87	0.72	0.96	0.8	481610	451720	1	0.94	27	31	31	TMT6plex	125376	myosin-IB isoform X1 OS=Trichoplusia ni OX=7111 GN=LOC113492074 PE=3 SV=1
191	129815	A0A7E5VA59	0.36	222.35	540250	388970	471610	389010	516060	429840	1	0.72	0.87	0.72	0.96	0.8	481610	451720	1	0.94	29	31	31	TMT6plex	118719	myosin-IB isoform X2 OS=Trichoplusia ni OX=7111 GN=LOC113492074 PE=3 SV=1
1465	140599	A0A7E5VA61	1.77	72.55	8581.6	7258.9	6022.5	12311	11500	12051	1	0.85	0.7	1.43	1.34	1.4	8570.5	13237	1	1.54	2	2	2	TMT6plex	141402	protein Gawky isoform X1 OS=Trichoplusia ni OX=7111 GN=LOC113492080 PE=4 SV=1
1537	142051	A0A7E5VA62	1.82	47.91	4512	6657.7	13195	10531	10521	15685	1	1.48	2.92	2.33	2.33	3.48	8121.6	12246	1	1.51	7	2	2	TMT6plex	33949	Deoxyhypusine hydroxylase OS=Trichoplusia ni OX=7111 GN=LOC113492078 PE=3 SV=1
1465	140596	A0A7E5VA64	1.77	72.55	8581.6	7258.9	6022.5	12311	11500	12051	1	0.85	0.7	1.43	1.34	1.4	8570.5	13237	1	1.54	2	2	2	TMT6plex	137715	protein Gawky isoform X4 OS=Trichoplusia ni OX=7111 GN=LOC113492080 PE=4 SV=1
1465	140595	A0A7E5VA67	1.77	72.55	8581.6	7258.9	6022.5	12311	11500	12051	1	0.85	0.7	1.43	1.34	1.4	8570.5	13237	1	1.54	2	2	2	TMT6plex	123651	protein Gawky isoform X5 OS=Trichoplusia ni OX=7111 GN=LOC113492080 PE=4 SV=1
1465	140597	A0A7E5VA70	1.77	72.55	8581.6	7258.9	6022.5	12311	11500	12051	1	0.85	0.7	1.43	1.34	1.4	8570.5	13237	1	1.54	2	2	2	TMT6plex	140875	protein Gawky isoform X3 OS=Trichoplusia ni OX=7111 GN=LOC113492080 PE=4 SV=1
2292	150949	A0A7E5VA72	0.22	27.81	7123.4	7550.7	8614.4	8026	8620.6	9051.4	1	1.06	1.21	1.13	1.21	1.27	7762.8	8566	1	1.1	3	1	1	TMT6plex	32823	uncharacterized protein LOC113492088 isoform X1 OS=Trichoplusia ni OX=7111 GN=LOC113492088 PE=4 SV=1
1465	140598	A0A7E5VA73	1.77	72.55	8581.6	7258.9	6022.5	12311	11500	12051	1	0.85	0.7	1.43	1.34	1.4	8570.5	13237	1	1.54	2	2	2	TMT6plex	141103	protein Gawky isoform X2 OS=Trichoplusia ni OX=7111 GN=LOC113492080 PE=4 SV=1
1353	149950	A0A7E5VA85	4.69	75.58	20464	16596	14287	23679	23864	23950	1	0.81	0.7	1.16	1.17	1.17	18445	23831	1	1.29	3	3	3	TMT6plex	121772	cGMP-dependent protein kinase OS=Trichoplusia ni OX=7111 GN=LOC113492093 PE=3 SV=1
1353	149945	A0A7E5VA99	4.69	75.58	20464	16596	14287	23679	23864	23950	1	0.81	0.7	1.16	1.17	1.17	18445	23831	1	1.29	4	3	3	TMT6plex	84541	cGMP-dependent protein kinase OS=Trichoplusia ni OX=7111 GN=LOC113492093 PE=3 SV=1
34	128771	A0A7E5VAA8	1.49	287.62	971900	958430	986470	1031300	1153000	1024200	1	0.99	1.01	1.06	1.19	1.05	1005400	1085400	1	1.08	40	48	48	Carbamidomethylation; TMT6plex; Oxidation (M)	121006	lethal(2) giant larvae protein isoform X3 OS=Trichoplusia ni OX=7111 GN=LOC113492109 PE=3 SV=1
34	128773	A0A7E5VAA9	1.49	287.62	971900	958430	986470	1031300	1153000	1024200	1	0.99	1.01	1.06	1.19	1.05	1005400	1085400	1	1.08	40	48	48	Carbamidomethylation; TMT6plex; Oxidation (M)	121422	lethal(2) giant larvae protein isoform X1 OS=Trichoplusia ni OX=7111 GN=LOC113492109 PE=3 SV=1
1353	143033	A0A7E5VAC2	4.69	75.58	20464	16596	14287	23679	23864	23950	1	0.81	0.7	1.16	1.17	1.17	18445	23831	1	1.29	4	3	3	TMT6plex	83104	cGMP-dependent protein kinase OS=Trichoplusia ni OX=7111 GN=LOC113492093 PE=3 SV=1
509	134566	A0A7E5VAD1	5.15	160.69	66199	64863	61220	110610	92611	96391	1	0.98	0.92	1.67	1.4	1.46	74092	102720	1	1.39	6	16	16	TMT6plex	343742	uncharacterized protein LOC113492127 isoform X2 OS=Trichoplusia ni OX=7111 GN=LOC113492127 PE=4 SV=1
1658	132407	A0A7E5VAD4	1.32	36.93	12268	9291.6	10882	6811.1	9470.8	9315	1	0.76	0.89	0.56	0.77	0.76	10814	8532.3	1	0.79	3	2	2	TMT6plex	72549	protein penguin OS=Trichoplusia ni OX=7111 GN=LOC113492123 PE=4 SV=1
1619	137867	A0A7E5VAD8	0.14	51.86	1866.9	1791.4	0	0	1454.5	2433.5	1	0.96	0	0	0.78	1.3	1829.2	1944	1	1.06	1	1	1	TMT6plex	152527	LOW QUALITY PROTEIN: transmembrane protein 94-like OS=Trichoplusia ni OX=7111 GN=LOC113492126 PE=4 SV=1
509	134565	A0A7E5VAE1	5.15	160.69	66199	64863	61220	110610	92611	96391	1	0.98	0.92	1.67	1.4	1.46	74092	102720	1	1.39	6	16	16	TMT6plex	342749	uncharacterized protein LOC113492127 isoform X3 OS=Trichoplusia ni OX=7111 GN=LOC113492127 PE=4 SV=1
1038	143779	A0A7E5VAE2	1.89	80.54	32310	38427	35329	36795	44825	47739	1	1.19	1.09	1.14	1.39	1.48	36403	45395	1	1.25	5	5	5	TMT6plex	140437	cytokine receptor OS=Trichoplusia ni OX=7111 GN=LOC113492128 PE=4 SV=1
1619	137741	A0A7E5VAE5	0.14	51.86	1866.9	1791.4	0	0	1454.5	2433.5	1	0.96	0	0	0.78	1.3	1829.2	1944	1	1.06	2	1	1	TMT6plex	126312	transmembrane protein 94-like OS=Trichoplusia ni OX=7111 GN=LOC113492129 PE=4 SV=1
509	134567	A0A7E5VAF0	5.15	160.69	66199	64863	61220	110610	92611	96391	1	0.98	0.92	1.67	1.4	1.46	74092	102720	1	1.39	6	16	16	TMT6plex	344568	uncharacterized protein LOC113492127 isoform X1 OS=Trichoplusia ni OX=7111 GN=LOC113492127 PE=4 SV=1
1962	150354	A0A7E5VAF2	0.73	34.13	2500.5	0	0	0	0	1850.4	1	0	0	0	0	0.74	2500.5	1850.4	1	0.74	4	1	1	TMT6plex	39524	26S proteasome non-ATPase regulatory subunit 4 OS=Trichoplusia ni OX=7111 GN=LOC113492132 PE=3 SV=1
1992	150618	A0A7E5VAG0	0.31	27.58	23477	20216	24968	23238	28910	26197	1	0.86	1.06	0.99	1.23	1.12	22887	26115	1	1.14	2	1	1	TMT6plex	45740	protein yellow-like isoform X2 OS=Trichoplusia ni OX=7111 GN=LOC113492138 PE=3 SV=1
1946	146609	A0A7E5VAG5	0.57	23.13	5897.3	2548	3629.3	5798.9	3731.9	5777	1	0.43	0.62	0.98	0.63	0.98	4024.9	5102.6	1	1.27	3	1	1	TMT6plex	26218	L-xylulose reductase-like OS=Trichoplusia ni OX=7111 GN=LOC113492142 PE=4 SV=1
701	129926	A0A7E5VAG8	1.03	119	31132	29081	18084	29728	26883	29094	1	0.93	0.58	0.95	0.86	0.93	31291	29734	1	0.95	3	6	5	TMT6plex; Oxidation (M)	190628	ATP-binding cassette sub-family A member 1 OS=Trichoplusia ni OX=7111 GN=LOC113492148 PE=2 SV=1
1992	150619	A0A7E5VAH1	0.31	27.58	23477	20216	24968	23238	28910	26197	1	0.86	1.06	0.99	1.23	1.12	22887	26115	1	1.14	2	1	1	TMT6plex	46242	protein yellow-like isoform X1 OS=Trichoplusia ni OX=7111 GN=LOC113492138 PE=3 SV=1
7009	151067	A0A7E5VAM5	1.24	0	3897	4275.2	9703.2	3224.8	4580.8	3186	1	1.1	2.49	0.83	1.18	0.82	5958.5	3663.9	1	0.61	3	1	1	TMT6plex	39484	Glutaminyl-peptide cyclotransferase OS=Trichoplusia ni OX=7111 GN=LOC113492186 PE=3 SV=1
2188	150745	A0A7E5VAN7	0.72	29.26	4292.5	3637	4326.8	3184.2	2952.7	2988.7	1	0.85	1.01	0.74	0.69	0.7	4085.4	3041.9	1	0.74	2	1	1	TMT6plex	37663	sorting nexin-8-like OS=Trichoplusia ni OX=7111 GN=LOC113492188 PE=4 SV=1
1366	142789	A0A7E5VAP0	16.82	66.46	4484.1	5641.9	2200.1	9047.1	11187	11121	1	1.26	0.49	2.02	2.49	2.48	5202.9	10451	1	2.01	7	3	3	TMT6plex	78331	Acylamino-acid-releasing enzyme OS=Trichoplusia ni OX=7111 GN=LOC113492196 PE=3 SV=1
1366	149899	A0A7E5VAP2	16.82	66.46	4484.1	5641.9	2200.1	9047.1	11187	11121	1	1.26	0.49	2.02	2.49	2.48	5202.9	10451	1	2.01	7	3	3	TMT6plex	78197	Acylamino-acid-releasing enzyme OS=Trichoplusia ni OX=7111 GN=LOC113492196 PE=3 SV=1
348	132004	A0A7E5VAQ9	2.21	164.56	596010	644260	682020	731690	809300	962440	1	1.08	1.14	1.23	1.36	1.61	650090	839440	1	1.29	57	13	13	TMT6plex; Oxidation (M)	23214	rho GDP-dissociation inhibitor 1 OS=Trichoplusia ni OX=7111 GN=LOC113492206 PE=3 SV=1
47	129685	A0A7E5VAS2	32.55	286.16	415980	399540	311050	908630	899940	1067600	1	0.96	0.75	2.18	2.16	2.57	422480	962740	1	2.28	32	60	60	Carbamidomethylation; TMT6plex; Oxidation (M)	225303	myosin heavy chain non-muscle isoform X1 OS=Trichoplusia ni OX=7111 GN=LOC113492215 PE=3 SV=1
1865	130498	A0A7E5VAT3	0.94	26.59	5304.3	5150.2	5026.9	6247.9	6597.3	9728.2	1	0.97	0.95	1.18	1.24	1.83	5160.5	7524.5	1	1.46	1	1	1	TMT6plex	88863	transmembrane channel-like protein 3 isoform X3 OS=Trichoplusia ni OX=7111 GN=LOC113492221 PE=3 SV=1
1865	130497	A0A7E5VAT5	0.94	26.59	5304.3	5150.2	5026.9	6247.9	6597.3	9728.2	1	0.97	0.95	1.18	1.24	1.83	5160.5	7524.5	1	1.46	1	1	1	TMT6plex	88202	transmembrane channel-like protein 3 isoform X4 OS=Trichoplusia ni OX=7111 GN=LOC113492221 PE=3 SV=1
1865	130499	A0A7E5VAT6	0.94	26.59	5304.3	5150.2	5026.9	6247.9	6597.3	9728.2	1	0.97	0.95	1.18	1.24	1.83	5160.5	7524.5	1	1.46	1	1	1	TMT6plex	89251	transmembrane channel-like protein 3 isoform X1 OS=Trichoplusia ni OX=7111 GN=LOC113492221 PE=3 SV=1
1865	150362	A0A7E5VAT9	0.94	26.59	5304.3	5150.2	5026.9	6247.9	6597.3	9728.2	1	0.97	0.95	1.18	1.24	1.83	5160.5	7524.5	1	1.46	1	1	1	TMT6plex	85070	transmembrane channel-like protein 3 isoform X5 OS=Trichoplusia ni OX=7111 GN=LOC113492221 PE=3 SV=1
1865	130500	A0A7E5VAU0	0.94	26.59	5304.3	5150.2	5026.9	6247.9	6597.3	9728.2	1	0.97	0.95	1.18	1.24	1.83	5160.5	7524.5	1	1.46	1	1	1	TMT6plex	89265	transmembrane channel-like protein 3 isoform X2 OS=Trichoplusia ni OX=7111 GN=LOC113492221 PE=3 SV=1
453	148924	A0A7E5VAW3	2.62	158.84	204920	174520	168310	168690	139910	127100	1	0.85	0.82	0.82	0.68	0.62	191060	147990	1	0.77	19	10	9	TMT6plex	58494	epsin-1 OS=Trichoplusia ni OX=7111 GN=LOC113492238 PE=3 SV=1
1580	150242	A0A7E5VAX0	2.69	77.99	3920.5	4163	3608.9	6232.1	6380.5	7568.3	1	1.06	0.92	1.59	1.63	1.93	3897.5	6727	1	1.73	3	2	2	TMT6plex	102934	LOW QUALITY PROTEIN: uncharacterized protein LOC113492244 OS=Trichoplusia ni OX=7111 GN=LOC113492244 PE=3 SV=1
510	145327	A0A7E5VAX7	15.1	150.79	159880	139900	119980	246580	266920	293700	1	0.87	0.75	1.54	1.67	1.84	145010	270140	1	1.86	31	11	11	TMT6plex; Oxidation (M)	32539	tetratricopeptide repeat protein 1-like OS=Trichoplusia ni OX=7111 GN=LOC113492250 PE=4 SV=1
798	131537	A0A7E5VB15	5.9	127.39	92688	69936	95363	59864	59747	59184	1	0.75	1.03	0.65	0.64	0.64	88792	60655	1	0.68	13	8	8	Carbamidomethylation; TMT6plex	83198	transferrin-like OS=Trichoplusia ni OX=7111 GN=LOC113492255 PE=4 SV=1
798	132637	A0A7E5VB16	5.9	127.39	92688	69936	95363	59864	59747	59184	1	0.75	1.03	0.65	0.64	0.64	88792	60655	1	0.68	13	8	8	Carbamidomethylation; TMT6plex	83259	transferrin-like OS=Trichoplusia ni OX=7111 GN=LOC113492254 PE=4 SV=1
1594	141561	A0A7E5VB19	3.18	65.84	2626.2	2399.1	3617.2	3988.9	4825.7	9816.9	1	0.91	1.38	1.52	1.84	3.74	6129.9	9016.4	1	1.47	3	2	2	TMT6plex	85319	uncharacterized protein LOC113492256 OS=Trichoplusia ni OX=7111 GN=LOC113492256 PE=4 SV=1
1112	136911	A0A7E5VB26	0.5	100.69	18101	19530	23434	19116	20783	18381	1	1.08	1.29	1.06	1.15	1.02	22293	19427	1	0.87	6	3	3	TMT6plex	69663	charged multivesicular body protein 7 isoform X2 OS=Trichoplusia ni OX=7111 GN=LOC113492259 PE=3 SV=1
1112	137362	A0A7E5VB27	0.5	100.69	18101	19530	23434	19116	20783	18381	1	1.08	1.29	1.06	1.15	1.02	22293	19427	1	0.87	6	3	3	TMT6plex	72263	charged multivesicular body protein 7 isoform X1 OS=Trichoplusia ni OX=7111 GN=LOC113492259 PE=3 SV=1
2102	150520	A0A7E5VB46	1.83	25.54	10961	7499.5	8274.2	17850	17387	17507	1	0.68	0.75	1.63	1.59	1.6	8911.4	17581	1	1.97	3	1	1	TMT6plex	34769	4 5-DOPA dioxygenase extradiol-like OS=Trichoplusia ni OX=7111 GN=LOC113492269 PE=3 SV=1
510	149529	A0A7E5VB51	15.1	150.79	159880	139900	119980	246580	266920	293700	1	0.87	0.75	1.54	1.67	1.84	145010	270140	1	1.86	31	11	11	TMT6plex; Oxidation (M)	32540	tetratricopeptide repeat protein 1-like OS=Trichoplusia ni OX=7111 GN=LOC113492272 PE=4 SV=1
991	149190	A0A7E5VB81	13.35	141.93	33120	25272	29660	45799	53008	63049	1	0.76	0.9	1.38	1.6	1.9	30787	55724	1	1.81	15	5	5	TMT6plex	50308	Programmed cell death protein 4 OS=Trichoplusia ni OX=7111 GN=LOC113492296 PE=3 SV=1
1478	150274	A0A7E5VBD2	5.32	45.36	19200	17489	12934	39114	37885	37083	1	0.91	0.67	2.04	1.97	1.93	19071	38027	1	1.99	5	2	2	TMT6plex	42565	alpha-centractin OS=Trichoplusia ni OX=7111 GN=LOC113492327 PE=3 SV=1
548	149488	A0A7E5VBD7	5.48	157.23	153880	145840	132840	177200	201880	219000	1	0.95	0.86	1.15	1.31	1.42	146880	199910	1	1.36	31	11	11	Carbamidomethylation; TMT6plex	35991	aldose reductase-like isoform X3 OS=Trichoplusia ni OX=7111 GN=LOC113492328 PE=4 SV=1
1539	150149	A0A7E5VBE2	9.12	60.55	12256	8487.2	9778.7	26081	28961	37259	1	0.69	0.8	2.13	2.36	3.04	10174	30767	1	3.02	21	2	2	TMT6plex	12660	LOW QUALITY PROTEIN: myotrophin-like OS=Trichoplusia ni OX=7111 GN=LOC113492329 PE=4 SV=1
2053	136318	A0A7E5VBF4	1.01	32.47	10695	12153	17422	8404.7	8028.8	10503	1	1.14	1.63	0.79	0.75	0.98	13423	8978.8	1	0.67	1	1	1	TMT6plex	155255	protein mahjong isoform X5 OS=Trichoplusia ni OX=7111 GN=LOC113492348 PE=3 SV=1
2053	136321	A0A7E5VBF8	1.01	32.47	10695	12153	17422	8404.7	8028.8	10503	1	1.14	1.63	0.79	0.75	0.98	13423	8978.8	1	0.67	1	1	1	TMT6plex	161741	protein mahjong isoform X2 OS=Trichoplusia ni OX=7111 GN=LOC113492348 PE=3 SV=1
2053	136319	A0A7E5VBF9	1.01	32.47	10695	12153	17422	8404.7	8028.8	10503	1	1.14	1.63	0.79	0.75	0.98	13423	8978.8	1	0.67	1	1	1	TMT6plex	161343	protein mahjong isoform X4 OS=Trichoplusia ni OX=7111 GN=LOC113492348 PE=3 SV=1
688	139135	A0A7E5VBG0	6.11	131.71	185690	158350	109900	139760	91566	84428	1	0.85	0.59	0.75	0.49	0.45	154070	105250	1	0.68	14	8	8	TMT6plex	57541	H/ACA ribonucleoprotein complex subunit 4-like OS=Trichoplusia ni OX=7111 GN=LOC113492352 PE=3 SV=1
2053	136320	A0A7E5VBG1	1.01	32.47	10695	12153	17422	8404.7	8028.8	10503	1	1.14	1.63	0.79	0.75	0.98	13423	8978.8	1	0.67	1	1	1	TMT6plex	161416	protein mahjong isoform X3 OS=Trichoplusia ni OX=7111 GN=LOC113492348 PE=3 SV=1
2053	136322	A0A7E5VBG2	1.01	32.47	10695	12153	17422	8404.7	8028.8	10503	1	1.14	1.63	0.79	0.75	0.98	13423	8978.8	1	0.67	1	1	1	TMT6plex	161814	protein mahjong isoform X1 OS=Trichoplusia ni OX=7111 GN=LOC113492348 PE=3 SV=1
1560	133482	A0A7E5VBH2	2.59	60.22	1351.6	0	0	0	1585.7	1787	1	0	0	0	1.17	1.32	1351.6	1686.3	1	1.25	4	1	1	TMT6plex	50363	Dihydrolipoyllysine-residue succinyltransferase component of 2-oxoglutarate dehydrogenase complex mitochondrial OS=Trichoplusia ni OX=7111 GN=LOC113492358 PE=3 SV=1
503	142517	A0A7E5VBJ5	7.36	167.81	137680	140350	111040	196440	181490	199930	1	1.02	0.81	1.43	1.32	1.45	139380	194020	1	1.39	68	7	7	Carbamidomethylation; TMT6plex	12446	eukaryotic translation initiation factor eIF1 OS=Trichoplusia ni OX=7111 GN=LOC113492376 PE=3 SV=1
706	149606	A0A7E5VBK1	25.52	105.08	64360	56746	50620	137370	146120	158020	1	0.88	0.79	2.13	2.27	2.46	61195	147870	1	2.42	28	6	6	TMT6plex; Oxidation (M)	27326	Calcyclin-binding protein OS=Trichoplusia ni OX=7111 GN=LOC113492383 PE=4 SV=1
2168	150702	A0A7E5VBK3	0.37	52.76	4253	5586.9	3034.9	6021.5	4081.6	4998.3	1	1.31	0.71	1.42	0.96	1.18	4291.6	5033.8	1	1.17	3	1	1	TMT6plex	57969	BRCA1-associated RING domain protein 1-like OS=Trichoplusia ni OX=7111 GN=LOC113492382 PE=4 SV=1
1027	130032	A0A7E5VBK5	6.27	97.8	20165	16720	27400	15232	14137	12387	1	0.83	1.36	0.76	0.7	0.61	24086	14376	1	0.6	5	5	5	TMT6plex	144740	HECT-type E3 ubiquitin transferase OS=Trichoplusia ni OX=7111 GN=LOC113492385 PE=4 SV=1
2282	150929	A0A7E5VBM1	1.51	29.12	1766	0	0	1419.6	0	1729.2	1	0	0	0.8	0	0.98	1766	1574.4	1	0.89	3	1	1	TMT6plex	44114	glycerophosphodiester phosphodiesterase 1 isoform X2 OS=Trichoplusia ni OX=7111 GN=LOC113492359 PE=4 SV=1
776	131703	A0A7E5VBN7	3.57	137.34	104520	134140	96517	134670	137900	150550	1	1.28	0.92	1.29	1.32	1.44	114610	141040	1	1.23	11	6	6	TMT6plex	65365	WD repeat-containing protein 20 isoform X2 OS=Trichoplusia ni OX=7111 GN=LOC113492463 PE=4 SV=1
1380	141068	A0A7E5VBP1	8.21	50.16	26184	16855	40778	8771.6	10422	12072	1	0.64	1.56	0.33	0.4	0.46	27939	10422	1	0.37	3	2	2	TMT6plex	88587	nephrin-like OS=Trichoplusia ni OX=7111 GN=LOC113492457 PE=4 SV=1
1025	134807	A0A7E5VBP3	1.44	79.6	10191	8183	15377	13521	13201	16298	1	0.8	1.51	1.33	1.3	1.6	11250	14340	1	1.27	3	3	2	TMT6plex	125888	Dynactin subunit 1 OS=Trichoplusia ni OX=7111 GN=LOC113492373 PE=3 SV=1
776	129724	A0A7E5VBP8	3.57	137.34	104520	134140	96517	134670	137900	150550	1	1.28	0.92	1.29	1.32	1.44	114610	141040	1	1.23	11	6	6	TMT6plex	66659	WD repeat-containing protein 20 isoform X1 OS=Trichoplusia ni OX=7111 GN=LOC113492463 PE=4 SV=1
1305	149952	A0A7E5VBQ1	0.64	75.22	13332	12445	20918	18194	16851	14712	1	0.93	1.57	1.36	1.26	1.1	16563	16586	1	1	7	4	4	Carbamidomethylation; TMT6plex	77714	transferrin-like OS=Trichoplusia ni OX=7111 GN=LOC113492381 PE=4 SV=1
1356	150029	A0A7E5VBR4	5.64	75.45	9112.4	2942.7	9672.7	12128	16450	16544	1	0.32	1.06	1.33	1.81	1.82	7242.6	15955	1	2.2	6	2	2	TMT6plex	41246	protein arginine N-methyltransferase 1 OS=Trichoplusia ni OX=7111 GN=LOC113492473 PE=4 SV=1
2313	137407	A0A7E5VBS0	1.02	25.6	6423.7	6987.8	7068.1	4318.9	5598.8	3735.3	1	1.09	1.1	0.67	0.87	0.58	6826.5	4551	1	0.67	2	1	1	TMT6plex	38644	zinc transporter 7 OS=Trichoplusia ni OX=7111 GN=LOC113492481 PE=3 SV=1
1692	150246	A0A7E5VBS7	3.76	62.07	9387.2	11228	21404	23134	25361	24735	1	1.2	2.28	2.46	2.7	2.64	14006	24410	1	1.74	9	2	2	TMT6plex	24654	transmembrane emp24 domain-containing protein bai isoform X2 OS=Trichoplusia ni OX=7111 GN=LOC113492483 PE=3 SV=1
1692	150247	A0A7E5VBT6	3.76	62.07	9387.2	11228	21404	23134	25361	24735	1	1.2	2.28	2.46	2.7	2.64	14006	24410	1	1.74	9	2	2	TMT6plex	25041	transmembrane emp24 domain-containing protein bai isoform X1 OS=Trichoplusia ni OX=7111 GN=LOC113492483 PE=3 SV=1
1692	150244	A0A7E5VBT8	3.76	62.07	9387.2	11228	21404	23134	25361	24735	1	1.2	2.28	2.46	2.7	2.64	14006	24410	1	1.74	10	2	2	TMT6plex	23770	transmembrane emp24 domain-containing protein bai isoform X4 OS=Trichoplusia ni OX=7111 GN=LOC113492483 PE=3 SV=1
1698	136606	A0A7E5VBT9	16.54	50.48	0	0	0	3604.6	4198	13316	-	-	-	256	256	256	0	9117.1	-	256	3	2	2	TMT6plex	91723	phosphofurin acidic cluster sorting protein 1 isoform X2 OS=Trichoplusia ni OX=7111 GN=LOC113492489 PE=3 SV=1
2245	150837	A0A7E5VBU0	0.47	37.16	6951.9	6097	11173	11412	10690	7467.3	1	0.88	1.61	1.64	1.54	1.07	8074.1	9856.3	1	1.22	3	1	1	TMT6plex	42093	nucleolysin TIAR OS=Trichoplusia ni OX=7111 GN=LOC113492485 PE=4 SV=1
2123	150558	A0A7E5VBU2	1.07	36.91	2190	2753.4	0	3338.6	1399.9	2826.5	1	1.26	0	1.52	0.64	1.29	2471.7	2521.7	1	1.02	4	1	1	TMT6plex	24569	Maleylacetoacetate isomerase OS=Trichoplusia ni OX=7111 GN=LOC113492488 PE=3 SV=1
1698	136609	A0A7E5VBU3	16.54	50.48	0	0	0	3604.6	4198	13316	-	-	-	256	256	256	0	9117.1	-	256	3	2	2	TMT6plex	97257	phosphofurin acidic cluster sorting protein 1 isoform X1 OS=Trichoplusia ni OX=7111 GN=LOC113492489 PE=3 SV=1
125	128888	A0A7E5VBV1	7.26	253.54	734020	846840	767940	1047900	1198300	1043300	1	1.15	1.05	1.43	1.63	1.42	792220	1097700	1	1.39	39	24	24	Carbamidomethylation; TMT6plex; Oxidation (M)	68043	Alpha-glucosidase OS=Trichoplusia ni OX=7111 GN=LOC113492491 PE=4 SV=1
91	130917	A0A7E5VBW1	2.26	247.12	952840	892810	1108100	1130400	1157900	1107300	1	0.94	1.16	1.19	1.22	1.16	998090	1136400	1	1.14	45	28	28	Carbamidomethylation; TMT6plex; Oxidation (M)	66512	protein ROP isoform X2 OS=Trichoplusia ni OX=7111 GN=LOC113492505 PE=3 SV=1
982	149639	A0A7E5VBW3	0.93	101.3	72723	83051	83445	74648	91718	96603	1	1.14	1.15	1.03	1.26	1.33	79740	87656	1	1.1	18	6	6	Carbamidomethylation; TMT6plex	42694	protein phosphatase 1A OS=Trichoplusia ni OX=7111 GN=LOC113492467 PE=3 SV=1
91	132204	A0A7E5VBW4	2.26	247.12	952840	892810	1108100	1130400	1157900	1107300	1	0.94	1.16	1.19	1.22	1.16	998090	1136400	1	1.14	45	28	28	Carbamidomethylation; TMT6plex; Oxidation (M)	66572	protein ROP isoform X1 OS=Trichoplusia ni OX=7111 GN=LOC113492505 PE=3 SV=1
115	146732	A0A7E5VBX4	23.01	223.79	1446900	1343000	1034400	732310	596480	491390	1	0.93	0.71	0.51	0.41	0.34	1279900	610420	1	0.48	47	18	18	Carbamidomethylation; TMT6plex; Oxidation (M)	34153	60S ribosomal protein L5 OS=Trichoplusia ni OX=7111 GN=LOC113492511 PE=3 SV=1
590	140473	A0A7E5VBY8	13.62	153.25	323830	317880	461790	195620	214910	206670	1	0.98	1.43	0.6	0.66	0.64	370900	207980	1	0.56	14	9	9	Carbamidomethylation; TMT6plex	82412	Choline transporter-like protein OS=Trichoplusia ni OX=7111 GN=LOC113492525 PE=3 SV=1
1692	150245	A0A7E5VBZ2	3.76	62.07	9387.2	11228	21404	23134	25361	24735	1	1.2	2.28	2.46	2.7	2.64	14006	24410	1	1.74	10	2	2	TMT6plex	24157	transmembrane emp24 domain-containing protein bai isoform X3 OS=Trichoplusia ni OX=7111 GN=LOC113492483 PE=3 SV=1
53	128930	A0A7E5VBZ4	2.31	242.55	221560	232360	446730	171370	270810	319470	1	1.05	2.02	0.77	1.22	1.44	300220	254840	1	0.85	5	45	4	Carbamidomethylation; TMT6plex	102426	Dynamin GTPase OS=Trichoplusia ni OX=7111 GN=LOC113492527 PE=3 SV=1
2123	150559	A0A7E5VBZ6	1.07	36.91	2190	2753.4	0	3338.6	1399.9	2826.5	1	1.26	0	1.52	0.64	1.29	2471.7	2521.7	1	1.02	4	1	1	TMT6plex	25112	Maleylacetoacetate isomerase OS=Trichoplusia ni OX=7111 GN=LOC113492488 PE=3 SV=1
493	132846	A0A7E5VC04	20.65	181.98	90069	74948	50741	204150	188440	201450	1	0.83	0.56	2.27	2.09	2.24	82021	198010	1	2.41	16	13	13	TMT6plex	102814	ATP-binding cassette sub-family F member 1 OS=Trichoplusia ni OX=7111 GN=LOC113492531 PE=4 SV=1
1400	150105	A0A7E5VC08	2.01	76.22	11755	14024	19448	10885	12154	7647.2	1	1.19	1.65	0.93	1.03	0.65	15852	10229	1	0.65	8	2	2	TMT6plex	37573	UPF0676 protein C1494.01-like OS=Trichoplusia ni OX=7111 GN=LOC113492540 PE=3 SV=1
1377	150020	A0A7E5VC14	0.72	55.74	8772.2	12585	8922.3	15045	9172.4	11525	1	1.43	1.02	1.72	1.05	1.31	10789	12889	1	1.19	14	2	2	TMT6plex	16188	endothelial differentiation-related factor 1 homolog OS=Trichoplusia ni OX=7111 GN=LOC113492545 PE=4 SV=1
267	131796	A0A7E5VC21	5.16	177.46	276710	253170	324570	316680	397050	427520	1	0.91	1.17	1.14	1.43	1.55	288820	388500	1	1.35	57	8	8	Carbamidomethylation; TMT6plex; Oxidation (M)	19721	Nucleoside diphosphate kinase OS=Trichoplusia ni OX=7111 GN=LOC113492544 PE=3 SV=1
878	149802	A0A7E5VC22	1.84	111.35	46637	54864	51494	54383	59668	62594	1	1.18	1.1	1.17	1.28	1.34	50998	59722	1	1.17	23	5	5	TMT6plex	20897	NEDD8-conjugating enzyme Ubc12 OS=Trichoplusia ni OX=7111 GN=LOC113492542 PE=3 SV=1
2171	137915	A0A7E5VC27	3.23	36.27	1528	2238.6	11186	0	1797	3217.5	1	1.47	7.32	0	1.18	2.11	4984.1	2507.2	1	0.5	3	1	1	TMT6plex	33876	kynurenine formamidase isoform X5 OS=Trichoplusia ni OX=7111 GN=LOC113492551 PE=4 SV=1
2171	134088	A0A7E5VC32	3.23	36.27	1528	2238.6	11186	0	1797	3217.5	1	1.47	7.32	0	1.18	2.11	4984.1	2507.2	1	0.5	2	1	1	TMT6plex	38494	kynurenine formamidase isoform X2 OS=Trichoplusia ni OX=7111 GN=LOC113492551 PE=4 SV=1
2248	150843	A0A7E5VC33	0.83	36.82	3267.1	3432.3	3722.8	4589.4	3523.8	6502.3	1	1.05	1.14	1.4	1.08	1.99	3474.1	4871.9	1	1.4	4	1	1	TMT6plex	31243	Autophagy protein 5 OS=Trichoplusia ni OX=7111 GN=LOC113492520 PE=3 SV=1
2171	136048	A0A7E5VC34	3.23	36.27	1528	2238.6	11186	0	1797	3217.5	1	1.47	7.32	0	1.18	2.11	4984.1	2507.2	1	0.5	2	1	1	TMT6plex	38820	kynurenine formamidase isoform X1 OS=Trichoplusia ni OX=7111 GN=LOC113492551 PE=4 SV=1
2171	142030	A0A7E5VC36	3.23	36.27	1528	2238.6	11186	0	1797	3217.5	1	1.47	7.32	0	1.18	2.11	4984.1	2507.2	1	0.5	3	1	1	TMT6plex	34834	kynurenine formamidase isoform X4 OS=Trichoplusia ni OX=7111 GN=LOC113492551 PE=4 SV=1
1230	134738	A0A7E5VC41	65.34	93.41	45485	52513	63624	9812.5	9760.3	11187	1	1.15	1.4	0.22	0.21	0.25	53874	10797	1	0.2	7	4	4	Carbamidomethylation; TMT6plex	58794	beta-1 4-glucuronyltransferase 1 OS=Trichoplusia ni OX=7111 GN=LOC113492555 PE=4 SV=1
156	128856	A0A7E5VC42	5.83	219.28	363070	310870	335860	416600	451340	515400	1	0.86	0.93	1.15	1.24	1.42	346710	468420	1	1.35	39	17	17	Carbamidomethylation; TMT6plex; Oxidation (M)	57289	Wiskott-Aldrich syndrome protein family member OS=Trichoplusia ni OX=7111 GN=LOC113492496 PE=3 SV=1
131	133166	A0A7E5VC50	6.77	221.59	300780	327300	276250	428690	457020	494810	1	1.09	0.92	1.43	1.52	1.65	324390	467500	1	1.44	39	23	23	Carbamidomethylation; TMT6plex; Oxidation (M)	68095	formin-binding protein 1-like isoform X1 OS=Trichoplusia ni OX=7111 GN=LOC113492563 PE=4 SV=1
1100	129343	A0A7E5VC51	4.69	125.83	17832	17259	13968	25827	25023	22357	1	0.97	0.78	1.45	1.4	1.25	19077	24402	1	1.28	8	4	4	TMT6plex	70597	Phosphatidylinositol-3 5-bisphosphate 3-phosphatase OS=Trichoplusia ni OX=7111 GN=LOC113492561 PE=3 SV=1
131	132826	A0A7E5VC52	6.77	221.59	300780	327300	276250	428690	457020	494810	1	1.09	0.92	1.43	1.52	1.65	324390	467500	1	1.44	40	23	23	Carbamidomethylation; TMT6plex; Oxidation (M)	66289	formin-binding protein 1-like isoform X3 OS=Trichoplusia ni OX=7111 GN=LOC113492563 PE=4 SV=1
1070	149763	A0A7E5VC63	8.28	93.9	21466	28145	12894	34437	44785	33380	1	1.31	0.6	1.6	2.09	1.56	24399	38094	1	1.56	7	4	4	TMT6plex	74155	Protein arginine N-methyltransferase OS=Trichoplusia ni OX=7111 GN=LOC113492573 PE=3 SV=1
492	132377	A0A7E5VC68	0.62	148.2	109580	113290	117410	112920	120900	124790	1	1.03	1.07	1.03	1.1	1.14	118670	121670	1	1.03	33	7	7	Carbamidomethylation; TMT6plex; Oxidation (M)	27100	leucine-rich repeat-containing protein 57-like OS=Trichoplusia ni OX=7111 GN=LOC113492586 PE=4 SV=1
2171	137916	A0A7E5VC84	3.23	36.27	1528	2238.6	11186	0	1797	3217.5	1	1.47	7.32	0	1.18	2.11	4984.1	2507.2	1	0.5	3	1	1	TMT6plex	34950	kynurenine formamidase isoform X3 OS=Trichoplusia ni OX=7111 GN=LOC113492551 PE=4 SV=1
131	133165	A0A7E5VC94	6.77	221.59	300780	327300	276250	428690	457020	494810	1	1.09	0.92	1.43	1.52	1.65	324390	467500	1	1.44	39	23	23	Carbamidomethylation; TMT6plex; Oxidation (M)	67137	formin-binding protein 1-like isoform X2 OS=Trichoplusia ni OX=7111 GN=LOC113492563 PE=4 SV=1
951	139386	A0A7E5VCB5	3.78	112.03	26900	48691	63954	67044	72372	73860	1	1.81	2.38	2.49	2.69	2.75	47457	72065	1	1.52	4	5	5	TMT6plex	152351	guanine nucleotide-releasing factor 2 isoform X4 OS=Trichoplusia ni OX=7111 GN=LOC113492608 PE=4 SV=1
951	139382	A0A7E5VCB8	3.78	112.03	26900	48691	63954	67044	72372	73860	1	1.81	2.38	2.49	2.69	2.75	47457	72065	1	1.52	4	5	5	TMT6plex	147331	guanine nucleotide-releasing factor 2 isoform X9 OS=Trichoplusia ni OX=7111 GN=LOC113492608 PE=4 SV=1
951	139388	A0A7E5VCB9	3.78	112.03	26900	48691	63954	67044	72372	73860	1	1.81	2.38	2.49	2.69	2.75	47457	72065	1	1.52	4	5	5	TMT6plex	152777	guanine nucleotide-releasing factor 2 isoform X2 OS=Trichoplusia ni OX=7111 GN=LOC113492608 PE=4 SV=1
2063	140287	A0A7E5VCC4	0.1	27	53488	47213	42354	48844	54813	45871	1	0.88	0.79	0.91	1.02	0.86	47685	49843	1	1.05	1	1	1	TMT6plex	59633	b(0 +)-type amino acid transporter 1-like isoform X1 OS=Trichoplusia ni OX=7111 GN=LOC113492610 PE=4 SV=1
505	144508	A0A7E5VCC5	0.5	178.32	106900	109760	129610	100570	122540	137910	1	1.03	1.21	0.94	1.15	1.29	119520	121380	1	1.02	50	11	11	TMT6plex	23392	ras-related protein Rab-7a OS=Trichoplusia ni OX=7111 GN=LOC113492607 PE=4 SV=1
951	139387	A0A7E5VCC6	3.78	112.03	26900	48691	63954	67044	72372	73860	1	1.81	2.38	2.49	2.69	2.75	47457	72065	1	1.52	4	5	5	TMT6plex	152356	guanine nucleotide-releasing factor 2 isoform X5 OS=Trichoplusia ni OX=7111 GN=LOC113492608 PE=4 SV=1
951	139384	A0A7E5VCC7	3.78	112.03	26900	48691	63954	67044	72372	73860	1	1.81	2.38	2.49	2.69	2.75	47457	72065	1	1.52	4	5	5	TMT6plex	151964	guanine nucleotide-releasing factor 2 isoform X7 OS=Trichoplusia ni OX=7111 GN=LOC113492608 PE=4 SV=1
951	139389	A0A7E5VCC8	3.78	112.03	26900	48691	63954	67044	72372	73860	1	1.81	2.38	2.49	2.69	2.75	47457	72065	1	1.52	4	5	5	TMT6plex	152777	guanine nucleotide-releasing factor 2 isoform X3 OS=Trichoplusia ni OX=7111 GN=LOC113492608 PE=4 SV=1
951	139379	A0A7E5VCD0	3.78	112.03	26900	48691	63954	67044	72372	73860	1	1.81	2.38	2.49	2.69	2.75	47457	72065	1	1.52	5	5	5	TMT6plex	125235	guanine nucleotide-releasing factor 2 isoform X12 OS=Trichoplusia ni OX=7111 GN=LOC113492608 PE=4 SV=1
951	139381	A0A7E5VCD1	3.78	112.03	26900	48691	63954	67044	72372	73860	1	1.81	2.38	2.49	2.69	2.75	47457	72065	1	1.52	5	5	5	TMT6plex	129192	guanine nucleotide-releasing factor 2 isoform X10 OS=Trichoplusia ni OX=7111 GN=LOC113492608 PE=4 SV=1
951	139383	A0A7E5VCD3	3.78	112.03	26900	48691	63954	67044	72372	73860	1	1.81	2.38	2.49	2.69	2.75	47457	72065	1	1.52	4	5	5	TMT6plex	148745	guanine nucleotide-releasing factor 2 isoform X8 OS=Trichoplusia ni OX=7111 GN=LOC113492608 PE=4 SV=1
951	139378	A0A7E5VCD5	3.78	112.03	26900	48691	63954	67044	72372	73860	1	1.81	2.38	2.49	2.69	2.75	47457	72065	1	1.52	5	5	5	TMT6plex	123659	guanine nucleotide-releasing factor 2 isoform X13 OS=Trichoplusia ni OX=7111 GN=LOC113492608 PE=4 SV=1
2152	139549	A0A7E5VCD6	1.19	32.34	2891.9	4541.6	5087.7	2118.2	3990.5	1729.8	1	1.57	1.76	0.73	1.38	0.6	4173.7	2612.8	1	0.63	2	1	1	TMT6plex	49933	FAS-associated factor 2-B isoform X1 OS=Trichoplusia ni OX=7111 GN=LOC113492609 PE=4 SV=1
2063	148065	A0A7E5VCD7	0.1	27	53488	47213	42354	48844	54813	45871	1	0.88	0.79	0.91	1.02	0.86	47685	49843	1	1.05	1	1	1	TMT6plex	55770	b(0 +)-type amino acid transporter 1-like isoform X3 OS=Trichoplusia ni OX=7111 GN=LOC113492610 PE=4 SV=1
1994	133069	A0A7E5VCD8	0.02	25.24	5359.3	6304.9	3876	5194.6	6042	4161.9	1	1.18	0.72	0.97	1.13	0.78	5180.1	5132.8	1	0.99	1	1	1	TMT6plex	156490	mucin-5AC OS=Trichoplusia ni OX=7111 GN=LOC113492615 PE=4 SV=1
1863	136467	A0A7E5VCE1	7.56	25.23	0	0	0	1972.4	1991.5	3212.7	-	-	-	256	256	256	0	2392.2	-	256	2	1	1	TMT6plex	80918	E3 ubiquitin-protein ligase LRSAM1-like OS=Trichoplusia ni OX=7111 GN=LOC113492614 PE=4 SV=1
2152	139548	A0A7E5VCE7	1.19	32.34	2891.9	4541.6	5087.7	2118.2	3990.5	1729.8	1	1.57	1.76	0.73	1.38	0.6	4173.7	2612.8	1	0.63	2	1	1	TMT6plex	49388	FAS-associated factor 2-B isoform X2 OS=Trichoplusia ni OX=7111 GN=LOC113492609 PE=4 SV=1
1408	149874	A0A7E5VCE9	1.34	79.61	19018	15375	14879	18076	17480	19884	1	0.81	0.78	0.95	0.92	1.05	16424	18480	1	1.13	6	3	3	TMT6plex	69097	Doublecortin-like and CAM kinase-like protein OS=Trichoplusia ni OX=7111 GN=LOC113492605 PE=3 SV=1
951	139390	A0A7E5VCF4	3.78	112.03	26900	48691	63954	67044	72372	73860	1	1.81	2.38	2.49	2.69	2.75	47457	72065	1	1.52	4	5	5	TMT6plex	152864	guanine nucleotide-releasing factor 2 isoform X1 OS=Trichoplusia ni OX=7111 GN=LOC113492608 PE=4 SV=1
951	139385	A0A7E5VCF9	3.78	112.03	26900	48691	63954	67044	72372	73860	1	1.81	2.38	2.49	2.69	2.75	47457	72065	1	1.52	4	5	5	TMT6plex	152264	guanine nucleotide-releasing factor 2 isoform X6 OS=Trichoplusia ni OX=7111 GN=LOC113492608 PE=4 SV=1
951	139380	A0A7E5VCG8	3.78	112.03	26900	48691	63954	67044	72372	73860	1	1.81	2.38	2.49	2.69	2.75	47457	72065	1	1.52	5	5	5	TMT6plex	125391	guanine nucleotide-releasing factor 2 isoform X11 OS=Trichoplusia ni OX=7111 GN=LOC113492608 PE=4 SV=1
2063	150493	A0A7E5VCH1	0.1	27	53488	47213	42354	48844	54813	45871	1	0.88	0.79	0.91	1.02	0.86	47685	49843	1	1.05	1	1	1	TMT6plex	56465	b(0 +)-type amino acid transporter 1-like isoform X2 OS=Trichoplusia ni OX=7111 GN=LOC113492610 PE=4 SV=1
1474	150092	A0A7E5VCH5	5.94	79.52	13537	7584.6	5356.7	15975	11582	14509	1	0.56	0.4	1.18	0.86	1.07	13653	14022	1	1.03	31	3	3	TMT6plex	11732	cytochrome c OS=Trichoplusia ni OX=7111 GN=LOC113492628 PE=3 SV=1
214	128942	A0A7E5VCH9	4.43	204.87	282580	268720	292500	325540	360200	407640	1	0.95	1.04	1.15	1.27	1.44	292490	370780	1	1.27	34	20	20	Carbamidomethylation; TMT6plex; Oxidation (M)	69387	Malic enzyme OS=Trichoplusia ni OX=7111 GN=LOC113492630 PE=3 SV=1
2209	146467	A0A7E5VCI2	3.83	28.21	3999	2335	4296.6	0	1315.6	1730.8	1	0.58	1.07	0	0.33	0.43	3543.5	1523.2	1	0.43	1	1	1	TMT6plex	148878	regulating synaptic membrane exocytosis protein 2-like isoform X1 OS=Trichoplusia ni OX=7111 GN=LOC113492633 PE=4 SV=1
2209	146465	A0A7E5VCI4	3.83	28.21	3999	2335	4296.6	0	1315.6	1730.8	1	0.58	1.07	0	0.33	0.43	3543.5	1523.2	1	0.43	1	1	1	TMT6plex	146970	regulating synaptic membrane exocytosis protein 2-like isoform X3 OS=Trichoplusia ni OX=7111 GN=LOC113492633 PE=4 SV=1
781	142909	A0A7E5VCJ4	9.42	122.2	42986	40453	34644	61198	67518	74107	1	0.94	0.81	1.42	1.57	1.72	40232	69002	1	1.72	25	8	8	TMT6plex	46211	antichymotrypsin-2-like isoform X3 OS=Trichoplusia ni OX=7111 GN=LOC113492637 PE=3 SV=1
2209	146466	A0A7E5VCJ6	3.83	28.21	3999	2335	4296.6	0	1315.6	1730.8	1	0.58	1.07	0	0.33	0.43	3543.5	1523.2	1	0.43	1	1	1	TMT6plex	148327	regulating synaptic membrane exocytosis protein 2-like isoform X2 OS=Trichoplusia ni OX=7111 GN=LOC113492633 PE=4 SV=1
1250	132381	A0A7E5VCK3	0.92	83.78	12458	5047.6	13596	13674	12603	10722	1	0.41	1.09	1.1	1.01	0.86	12610	12333	1	0.98	8	2	2	TMT6plex	35152	S-formylglutathione hydrolase OS=Trichoplusia ni OX=7111 GN=LOC113492641 PE=3 SV=1
1090	143905	A0A7E5VCL4	0.66	82.28	37514	40231	41026	34050	38565	33062	1	1.07	1.09	0.91	1.03	0.88	39590	35226	1	0.89	16	2	2	TMT6plex	14605	lipopolysaccharide-induced tumor necrosis factor-alpha factor homolog OS=Trichoplusia ni OX=7111 GN=LOC113492649 PE=3 SV=1
491	129991	A0A7E5VCL9	5.77	145.27	245750	284790	279850	198300	191840	177130	1	1.16	1.14	0.81	0.78	0.72	270810	190480	1	0.7	21	11	11	Carbamidomethylation; TMT6plex; Oxidation (M)	61674	matrix metalloproteinase-14 isoform X2 OS=Trichoplusia ni OX=7111 GN=LOC113492652 PE=3 SV=1
303	149690	A0A7E5VCM4	10.5	194.18	245540	255300	240750	375940	384630	420380	1	1.04	0.98	1.53	1.57	1.71	253880	394670	1	1.55	51	10	10	TMT6plex; Oxidation (M)	22018	dnaJ homolog subfamily C member 5 OS=Trichoplusia ni OX=7111 GN=LOC113492644 PE=4 SV=1
2209	146462	A0A7E5VCM7	3.83	28.21	3999	2335	4296.6	0	1315.6	1730.8	1	0.58	1.07	0	0.33	0.43	3543.5	1523.2	1	0.43	1	1	1	TMT6plex	131620	regulating synaptic membrane exocytosis protein 2-like isoform X4 OS=Trichoplusia ni OX=7111 GN=LOC113492633 PE=4 SV=1
732	146110	A0A7E5VCN0	26.36	130.41	43989	56091	35502	107290	134190	120460	1	1.28	0.81	2.44	3.05	2.74	50509	121460	1	2.4	15	7	7	TMT6plex	53691	cytosolic non-specific dipeptidase OS=Trichoplusia ni OX=7111 GN=LOC113492664 PE=3 SV=1
491	129992	A0A7E5VCN2	5.77	145.27	245750	284790	279850	198300	191840	177130	1	1.16	1.14	0.81	0.78	0.72	270810	190480	1	0.7	20	11	11	Carbamidomethylation; TMT6plex; Oxidation (M)	64194	matrix metalloproteinase-14 isoform X1 OS=Trichoplusia ni OX=7111 GN=LOC113492652 PE=3 SV=1
2340	147406	A0A7E5VCN3	0.38	23.61	7974.5	6508.7	5823.8	7273.6	4351.2	5641.3	1	0.82	0.73	0.91	0.55	0.71	6769	5755.3	1	0.85	1	1	1	TMT6plex	58024	uncharacterized protein LOC113492663 OS=Trichoplusia ni OX=7111 GN=LOC113492663 PE=4 SV=1
61	128862	A0A7E5VCP0	14.24	262.41	1218200	1177500	1368900	805500	667440	638610	1	0.97	1.12	0.66	0.55	0.52	1275500	713270	1	0.56	32	42	42	Carbamidomethylation; TMT6plex; Oxidation (M)	147307	serine/threonine-protein kinase mig-15 isoform X4 OS=Trichoplusia ni OX=7111 GN=LOC113492667 PE=4 SV=1
61	128863	A0A7E5VCP2	14.24	262.41	1218200	1177500	1368900	805500	667440	638610	1	0.97	1.12	0.66	0.55	0.52	1275500	713270	1	0.56	32	42	42	Carbamidomethylation; TMT6plex; Oxidation (M)	147829	serine/threonine-protein kinase mig-15 isoform X3 OS=Trichoplusia ni OX=7111 GN=LOC113492667 PE=4 SV=1
781	142908	A0A7E5VCP3	9.42	122.2	42986	40453	34644	61198	67518	74107	1	0.94	0.81	1.42	1.57	1.72	40232	69002	1	1.72	28	8	8	TMT6plex	41425	antichymotrypsin-2-like isoform X10 OS=Trichoplusia ni OX=7111 GN=LOC113492637 PE=3 SV=1
711	149773	A0A7E5VCP5	10.18	100.44	386710	321820	208630	199150	192000	142680	1	0.83	0.54	0.51	0.5	0.37	306700	180060	1	0.59	27	5	5	Carbamidomethylation; TMT6plex	12388	60S ribosomal protein L30 OS=Trichoplusia ni OX=7111 GN=LOC113492671 PE=3 SV=1
61	128861	A0A7E5VCP6	14.24	262.41	1218200	1177500	1368900	805500	667440	638610	1	0.97	1.12	0.66	0.55	0.52	1275500	713270	1	0.56	31	42	42	Carbamidomethylation; TMT6plex; Oxidation (M)	154218	serine/threonine-protein kinase mig-15 isoform X1 OS=Trichoplusia ni OX=7111 GN=LOC113492667 PE=4 SV=1
1250	132379	A0A7E5VCP8	0.92	83.78	12458	5047.6	13596	13674	12603	10722	1	0.41	1.09	1.1	1.01	0.86	12610	12333	1	0.98	9	2	2	TMT6plex	31697	S-formylglutathione hydrolase OS=Trichoplusia ni OX=7111 GN=LOC113492641 PE=3 SV=1
61	128864	A0A7E5VCQ5	14.24	262.41	1218200	1177500	1368900	805500	667440	638610	1	0.97	1.12	0.66	0.55	0.52	1275500	713270	1	0.56	31	42	42	Carbamidomethylation; TMT6plex; Oxidation (M)	153696	serine/threonine-protein kinase mig-15 isoform X2 OS=Trichoplusia ni OX=7111 GN=LOC113492667 PE=4 SV=1
1313	150082	A0A7E5VCR1	63.16	76.08	14988	9057.2	8684.8	62285	69688	64304	1	0.6	0.58	4.16	4.65	4.29	12984	65426	1	5.04	20	3	3	TMT6plex	17839	uncharacterized protein CG16817-like OS=Trichoplusia ni OX=7111 GN=LOC113492686 PE=3 SV=1
491	129990	A0A7E5VCR2	5.77	145.27	245750	284790	279850	198300	191840	177130	1	1.16	1.14	0.81	0.78	0.72	270810	190480	1	0.7	21	11	11	Carbamidomethylation; TMT6plex; Oxidation (M)	62216	matrix metalloproteinase-14 isoform X3 OS=Trichoplusia ni OX=7111 GN=LOC113492652 PE=3 SV=1
1222	130921	A0A7E5VCR9	17.92	95.46	16990	14295	9511.6	28009	32856	33734	1	0.84	0.56	1.65	1.93	1.99	13599	31533	1	2.32	3	3	3	TMT6plex	123884	zinc finger protein Dzip1 OS=Trichoplusia ni OX=7111 GN=LOC113492693 PE=3 SV=1
496	130864	A0A7E5VCS3	0.8	157.27	279580	319700	272400	284540	369710	272970	1	1.14	0.97	1.02	1.32	0.98	295400	311470	1	1.05	15	8	8	Carbamidomethylation; TMT6plex; Oxidation (M)	77493	Nicastrin OS=Trichoplusia ni OX=7111 GN=LOC113492661 PE=3 SV=1
86	149443	A0A7E5VCT2	19.04	230.21	2127100	1756800	979520	1064400	791690	653430	1	0.83	0.46	0.5	0.37	0.31	1635300	841370	1	0.51	54	23	23	Carbamidomethylation; TMT6plex; Oxidation (M)	27919	60S ribosomal protein L8 OS=Trichoplusia ni OX=7111 GN=LOC113492691 PE=4 SV=1
1015	150508	A0A7E5VCT9	2.02	44.76	27238	20134	21219	12053	6996.3	13790	1	0.74	0.78	0.44	0.26	0.51	28284	15915	1	0.56	5	1	1	TMT6plex	36856	glycine-rich cell wall structural protein 1.8-like OS=Trichoplusia ni OX=7111 GN=LOC113492668 PE=4 SV=1
314	130604	A0A7E5VCU1	7.37	170.07	134840	123880	121480	198110	197740	226550	1	0.92	0.9	1.47	1.47	1.68	141140	213210	1	1.51	25	18	18	TMT6plex; Oxidation (M)	82340	RNA helicase OS=Trichoplusia ni OX=7111 GN=LOC113492699 PE=3 SV=1
314	130603	A0A7E5VCU3	7.37	170.07	134840	123880	121480	198110	197740	226550	1	0.92	0.9	1.47	1.47	1.68	141140	213210	1	1.51	25	18	18	TMT6plex; Oxidation (M)	81629	RNA helicase OS=Trichoplusia ni OX=7111 GN=LOC113492699 PE=3 SV=1
1808	142710	A0A7E5VCU5	1.42	29.42	6895.1	5134.2	6848.6	10113	10281	12195	1	0.74	0.99	1.47	1.49	1.77	6292.6	10863	1	1.73	2	1	1	TMT6plex	49441	Isocitrate dehydrogenase [NADP] OS=Trichoplusia ni OX=7111 GN=LOC113492710 PE=3 SV=1
831	129295	A0A7E5VCV0	8.4	120.05	37604	37399	31337	59035	59784	54783	1	0.99	0.83	1.57	1.59	1.46	38961	62361	1	1.6	10	8	8	TMT6plex	92421	extended synaptotagmin-2-A isoform X1 OS=Trichoplusia ni OX=7111 GN=LOC113492714 PE=4 SV=1
831	129316	A0A7E5VCV1	8.4	120.05	37604	37399	31337	59035	59784	54783	1	0.99	0.83	1.57	1.59	1.46	38961	62361	1	1.6	11	8	8	TMT6plex	91975	extended synaptotagmin-2-A isoform X2 OS=Trichoplusia ni OX=7111 GN=LOC113492714 PE=4 SV=1
2068	150579	A0A7E5VCV6	1.13	46.99	4523.4	4374.2	0	4831.2	4453.2	4596.5	1	0.97	0	1.07	0.98	1.02	4448.8	4626.9	1	1.04	7	1	1	TMT6plex	20895	ras-like GTP-binding protein RhoL OS=Trichoplusia ni OX=7111 GN=LOC113492716 PE=4 SV=1
1488	150924	A0A7E5VCV8	3.71	29.28	20895	30644	22117	11185	17654	13716	1	1.47	1.06	0.54	0.84	0.66	24552	14185	1	0.58	2	1	1	TMT6plex; Oxidation (M)	47546	probable serine incorporator isoform X3 OS=Trichoplusia ni OX=7111 GN=LOC113492708 PE=3 SV=1
2153	140008	A0A7E5VCW0	0.26	31.12	11292	9983.3	5412.1	12873	8724.4	8302.1	1	0.88	0.48	1.14	0.77	0.74	8895.8	9966.6	1	1.12	1	1	1	TMT6plex	93327	Gamma-tubulin complex component OS=Trichoplusia ni OX=7111 GN=LOC113492718 PE=3 SV=1
2153	140007	A0A7E5VCW1	0.26	31.12	11292	9983.3	5412.1	12873	8724.4	8302.1	1	0.88	0.48	1.14	0.77	0.74	8895.8	9966.6	1	1.12	1	1	1	TMT6plex	93224	Gamma-tubulin complex component OS=Trichoplusia ni OX=7111 GN=LOC113492718 PE=3 SV=1
1542	132281	A0A7E5VCW9	1.22	45.43	4589	8076.6	5610.7	8266.5	9598.4	6652.4	1	1.76	1.22	1.8	2.09	1.45	8557.3	8908.4	1	1.04	2	2	2	TMT6plex	157916	protein ECT2 isoform X1 OS=Trichoplusia ni OX=7111 GN=LOC113492724 PE=4 SV=1
2153	140009	A0A7E5VCX2	0.26	31.12	11292	9983.3	5412.1	12873	8724.4	8302.1	1	0.88	0.48	1.14	0.77	0.74	8895.8	9966.6	1	1.12	1	1	1	TMT6plex	93671	Gamma-tubulin complex component OS=Trichoplusia ni OX=7111 GN=LOC113492718 PE=3 SV=1
1542	133143	A0A7E5VCX3	1.22	45.43	4589	8076.6	5610.7	8266.5	9598.4	6652.4	1	1.76	1.22	1.8	2.09	1.45	8557.3	8908.4	1	1.04	3	2	2	TMT6plex	97792	protein ECT2 isoform X5 OS=Trichoplusia ni OX=7111 GN=LOC113492724 PE=4 SV=1
2153	140010	A0A7E5VCX4	0.26	31.12	11292	9983.3	5412.1	12873	8724.4	8302.1	1	0.88	0.48	1.14	0.77	0.74	8895.8	9966.6	1	1.12	1	1	1	TMT6plex	93829	Gamma-tubulin complex component OS=Trichoplusia ni OX=7111 GN=LOC113492718 PE=3 SV=1
1542	132272	A0A7E5VCX5	1.22	45.43	4589	8076.6	5610.7	8266.5	9598.4	6652.4	1	1.76	1.22	1.8	2.09	1.45	8557.3	8908.4	1	1.04	3	2	2	TMT6plex	94963	protein ECT2 isoform X6 OS=Trichoplusia ni OX=7111 GN=LOC113492724 PE=4 SV=1
1542	132273	A0A7E5VCY7	1.22	45.43	4589	8076.6	5610.7	8266.5	9598.4	6652.4	1	1.76	1.22	1.8	2.09	1.45	8557.3	8908.4	1	1.04	3	2	2	TMT6plex	100035	protein ECT2 isoform X4 OS=Trichoplusia ni OX=7111 GN=LOC113492724 PE=4 SV=1
1542	149953	A0A7E5VCY8	1.22	45.43	4589	8076.6	5610.7	8266.5	9598.4	6652.4	1	1.76	1.22	1.8	2.09	1.45	8557.3	8908.4	1	1.04	3	2	2	TMT6plex	100124	protein ECT2 isoform X3 OS=Trichoplusia ni OX=7111 GN=LOC113492724 PE=4 SV=1
1488	150925	A0A7E5VCZ1	3.71	29.28	20895	30644	22117	11185	17654	13716	1	1.47	1.06	0.54	0.84	0.66	24552	14185	1	0.58	2	1	1	TMT6plex; Oxidation (M)	48082	probable serine incorporator isoform X2 OS=Trichoplusia ni OX=7111 GN=LOC113492708 PE=3 SV=1
560	139621	A0A7E5VCZ2	20.16	121.79	135200	108880	106920	239120	273700	273510	1	0.81	0.79	1.77	2.02	2.02	123910	264910	1	2.14	13	9	9	TMT6plex	76058	Glutamate--cysteine ligase OS=Trichoplusia ni OX=7111 GN=LOC113492726 PE=3 SV=1
831	129294	A0A7E5VD02	8.4	120.05	37604	37399	31337	59035	59784	54783	1	0.99	0.83	1.57	1.59	1.46	38961	62361	1	1.6	11	8	8	TMT6plex	91632	extended synaptotagmin-2-A isoform X3 OS=Trichoplusia ni OX=7111 GN=LOC113492714 PE=4 SV=1
1213	134741	A0A7E5VD04	4.81	94.74	43402	45201	30503	49397	50749	62777	1	1.04	0.7	1.14	1.17	1.45	40759	54308	1	1.33	8	4	4	TMT6plex	63780	Non-specific serine/threonine protein kinase OS=Trichoplusia ni OX=7111 GN=LOC113492740 PE=4 SV=1
1509	130632	A0A7E5VD06	2.58	77.71	18242	21352	11254	13257	11801	8516.7	1	1.17	0.62	0.73	0.65	0.47	16949	11191	1	0.66	1	2	2	TMT6plex	311476	E3 ubiquitin-protein ligase UBR5 isoform X3 OS=Trichoplusia ni OX=7111 GN=LOC113492745 PE=4 SV=1
1509	130633	A0A7E5VD09	2.58	77.71	18242	21352	11254	13257	11801	8516.7	1	1.17	0.62	0.73	0.65	0.47	16949	11191	1	0.66	1	2	2	TMT6plex	311488	E3 ubiquitin-protein ligase UBR5 isoform X2 OS=Trichoplusia ni OX=7111 GN=LOC113492745 PE=4 SV=1
2153	143703	A0A7E5VD11	0.26	31.12	11292	9983.3	5412.1	12873	8724.4	8302.1	1	0.88	0.48	1.14	0.77	0.74	8895.8	9966.6	1	1.12	1	1	1	TMT6plex	93532	Gamma-tubulin complex component OS=Trichoplusia ni OX=7111 GN=LOC113492718 PE=3 SV=1
1509	130651	A0A7E5VD12	2.58	77.71	18242	21352	11254	13257	11801	8516.7	1	1.17	0.62	0.73	0.65	0.47	16949	11191	1	0.66	1	2	2	TMT6plex	310857	E3 ubiquitin-protein ligase UBR5 isoform X8 OS=Trichoplusia ni OX=7111 GN=LOC113492745 PE=4 SV=1
1509	130628	A0A7E5VD16	2.58	77.71	18242	21352	11254	13257	11801	8516.7	1	1.17	0.62	0.73	0.65	0.47	16949	11191	1	0.66	1	2	2	TMT6plex	310914	E3 ubiquitin-protein ligase UBR5 isoform X7 OS=Trichoplusia ni OX=7111 GN=LOC113492745 PE=4 SV=1
1509	130635	A0A7E5VD18	2.58	77.71	18242	21352	11254	13257	11801	8516.7	1	1.17	0.62	0.73	0.65	0.47	16949	11191	1	0.66	1	2	2	TMT6plex	307162	E3 ubiquitin-protein ligase UBR5 isoform X12 OS=Trichoplusia ni OX=7111 GN=LOC113492745 PE=4 SV=1
1509	130636	A0A7E5VD19	2.58	77.71	18242	21352	11254	13257	11801	8516.7	1	1.17	0.62	0.73	0.65	0.47	16949	11191	1	0.66	1	2	2	TMT6plex	307444	E3 ubiquitin-protein ligase UBR5 isoform X11 OS=Trichoplusia ni OX=7111 GN=LOC113492745 PE=4 SV=1
1509	130634	A0A7E5VD20	2.58	77.71	18242	21352	11254	13257	11801	8516.7	1	1.17	0.62	0.73	0.65	0.47	16949	11191	1	0.66	1	2	2	TMT6plex	311575	E3 ubiquitin-protein ligase UBR5 isoform X1 OS=Trichoplusia ni OX=7111 GN=LOC113492745 PE=4 SV=1
1542	132274	A0A7E5VD22	1.22	45.43	4589	8076.6	5610.7	8266.5	9598.4	6652.4	1	1.76	1.22	1.8	2.09	1.45	8557.3	8908.4	1	1.04	3	2	2	TMT6plex	101126	protein ECT2 isoform X2 OS=Trichoplusia ni OX=7111 GN=LOC113492724 PE=4 SV=1
234	137063	A0A7E5VD25	6.71	174.79	351830	269060	309740	377810	518260	437160	1	0.76	0.88	1.07	1.47	1.24	324380	445920	1	1.37	32	19	19	Carbamidomethylation; TMT6plex; Oxidation (M)	62955	V-type proton ATPase subunit H isoform X1 OS=Trichoplusia ni OX=7111 GN=LOC113492751 PE=3 SV=1
1509	130629	A0A7E5VD26	2.58	77.71	18242	21352	11254	13257	11801	8516.7	1	1.17	0.62	0.73	0.65	0.47	16949	11191	1	0.66	1	2	2	TMT6plex	311107	E3 ubiquitin-protein ligase UBR5 isoform X6 OS=Trichoplusia ni OX=7111 GN=LOC113492745 PE=4 SV=1
1509	130630	A0A7E5VD33	2.58	77.71	18242	21352	11254	13257	11801	8516.7	1	1.17	0.62	0.73	0.65	0.47	16949	11191	1	0.66	1	2	2	TMT6plex	311206	E3 ubiquitin-protein ligase UBR5 isoform X5 OS=Trichoplusia ni OX=7111 GN=LOC113492745 PE=4 SV=1
1509	130637	A0A7E5VD39	2.58	77.71	18242	21352	11254	13257	11801	8516.7	1	1.17	0.62	0.73	0.65	0.47	16949	11191	1	0.66	1	2	2	TMT6plex	307531	E3 ubiquitin-protein ligase UBR5 isoform X10 OS=Trichoplusia ni OX=7111 GN=LOC113492745 PE=4 SV=1
1509	130631	A0A7E5VD60	2.58	77.71	18242	21352	11254	13257	11801	8516.7	1	1.17	0.62	0.73	0.65	0.47	16949	11191	1	0.66	1	2	2	TMT6plex	311249	E3 ubiquitin-protein ligase UBR5 isoform X4 OS=Trichoplusia ni OX=7111 GN=LOC113492745 PE=4 SV=1
1509	130627	A0A7E5VD66	2.58	77.71	18242	21352	11254	13257	11801	8516.7	1	1.17	0.62	0.73	0.65	0.47	16949	11191	1	0.66	1	2	2	TMT6plex	310619	E3 ubiquitin-protein ligase hyd isoform X9 OS=Trichoplusia ni OX=7111 GN=LOC113492745 PE=4 SV=1
1403	143759	A0A7E5VD70	6.08	64.5	15541	14554	4321.7	35702	30509	27270	1	0.94	0.28	2.3	1.96	1.75	14578	31889	1	2.19	4	2	2	TMT6plex	63799	Eukaryotic translation initiation factor 2A OS=Trichoplusia ni OX=7111 GN=LOC113492764 PE=3 SV=1
755	149586	A0A7E5VD83	53.27	110.08	153830	193520	348930	53238	58688	50389	1	1.26	2.27	0.35	0.38	0.33	232090	56568	1	0.24	10	8	8	TMT6plex	103638	inter-alpha-trypsin inhibitor heavy chain H4-like isoform X3 OS=Trichoplusia ni OX=7111 GN=LOC113492781 PE=4 SV=1
234	137062	A0A7E5VD94	6.71	174.79	351830	269060	309740	377810	518260	437160	1	0.76	0.88	1.07	1.47	1.24	324380	445920	1	1.37	37	19	19	Carbamidomethylation; TMT6plex; Oxidation (M)	55015	V-type proton ATPase subunit H OS=Trichoplusia ni OX=7111 GN=LOC113492751 PE=3 SV=1
755	149585	A0A7E5VDA0	53.27	110.08	153830	193520	348930	53238	58688	50389	1	1.26	2.27	0.35	0.38	0.33	232090	56568	1	0.24	10	8	8	TMT6plex	103609	inter-alpha-trypsin inhibitor heavy chain H4-like isoform X2 OS=Trichoplusia ni OX=7111 GN=LOC113492781 PE=4 SV=1
233	142092	A0A7E5VDC1	25.29	154.85	1465600	1392700	1042200	668320	601140	465320	1	0.95	0.71	0.46	0.41	0.32	1302900	578910	1	0.44	39	11	11	Carbamidomethylation; TMT6plex; Oxidation (M)	22223	60S ribosomal protein L11 OS=Trichoplusia ni OX=7111 GN=LOC113492822 PE=3 SV=1
1109	149882	A0A7E5VDC2	0.52	110.24	42742	38391	62638	41464	55621	53996	1	0.9	1.47	0.97	1.3	1.26	49098	50360	1	1.03	12	4	4	TMT6plex; Oxidation (M)	34595	26S proteasome regulatory subunit RPN11 OS=Trichoplusia ni OX=7111 GN=LOC113492787 PE=4 SV=1
2234	150825	A0A7E5VDC4	2.2	44.79	1893.5	1987.9	2690.8	3352.2	5050.4	6169.7	1	1.05	1.42	1.77	2.67	3.26	2190.7	4857.4	1	2.22	1	1	1	TMT6plex	76110	YTH domain-containing family protein 3 isoform X1 OS=Trichoplusia ni OX=7111 GN=LOC113492823 PE=4 SV=1
755	149588	A0A7E5VDC6	53.27	110.08	153830	193520	348930	53238	58688	50389	1	1.26	2.27	0.35	0.38	0.33	232090	56568	1	0.24	9	8	8	TMT6plex	106944	inter-alpha-trypsin inhibitor heavy chain H4-like isoform X1 OS=Trichoplusia ni OX=7111 GN=LOC113492781 PE=4 SV=1
1631	150068	A0A7E5VDC7	1.11	56.59	9090.8	5298.7	5223.9	7630.8	3045.5	4822.4	1	0.58	0.57	0.84	0.34	0.53	7359.7	5839.5	1	0.79	19	2	2	TMT6plex	17867	ribonuclease H1-like OS=Trichoplusia ni OX=7111 GN=LOC113492828 PE=4 SV=1
119	129440	A0A7E5VDD8	1.62	232.46	302080	287560	291200	318800	329480	338950	1	0.95	0.96	1.06	1.09	1.12	317930	335210	1	1.05	25	35	34	Carbamidomethylation; TMT6plex; Oxidation (M)	150809	GTPase-activating protein OS=Trichoplusia ni OX=7111 GN=LOC113492784 PE=4 SV=1
1957	137898	A0A7E5VDE0	0.18	29.87	0	1662.9	0	1799.8	0	0	-	256	-	256	-	-	1662.9	1799.8	1	1.08	2	1	1	TMT6plex	113148	dyslexia-associated protein KIAA0319 OS=Trichoplusia ni OX=7111 GN=LOC113492832 PE=4 SV=1
2234	150823	A0A7E5VDF1	2.2	44.79	1893.5	1987.9	2690.8	3352.2	5050.4	6169.7	1	1.05	1.42	1.77	2.67	3.26	2190.7	4857.4	1	2.22	1	1	1	TMT6plex	71657	YTH domain-containing family protein 1 isoform X3 OS=Trichoplusia ni OX=7111 GN=LOC113492823 PE=4 SV=1
1030	147203	A0A7E5VDF3	7.9	97.97	27073	20531	29074	38748	38948	49597	1	0.76	1.07	1.43	1.44	1.83	27356	42431	1	1.55	9	5	5	Carbamidomethylation; TMT6plex	65672	Polo kinase OS=Trichoplusia ni OX=7111 GN=LOC113492842 PE=4 SV=1
807	134998	A0A7E5VDF8	3.11	142.4	49512	42609	41648	46749	69423	52839	1	0.86	0.84	0.94	1.4	1.07	49396	57743	1	1.17	19	6	6	Carbamidomethylation; TMT6plex; Oxidation (M)	46405	prostatic acid phosphatase-like isoform X3 OS=Trichoplusia ni OX=7111 GN=LOC113492846 PE=4 SV=1
228	132128	A0A7E5VDG4	1.44	214.77	278210	344150	364770	354290	377250	363120	1	1.24	1.31	1.27	1.36	1.31	338670	366420	1	1.08	50	17	17	Carbamidomethylation; TMT6plex; Oxidation (M)	35352	retinol dehydrogenase 13-like OS=Trichoplusia ni OX=7111 GN=LOC113492848 PE=3 SV=1
2234	150824	A0A7E5VDH2	2.2	44.79	1893.5	1987.9	2690.8	3352.2	5050.4	6169.7	1	1.05	1.42	1.77	2.67	3.26	2190.7	4857.4	1	2.22	1	1	1	TMT6plex	72040	YTH domain-containing family protein 1 isoform X2 OS=Trichoplusia ni OX=7111 GN=LOC113492823 PE=4 SV=1
1030	147204	A0A7E5VDH5	7.9	97.97	27073	20531	29074	38748	38948	49597	1	0.76	1.07	1.43	1.44	1.83	27356	42431	1	1.55	9	5	5	Carbamidomethylation; TMT6plex	65946	Polo kinase OS=Trichoplusia ni OX=7111 GN=LOC113492842 PE=4 SV=1
1740	150447	A0A7E5VDH7	1.75	55.55	10268	11373	6266.5	15391	13409	12570	1	1.11	0.61	1.5	1.31	1.22	9302.5	13790	1	1.48	4	2	2	TMT6plex	63932	myotubularin-related protein 9 OS=Trichoplusia ni OX=7111 GN=LOC113492826 PE=3 SV=1
1847	150279	A0A7E5VDH9	1.29	40.47	4093.7	3671.9	4034.7	6994.5	4747.5	7750	1	0.9	0.99	1.71	1.16	1.89	3933.5	6497.3	1	1.65	3	1	1	TMT6plex	39043	growth hormone-regulated TBC protein 1-A OS=Trichoplusia ni OX=7111 GN=LOC113492861 PE=4 SV=1
807	134999	A0A7E5VDI0	3.11	142.4	49512	42609	41648	46749	69423	52839	1	0.86	0.84	0.94	1.4	1.07	49396	57743	1	1.17	19	6	6	Carbamidomethylation; TMT6plex; Oxidation (M)	46518	prostatic acid phosphatase-like isoform X2 OS=Trichoplusia ni OX=7111 GN=LOC113492846 PE=4 SV=1
807	135004	A0A7E5VDI6	3.11	142.4	49512	42609	41648	46749	69423	52839	1	0.86	0.84	0.94	1.4	1.07	49396	57743	1	1.17	18	6	6	Carbamidomethylation; TMT6plex; Oxidation (M)	47339	prostatic acid phosphatase-like isoform X1 OS=Trichoplusia ni OX=7111 GN=LOC113492846 PE=4 SV=1
481	137999	A0A7E5VDK1	7.45	150.99	127340	123090	102150	158080	181780	189850	1	0.97	0.8	1.24	1.43	1.49	122110	176570	1	1.45	15	14	14	TMT6plex	97241	Exocyst complex component 2 OS=Trichoplusia ni OX=7111 GN=LOC113492860 PE=3 SV=1
371	130502	A0A7E5VDK5	11.33	202.87	120830	103250	114970	159130	199350	221630	1	0.85	0.95	1.32	1.65	1.83	128710	197510	1	1.53	13	12	12	TMT6plex; Oxidation (M)	123382	LOW QUALITY PROTEIN: importin-5-like OS=Trichoplusia ni OX=7111 GN=LOC113492859 PE=4 SV=1
180	128757	A0A7E5VDL2	13.65	217.61	1153400	998800	603990	695520	465650	378670	1	0.87	0.52	0.6	0.4	0.33	925100	519300	1	0.56	54	19	19	Carbamidomethylation; TMT6plex	23788	40S ribosomal protein S8 OS=Trichoplusia ni OX=7111 GN=LOC113492881 PE=3 SV=1
2075	140054	A0A7E5VDL4	0.23	23.61	4300.5	3250.6	4323	4140.1	4813.5	4154.1	1	0.76	1.01	0.96	1.12	0.97	3958	4369.2	1	1.1	2	1	1	TMT6plex	85282	protein smoothened-like isoform X2 OS=Trichoplusia ni OX=7111 GN=LOC113492866 PE=3 SV=1
1036	149812	A0A7E5VDS5	0.53	91.5	41297	38048	38215	33780	42315	35981	1	0.92	0.93	0.82	1.02	0.87	40333	37964	1	0.94	13	3	3	TMT6plex; Oxidation (M)	24096	Proteasome endopeptidase complex OS=Trichoplusia ni OX=7111 GN=LOC113492907 PE=4 SV=1
329	147884	A0A7E5VDT0	12.47	167.59	374570	351640	217620	213820	172210	154110	1	0.94	0.58	0.57	0.46	0.41	321950	184480	1	0.57	45	11	11	Carbamidomethylation; TMT6plex; Oxidation (M)	24607	60S ribosomal protein L10a OS=Trichoplusia ni OX=7111 GN=LOC113492909 PE=3 SV=1
1383	150282	A0A7E5VDU8	0.14	68.68	10070	7995	14334	9630.2	10657	10147	1	0.79	1.42	0.96	1.06	1.01	10800	10145	1	0.94	2	2	1	TMT6plex	35850	Peptidyl-prolyl cis-trans isomerase E OS=Trichoplusia ni OX=7111 GN=LOC113492916 PE=3 SV=1
401	135767	A0A7E5VDV4	5.21	159.77	89520	91385	85983	112930	131170	123620	1	1.02	0.96	1.26	1.47	1.38	98520	125660	1	1.28	13	14	14	TMT6plex	120079	Anoctamin OS=Trichoplusia ni OX=7111 GN=LOC113492946 PE=3 SV=1
2302	147538	A0A7E5VDV6	0.45	27.01	19145	21447	24355	17826	17862	18031	1	1.12	1.27	0.93	0.93	0.94	21649	17906	1	0.83	2	1	1	TMT6plex	47901	thiamine transporter 1-like OS=Trichoplusia ni OX=7111 GN=LOC113492906 PE=3 SV=1
708	149876	A0A7E5VDW5	16.7	135.23	820780	677190	408010	424490	344420	253450	1	0.83	0.5	0.52	0.42	0.31	637070	341690	1	0.54	52	3	3	TMT6plex	11337	60S acidic ribosomal protein P1 OS=Trichoplusia ni OX=7111 GN=LOC113492912 PE=3 SV=1
1383	150283	A0A7E5VDX0	0.14	68.68	10070	7995	14334	9630.2	10657	10147	1	0.79	1.42	0.96	1.06	1.01	10800	10145	1	0.94	2	2	1	TMT6plex	36451	Peptidyl-prolyl cis-trans isomerase E OS=Trichoplusia ni OX=7111 GN=LOC113492916 PE=3 SV=1
218	130193	A0A7E5VDX7	15.41	203.55	1073100	1072500	858680	530430	588900	514270	1	1	0.8	0.49	0.55	0.48	1012500	555090	1	0.55	41	15	15	Carbamidomethylation; TMT6plex; Oxidation (M)	33989	60S acidic ribosomal protein P0 OS=Trichoplusia ni OX=7111 GN=LOC113492956 PE=3 SV=1
401	135765	A0A7E5VDZ2	5.21	159.77	89520	91385	85983	112930	131170	123620	1	1.02	0.96	1.26	1.47	1.38	98520	125660	1	1.28	13	14	14	TMT6plex	116454	Anoctamin OS=Trichoplusia ni OX=7111 GN=LOC113492946 PE=3 SV=1
583	129632	A0A7E5VE02	4.19	145.09	62222	55679	81487	76535	95659	100550	1	0.89	1.31	1.23	1.54	1.62	69152	93010	1	1.35	30	11	11	TMT6plex	46880	Aspartate aminotransferase OS=Trichoplusia ni OX=7111 GN=LOC113492937 PE=3 SV=1
316	142768	A0A7E5VE04	12.7	167.07	273280	267200	259070	437510	450410	492110	1	0.98	0.95	1.6	1.65	1.8	281090	466240	1	1.66	72	8	8	Carbamidomethylation; TMT6plex; Oxidation (M)	12553	glutaredoxin-C4-like OS=Trichoplusia ni OX=7111 GN=LOC113492949 PE=4 SV=1
1806	147425	A0A7E5VE23	0.68	50.41	3021.1	3590.9	7084.4	7514	5611.9	5030.2	1	1.19	2.34	2.49	1.86	1.67	4565.5	6052	1	1.33	2	1	1	TMT6plex	54000	kelch domain-containing protein 4 OS=Trichoplusia ni OX=7111 GN=LOC113492962 PE=4 SV=1
260	128853	A0A7E5VE38	20.42	190.15	513530	477480	421140	932530	935910	1009600	1	0.93	0.82	1.82	1.82	1.97	478410	959350	1	2.01	53	13	13	Carbamidomethylation; TMT6plex; Oxidation (M)	25860	peroxiredoxin 1 isoform X1 OS=Trichoplusia ni OX=7111 GN=LOC113493007 PE=3 SV=1
260	128854	A0A7E5VE43	20.42	190.15	513530	477480	421140	932530	935910	1009600	1	0.93	0.82	1.82	1.82	1.97	478410	959350	1	2.01	62	13	13	Carbamidomethylation; TMT6plex; Oxidation (M)	21956	peroxiredoxin 1 isoform X3 OS=Trichoplusia ni OX=7111 GN=LOC113493007 PE=3 SV=1
260	128855	A0A7E5VE60	20.42	190.15	513530	477480	421140	932530	935910	1009600	1	0.93	0.82	1.82	1.82	1.97	478410	959350	1	2.01	46	13	13	Carbamidomethylation; TMT6plex; Oxidation (M)	30378	peroxiredoxin 1 isoform X2 OS=Trichoplusia ni OX=7111 GN=LOC113493007 PE=3 SV=1
1651	150221	A0A7E5VE66	0.69	50.62	11500	9375.8	8509.2	13264	15696	10103	1	0.82	0.74	1.15	1.36	0.88	9795	13021	1	1.33	4	1	1	TMT6plex	19500	diamine acetyltransferase 2-like OS=Trichoplusia ni OX=7111 GN=LOC113493024 PE=4 SV=1
170	128752	A0A7E5VE68	12.52	174.45	1158300	958460	677880	690260	518300	448640	1	0.83	0.59	0.6	0.45	0.39	937190	556170	1	0.59	47	13	13	TMT6plex; Oxidation (M)	17354	60S ribosomal protein L35a OS=Trichoplusia ni OX=7111 GN=LOC113493012 PE=3 SV=1
1214	149779	A0A7E5VE79	0.63	84.59	20026	14470	10395	18920	14970	13876	1	0.72	0.52	0.94	0.75	0.69	16012	16521	1	1.03	4	4	4	TMT6plex	137565	uncharacterized protein LOC113493021 isoform X2 OS=Trichoplusia ni OX=7111 GN=LOC113493021 PE=4 SV=1
1177	139661	A0A7E5VE81	13.07	73.68	14112	13341	6640.6	24951	22737	21935	1	0.95	0.47	1.77	1.61	1.55	11912	24647	1	2.07	18	3	3	TMT6plex	20710	diamine acetyltransferase 2-like OS=Trichoplusia ni OX=7111 GN=LOC113493022 PE=4 SV=1
863	129755	A0A7E5VE87	13.1	81.49	111410	82363	120920	190490	193710	199590	1	0.74	1.09	1.71	1.74	1.79	105920	195060	1	1.84	11	7	7	TMT6plex	56507	Importin subunit alpha OS=Trichoplusia ni OX=7111 GN=LOC113493033 PE=3 SV=1
1214	149789	A0A7E5VE96	0.63	84.59	20026	14470	10395	18920	14970	13876	1	0.72	0.52	0.94	0.75	0.69	16012	16521	1	1.03	4	4	4	TMT6plex	136637	uncharacterized protein LOC113493021 isoform X4 OS=Trichoplusia ni OX=7111 GN=LOC113493021 PE=4 SV=1
1845	135988	A0A7E5VEA4	7.57	32.61	0	0	0	2538.3	1656	2219.1	-	-	-	256	256	256	0	2137.8	-	256	2	1	1	TMT6plex	70252	FERM ARHGEF and pleckstrin domain-containing protein 1-like OS=Trichoplusia ni OX=7111 GN=LOC113493045 PE=4 SV=1
1202	130729	A0A7E5VEA9	1.12	103.75	17551	19120	19096	19431	25466	26277	1	1.09	1.09	1.11	1.45	1.5	19715	23725	1	1.2	1	2	2	TMT6plex	478835	Moesin/ezrin/radixin homolog 1 OS=Trichoplusia ni OX=7111 GN=LOC113493044 PE=4 SV=1
1214	149714	A0A7E5VEB3	0.63	84.59	20026	14470	10395	18920	14970	13876	1	0.72	0.52	0.94	0.75	0.69	16012	16521	1	1.03	5	4	4	TMT6plex	112480	probable serine/threonine-protein kinase DDB_G0282963 isoform X7 OS=Trichoplusia ni OX=7111 GN=LOC113493021 PE=4 SV=1
630	132359	A0A7E5VEB5	31.99	136.49	88169	93672	69258	212290	246990	246480	1	1.06	0.79	2.41	2.8	2.8	85899	236770	1	2.76	19	9	9	TMT6plex; Oxidation (M)	61345	neural Wiskott-Aldrich syndrome protein-like OS=Trichoplusia ni OX=7111 GN=LOC113493049 PE=4 SV=1
1214	149778	A0A7E5VEC1	0.63	84.59	20026	14470	10395	18920	14970	13876	1	0.72	0.52	0.94	0.75	0.69	16012	16521	1	1.03	4	4	4	TMT6plex	133180	uncharacterized protein LOC113493021 isoform X6 OS=Trichoplusia ni OX=7111 GN=LOC113493021 PE=4 SV=1
1214	149790	A0A7E5VEC3	0.63	84.59	20026	14470	10395	18920	14970	13876	1	0.72	0.52	0.94	0.75	0.69	16012	16521	1	1.03	4	4	4	TMT6plex	137933	uncharacterized protein LOC113493021 isoform X1 OS=Trichoplusia ni OX=7111 GN=LOC113493021 PE=4 SV=1
1214	149744	A0A7E5VEC4	0.63	84.59	20026	14470	10395	18920	14970	13876	1	0.72	0.52	0.94	0.75	0.69	16012	16521	1	1.03	4	4	4	TMT6plex	137076	uncharacterized protein LOC113493021 isoform X3 OS=Trichoplusia ni OX=7111 GN=LOC113493021 PE=4 SV=1
1384	149837	A0A7E5VEC6	1.32	59.95	34692	37652	31884	41328	37930	37644	1	1.09	0.92	1.19	1.09	1.09	34743	38968	1	1.12	4	3	3	TMT6plex	80252	long-chain-fatty-acid--CoA ligase 4 isoform X1 OS=Trichoplusia ni OX=7111 GN=LOC113493061 PE=3 SV=1
988	148918	A0A7E5VED8	0.54	107.4	48334	59185	51688	52273	48548	50698	1	1.22	1.07	1.08	1	1.05	55195	51216	1	0.93	20	7	7	TMT6plex	44390	cytoplasmic protein NCK1 isoform X3 OS=Trichoplusia ni OX=7111 GN=LOC113493064 PE=4 SV=1
1384	149835	A0A7E5VEE1	1.32	59.95	34692	37652	31884	41328	37930	37644	1	1.09	0.92	1.19	1.09	1.09	34743	38968	1	1.12	4	3	3	TMT6plex	79463	long-chain-fatty-acid--CoA ligase 4 isoform X3 OS=Trichoplusia ni OX=7111 GN=LOC113493061 PE=3 SV=1
1214	149787	A0A7E5VEE3	0.63	84.59	20026	14470	10395	18920	14970	13876	1	0.72	0.52	0.94	0.75	0.69	16012	16521	1	1.03	4	4	4	TMT6plex	134477	uncharacterized protein LOC113493021 isoform X5 OS=Trichoplusia ni OX=7111 GN=LOC113493021 PE=4 SV=1
817	142641	A0A7E5VEE5	9.6	124.14	23673	17426	16113	31700	40884	39317	1	0.74	0.68	1.34	1.73	1.66	23115	39136	1	1.69	21	7	6	TMT6plex; Oxidation (M)	40955	GTP-binding protein 128up OS=Trichoplusia ni OX=7111 GN=LOC113493048 PE=4 SV=1
988	149641	A0A7E5VEE6	0.54	107.4	48334	59185	51688	52273	48548	50698	1	1.22	1.07	1.08	1	1.05	55195	51216	1	0.93	20	7	7	TMT6plex	44792	cytoplasmic protein NCK1 isoform X2 OS=Trichoplusia ni OX=7111 GN=LOC113493064 PE=4 SV=1
1148	149848	A0A7E5VEE9	18.88	73.87	45821	32041	46250	17726	14835	17517	1	0.7	1.01	0.39	0.32	0.38	42388	17363	1	0.41	6	3	3	TMT6plex; Oxidation (M)	86769	glypican-6 OS=Trichoplusia ni OX=7111 GN=LOC113493053 PE=3 SV=1
1931	146695	A0A7E5VEF0	3.25	34.83	0	2590.3	7471.8	0	2025.8	1324.9	-	256	256	-	256	256	5031	1675.4	1	0.33	4	1	1	TMT6plex	44312	E3 ubiquitin-protein ligase RNF13 OS=Trichoplusia ni OX=7111 GN=LOC113493052 PE=4 SV=1
988	149642	A0A7E5VEH1	0.54	107.4	48334	59185	51688	52273	48548	50698	1	1.22	1.07	1.08	1	1.05	55195	51216	1	0.93	20	7	7	TMT6plex	45094	cytoplasmic protein NCK1 isoform X1 OS=Trichoplusia ni OX=7111 GN=LOC113493064 PE=4 SV=1
1384	149836	A0A7E5VEH3	1.32	59.95	34692	37652	31884	41328	37930	37644	1	1.09	0.92	1.19	1.09	1.09	34743	38968	1	1.12	4	3	3	TMT6plex	79411	long-chain-fatty-acid--CoA ligase 4 isoform X2 OS=Trichoplusia ni OX=7111 GN=LOC113493061 PE=3 SV=1
2200	150882	A0A7E5VEJ6	1.51	32.2	8426.2	7214.3	6518.9	14132	11545	13667	1	0.86	0.77	1.68	1.37	1.62	7386.5	13115	1	1.78	3	1	1	TMT6plex	36947	ubiquitin-like-conjugating enzyme ATG3 OS=Trichoplusia ni OX=7111 GN=LOC113493077 PE=4 SV=1
561	133293	A0A7E5VEJ8	1.66	151.9	64963	77311	57056	83372	76666	68750	1	1.19	0.88	1.28	1.18	1.06	75222	78460	1	1.04	30	12	12	TMT6plex	42774	signal transducing adapter molecule 1 OS=Trichoplusia ni OX=7111 GN=LOC113493098 PE=3 SV=1
1106	134478	A0A7E5VEK9	43.29	96.74	46148	18099	52729	11827	11133	6284.9	1	0.39	1.14	0.26	0.24	0.14	38992	11573	1	0.3	7	4	4	TMT6plex	80894	leucine-rich repeat and immunoglobulin-like domain-containing nogo receptor-interacting protein 2 isoform X2 OS=Trichoplusia ni OX=7111 GN=LOC113493121 PE=4 SV=1
1836	136543	A0A7E5VEM0	7.28	38.4	1381.2	0	0	3564.8	2654	4187.4	1	0	0	2.58	1.92	3.03	1381.2	3468.8	1	2.51	1	1	1	TMT6plex	199449	LOW QUALITY PROTEIN: patronin-like OS=Trichoplusia ni OX=7111 GN=LOC113493110 PE=3 SV=1
1042	149987	A0A7E5VEM6	7.6	87.21	1825.9	0	0	3166.5	7097	5279.3	1	0	0	1.73	3.89	2.89	1825.9	5180.9	1	2.84	6	3	1	TMT6plex	20367	ADP-ribosylation factor 2 OS=Trichoplusia ni OX=7111 GN=LOC113493088 PE=3 SV=1
544	130643	A0A7E5VEN6	3.75	169.07	53395	55266	77398	73296	81910	86352	1	1.04	1.45	1.37	1.53	1.62	72670	81099	1	1.12	8	13	13	TMT6plex	198891	tyrosine-protein phosphatase non-receptor type 23-like OS=Trichoplusia ni OX=7111 GN=LOC113493135 PE=4 SV=1
278	134229	A0A7E5VEQ7	19.09	201.71	193820	170390	261510	327150	441870	523590	1	0.88	1.35	1.69	2.28	2.7	221560	432020	1	1.95	64	10	10	TMT6plex; Oxidation (M)	19792	Translationally-controlled tumor protein homolog OS=Trichoplusia ni OX=7111 GN=LOC113493123 PE=3 SV=1
544	130642	A0A7E5VER1	3.75	169.07	53395	55266	77398	73296	81910	86352	1	1.04	1.45	1.37	1.53	1.62	72670	81099	1	1.12	8	13	13	TMT6plex	198506	tyrosine-protein phosphatase non-receptor type 23-like OS=Trichoplusia ni OX=7111 GN=LOC113493128 PE=4 SV=1
2000	146838	A0A7E5VER6	5.11	23.9	1784.9	3786.6	0	7704.3	9957.4	8714.8	1	2.12	0	4.32	5.58	4.88	2785.8	8792.2	1	3.16	1	1	1	TMT6plex	69496	Phosphodiesterase OS=Trichoplusia ni OX=7111 GN=LOC113493155 PE=3 SV=1
1437	149931	A0A7E5VES6	18.91	70.34	30504	32188	27333	62576	67293	75219	1	1.06	0.9	2.05	2.21	2.47	30008	68363	1	2.28	6	3	3	TMT6plex	47485	ras GTPase-activating protein-binding protein 2 OS=Trichoplusia ni OX=7111 GN=LOC113493164 PE=4 SV=1
2000	146839	A0A7E5VEU5	5.11	23.9	1784.9	3786.6	0	7704.3	9957.4	8714.8	1	2.12	0	4.32	5.58	4.88	2785.8	8792.2	1	3.16	1	1	1	TMT6plex	71118	Phosphodiesterase OS=Trichoplusia ni OX=7111 GN=LOC113493155 PE=3 SV=1
547	141180	A0A7E5VEV3	5.3	152.54	64479	130100	104940	122630	153990	137830	1	2.02	1.63	1.9	2.39	2.14	100840	140880	1	1.4	14	10	10	Carbamidomethylation; TMT6plex	74435	Transmembrane 9 superfamily member OS=Trichoplusia ni OX=7111 GN=LOC113493177 PE=3 SV=1
1662	139881	A0A7E5VEY7	0.23	51.1	3351	3053.9	3848.8	3785.3	3757.2	3789.7	1	0.91	1.15	1.13	1.12	1.13	3417.9	3777.4	1	1.11	1	1	1	TMT6plex	92983	Nuclear pore protein OS=Trichoplusia ni OX=7111 GN=LOC113493212 PE=3 SV=1
224	130387	A0A7E5VF05	7.24	191.14	192150	174140	155680	247030	260900	269110	1	0.91	0.81	1.29	1.36	1.4	187560	263270	1	1.4	18	24	24	TMT6plex; Oxidation (M)	154780	Non-specific serine/threonine protein kinase OS=Trichoplusia ni OX=7111 GN=LOC113493196 PE=3 SV=1
727	149679	A0A7E5VF40	1.14	151.03	126760	125330	164250	121630	125180	135140	1	0.99	1.3	0.96	0.99	1.07	141830	129150	1	0.91	24	6	6	TMT6plex	27839	Proteasome subunit alpha type OS=Trichoplusia ni OX=7111 GN=LOC113493235 PE=3 SV=1
59	129082	A0A7E5VF44	15.1	256.83	614740	585650	499320	1017100	1046500	949110	1	0.95	0.81	1.65	1.7	1.54	588040	1014000	1	1.72	56	28	28	Carbamidomethylation; TMT6plex; Oxidation (M)	44914	Fructose-bisphosphate aldolase OS=Trichoplusia ni OX=7111 GN=LOC113493218 PE=3 SV=1
2063	137215	A0A7E5VF46	0.1	27	53488	47213	42354	48844	54813	45871	1	0.88	0.79	0.91	1.02	0.86	47685	49843	1	1.05	1	1	1	TMT6plex	92828	Rab3 GTPase-activating protein catalytic subunit OS=Trichoplusia ni OX=7111 GN=LOC113493205 PE=3 SV=1
1967	142831	A0A7E5VF47	0.41	38.45	4407.4	3239.6	2733.8	3392.3	4492.8	4484.5	1	0.74	0.62	0.77	1.02	1.02	3460.3	4123.2	1	1.19	3	1	1	TMT6plex	54868	eukaryotic translation initiation factor 4E-binding protein Mextli isoform X2 OS=Trichoplusia ni OX=7111 GN=LOC113493257 PE=4 SV=1
1473	150073	A0A7E5VF59	8.58	69.8	13818	18663	12226	36435	30315	28862	1	1.35	0.88	2.64	2.19	2.09	16201	32384	1	2	17	3	3	TMT6plex	23176	Coiled-coil domain-containing protein 43 OS=Trichoplusia ni OX=7111 GN=LOC113493237 PE=3 SV=1
2124	150564	A0A7E5VF62	0.65	43.12	0	2276.5	0	0	1827.5	1158.3	-	256	-	-	256	256	2276.5	1492.9	1	0.66	2	1	1	TMT6plex	53191	monocarboxylate transporter 13 OS=Trichoplusia ni OX=7111 GN=LOC113493247 PE=4 SV=1
1967	142832	A0A7E5VF71	0.41	38.45	4407.4	3239.6	2733.8	3392.3	4492.8	4484.5	1	0.74	0.62	0.77	1.02	1.02	3460.3	4123.2	1	1.19	3	1	1	TMT6plex	55330	eukaryotic translation initiation factor 4E-binding protein Mextli isoform X1 OS=Trichoplusia ni OX=7111 GN=LOC113493257 PE=4 SV=1
1226	149709	A0A7E5VF89	3.59	116.96	13269	12704	7125.5	16343	12317	15861	1	0.96	0.54	1.23	0.93	1.2	12652	14840	1	1.17	5	3	3	TMT6plex	78009	LIM domain-containing protein jub OS=Trichoplusia ni OX=7111 GN=LOC113493261 PE=4 SV=1
2006	132978	A0A7E5VF91	3.72	35.85	2399.9	0	3212.6	9100.9	5666.6	4232.8	1	0	1.34	3.79	2.36	1.76	2806.3	6333.5	1	2.26	1	1	1	TMT6plex	133948	DNA-directed RNA polymerase subunit beta OS=Trichoplusia ni OX=7111 GN=LOC113493260 PE=3 SV=1
1967	142830	A0A7E5VF92	0.41	38.45	4407.4	3239.6	2733.8	3392.3	4492.8	4484.5	1	0.74	0.62	0.77	1.02	1.02	3460.3	4123.2	1	1.19	3	1	1	TMT6plex	52720	eukaryotic translation initiation factor 4E-binding protein Mextli isoform X3 OS=Trichoplusia ni OX=7111 GN=LOC113493257 PE=4 SV=1
1967	150509	A0A7E5VFC5	0.41	38.45	4407.4	3239.6	2733.8	3392.3	4492.8	4484.5	1	0.74	0.62	0.77	1.02	1.02	3460.3	4123.2	1	1.19	3	1	1	TMT6plex	52532	eukaryotic translation initiation factor 4E-binding protein Mextli isoform X4 OS=Trichoplusia ni OX=7111 GN=LOC113493257 PE=4 SV=1
1203	150340	A0A7E5VFE6	9.09	88.64	26214	19634	31054	54123	46872	44319	1	0.75	1.18	2.06	1.79	1.69	26429	48438	1	1.83	30	3	3	TMT6plex	8739	NEDD8 OS=Trichoplusia ni OX=7111 GN=LOC113493312 PE=3 SV=1
1074	146413	A0A7E5VFH4	1.65	65.94	42921	60571	56618	63121	68590	77688	1	1.41	1.32	1.47	1.6	1.81	56374	69800	1	1.24	3	2	2	TMT6plex	54225	large neutral amino acids transporter small subunit 1 OS=Trichoplusia ni OX=7111 GN=LOC113493331 PE=4 SV=1
421	140367	A0A7E5VFI1	1.43	183.26	244940	248960	313980	202510	262260	262640	1	1.02	1.28	0.83	1.07	1.07	271840	244790	1	0.9	23	17	17	TMT6plex	85848	annulin-like isoform X1 OS=Trichoplusia ni OX=7111 GN=LOC113493318 PE=3 SV=1
916	149680	A0A7E5VFI2	0.88	117.35	70506	70934	71229	62041	64462	70889	1	1.01	1.01	0.88	0.91	1.01	70890	67101	1	0.95	24	6	6	TMT6plex	30384	Proteasome subunit beta OS=Trichoplusia ni OX=7111 GN=LOC113493286 PE=3 SV=1
1178	130760	A0A7E5VFL3	6.98	118.2	15297	14832	10983	23202	16406	23722	1	0.97	0.72	1.52	1.07	1.55	16609	22685	1	1.37	17	4	4	TMT6plex	25067	MOB kinase activator-like 1 OS=Trichoplusia ni OX=7111 GN=LOC113493343 PE=4 SV=1
2105	140969	A0A7E5VFL7	0.31	51.05	8802.5	12702	11207	10140	8433.6	10008	1	1.44	1.27	1.15	0.96	1.14	10904	9527.3	1	0.87	4	1	1	TMT6plex	32728	RNA-binding protein squid isoform X3 OS=Trichoplusia ni OX=7111 GN=LOC113493348 PE=4 SV=1
1548	150344	A0A7E5VFM1	1.01	32.55	28222	25509	20752	23495	15509	10834	1	0.9	0.74	0.83	0.55	0.38	24828	16613	1	0.67	7	1	1	TMT6plex	13387	Histone H2A OS=Trichoplusia ni OX=7111 GN=LOC113493344 PE=3 SV=1
2105	150523	A0A7E5VFM3	0.31	51.05	8802.5	12702	11207	10140	8433.6	10008	1	1.44	1.27	1.15	0.96	1.14	10904	9527.3	1	0.87	4	1	1	TMT6plex	32355	RNA-binding protein squid isoform X4 OS=Trichoplusia ni OX=7111 GN=LOC113493348 PE=4 SV=1
2105	140971	A0A7E5VFM7	0.31	51.05	8802.5	12702	11207	10140	8433.6	10008	1	1.44	1.27	1.15	0.96	1.14	10904	9527.3	1	0.87	4	1	1	TMT6plex	34846	RNA-binding protein squid isoform X1 OS=Trichoplusia ni OX=7111 GN=LOC113493348 PE=4 SV=1
259	131437	A0A7E5VFN4	5.2	176.2	303540	305680	300610	228670	239870	206320	1	1.01	0.99	0.75	0.79	0.68	314980	229980	1	0.73	20	20	20	Carbamidomethylation; TMT6plex; Oxidation (M)	116549	protogenin-like isoform X2 OS=Trichoplusia ni OX=7111 GN=LOC113493366 PE=4 SV=1
259	132003	A0A7E5VFP6	5.2	176.2	303540	305680	300610	228670	239870	206320	1	1.01	0.99	0.75	0.79	0.68	314980	229980	1	0.73	20	20	20	Carbamidomethylation; TMT6plex; Oxidation (M)	117238	neogenin-like isoform X1 OS=Trichoplusia ni OX=7111 GN=LOC113493366 PE=4 SV=1
28	128754	A0A7E5VFQ6	19.46	284.74	2753500	3149900	4307900	1972400	1843700	1594100	1	1.14	1.56	0.72	0.67	0.58	3421600	1810300	1	0.53	44	47	47	Carbamidomethylation; TMT6plex; Oxidation (M)	92158	programmed cell death 6-interacting protein OS=Trichoplusia ni OX=7111 GN=LOC113493341 PE=4 SV=1
2150	150655	A0A7E5VFQ8	7.71	41.69	47767	41393	220250	13672	10940	11228	1	0.87	4.61	0.29	0.23	0.24	103140	11946	1	0.12	3	1	1	TMT6plex	37625	SPARC OS=Trichoplusia ni OX=7111 GN=LOC113493345 PE=4 SV=1
970	141944	A0A7E5VFQ9	11.64	125.52	72274	64705	83716	43549	44860	30587	1	0.9	1.16	0.6	0.62	0.42	73565	39665	1	0.54	3	5	5	TMT6plex	199068	cadherin-87A OS=Trichoplusia ni OX=7111 GN=LOC113493375 PE=4 SV=1
255	131246	A0A7E5VFR1	4.96	175.83	224490	211720	234170	279220	333100	306180	1	0.94	1.04	1.24	1.48	1.36	233640	309910	1	1.33	11	21	21	TMT6plex; Oxidation (M)	240268	1-phosphatidylinositol 4-kinase OS=Trichoplusia ni OX=7111 GN=LOC113493356 PE=3 SV=1
2105	140970	A0A7E5VFR3	0.31	51.05	8802.5	12702	11207	10140	8433.6	10008	1	1.44	1.27	1.15	0.96	1.14	10904	9527.3	1	0.87	4	1	1	TMT6plex	34473	RNA-binding protein squid isoform X2 OS=Trichoplusia ni OX=7111 GN=LOC113493348 PE=4 SV=1
1199	142493	A0A7E5VFR5	0.22	66.81	71631	75487	75522	76777	82586	58796	1	1.05	1.05	1.07	1.15	0.82	74213	72720	1	0.98	5	3	3	TMT6plex	55479	synaptic vesicle glycoprotein 2A-like OS=Trichoplusia ni OX=7111 GN=LOC113493379 PE=4 SV=1
836	141037	A0A7E5VFS7	31.2	128.08	58666	52624	45495	129190	158730	148640	1	0.9	0.78	2.2	2.71	2.53	53599	145520	1	2.72	12	6	6	TMT6plex; Oxidation (M)	53430	Peptidylprolyl isomerase OS=Trichoplusia ni OX=7111 GN=LOC113493388 PE=4 SV=1
550	131619	A0A7E5VFT7	0.69	168.08	79729	70398	67372	85211	59872	60095	1	0.88	0.85	1.07	0.75	0.75	76199	72287	1	0.95	34	10	10	Carbamidomethylation; TMT6plex	41159	uncharacterized protein LOC113493393 OS=Trichoplusia ni OX=7111 GN=LOC113493393 PE=4 SV=1
255	131248	A0A7E5VFU0	4.96	175.83	224490	211720	234170	279220	333100	306180	1	0.94	1.04	1.24	1.48	1.36	233640	309910	1	1.33	10	21	21	TMT6plex; Oxidation (M)	240854	1-phosphatidylinositol 4-kinase OS=Trichoplusia ni OX=7111 GN=LOC113493356 PE=3 SV=1
255	131243	A0A7E5VFU2	4.96	175.83	224490	211720	234170	279220	333100	306180	1	0.94	1.04	1.24	1.48	1.36	233640	309910	1	1.33	11	21	21	TMT6plex; Oxidation (M)	238277	1-phosphatidylinositol 4-kinase OS=Trichoplusia ni OX=7111 GN=LOC113493356 PE=3 SV=1
1290	150181	A0A7E5VFX1	2.16	88.81	33978	25795	17548	36416	36903	34561	1	0.76	0.52	1.07	1.09	1.02	25774	35960	1	1.4	22	2	2	Carbamidomethylation; TMT6plex	13334	elongin-B OS=Trichoplusia ni OX=7111 GN=LOC113493415 PE=4 SV=1
1671	142424	A0A7E5VFY9	0.25	40.75	10674	7746.3	10812	10912	11029	10711	1	0.73	1.01	1.02	1.03	1	9744.4	10884	1	1.12	6	1	1	TMT6plex	18542	AP complex subunit sigma OS=Trichoplusia ni OX=7111 GN=LOC113493427 PE=3 SV=1
1703	142557	A0A7E5VFZ4	7.02	68.6	2073.6	1779.4	0	3977.9	3964.6	3880.5	1	0.86	0	1.92	1.91	1.87	1926.5	3941	1	2.05	6	2	2	TMT6plex	59974	luciferin 4-monooxygenase-like OS=Trichoplusia ni OX=7111 GN=LOC113493425 PE=4 SV=1
1164	150079	A0A7E5VG00	2.79	97.66	118700	117940	156650	101800	117160	99893	1	0.99	1.32	0.86	0.99	0.84	133030	107180	1	0.81	7	4	4	Carbamidomethylation; TMT6plex	60516	Serine/threonine-protein kinase receptor OS=Trichoplusia ni OX=7111 GN=LOC113493430 PE=3 SV=1
1303	150292	A0A7E5VG01	7.43	85.58	7513.6	7393.1	0	19965	12673	10866	1	0.98	0	2.66	1.69	1.45	7453.3	15967	1	2.14	10	2	2	TMT6plex	27329	eIF-4F 25 kDa subunit OS=Trichoplusia ni OX=7111 GN=LOC113493432 PE=3 SV=1
255	131215	A0A7E5VG02	4.96	175.83	224490	211720	234170	279220	333100	306180	1	0.94	1.04	1.24	1.48	1.36	233640	309910	1	1.33	11	21	21	TMT6plex; Oxidation (M)	236376	1-phosphatidylinositol 4-kinase OS=Trichoplusia ni OX=7111 GN=LOC113493356 PE=3 SV=1
1114	149861	A0A7E5VG09	14.18	102.2	22061	13997	18327	34341	34166	36117	1	0.63	0.83	1.56	1.55	1.64	19210	35477	1	1.85	15	4	4	TMT6plex; Oxidation (M)	32202	deubiquitinase OTUD6B-like OS=Trichoplusia ni OX=7111 GN=LOC113493448 PE=4 SV=1
612	137102	A0A7E5VG21	15.91	137.79	82751	83406	82697	158740	153860	176140	1	1.01	1	1.92	1.86	2.13	86197	164000	1	1.9	19	12	12	Carbamidomethylation; TMT6plex	65643	Lysine--tRNA ligase OS=Trichoplusia ni OX=7111 GN=LOC113493447 PE=3 SV=1
1389	136208	A0A7E5VG24	1.95	66.79	13897	14283	14593	17257	21185	20436	1	1.03	1.05	1.24	1.52	1.47	14258	19626	1	1.38	2	2	2	TMT6plex	103106	schwannomin-interacting protein 1 homolog isoform X1 OS=Trichoplusia ni OX=7111 GN=LOC113493459 PE=4 SV=1
434	138767	A0A7E5VG31	16.18	156.69	131350	117750	119820	198850	239940	275070	1	0.9	0.91	1.51	1.83	2.09	127990	237950	1	1.86	23	10	10	Carbamidomethylation; TMT6plex	47662	RNA helicase OS=Trichoplusia ni OX=7111 GN=LOC113493456 PE=3 SV=1
535	145429	A0A7E5VG32	8.42	125.63	149110	144320	180440	251090	229150	273320	1	0.97	1.21	1.68	1.54	1.83	163310	251190	1	1.54	25	11	11	TMT6plex	39099	protein Mo25 OS=Trichoplusia ni OX=7111 GN=LOC113493450 PE=3 SV=1
1389	136207	A0A7E5VG34	1.95	66.79	13897	14283	14593	17257	21185	20436	1	1.03	1.05	1.24	1.52	1.47	14258	19626	1	1.38	2	2	2	TMT6plex	102198	schwannomin-interacting protein 1 homolog isoform X2 OS=Trichoplusia ni OX=7111 GN=LOC113493459 PE=4 SV=1
279	149589	A0A7E5VG37	1.61	181.96	724360	674010	756040	714520	792840	896710	1	0.93	1.04	0.99	1.09	1.24	720750	804400	1	1.12	71	8	8	Carbamidomethylation; TMT6plex; Oxidation (M)	13731	Profilin OS=Trichoplusia ni OX=7111 GN=LOC113493455 PE=3 SV=1
2045	150384	A0A7E5VG38	6.33	31.65	1724.6	0	0	2319.6	3179.9	5206.5	1	0	0	1.34	1.84	3.02	1724.6	3568.6	1	2.07	2	1	1	TMT6plex	60740	CDK5 and ABL1 enzyme substrate 2 isoform X1 OS=Trichoplusia ni OX=7111 GN=LOC113493470 PE=4 SV=1
571	143849	A0A7E5VG43	1.82	137.54	106070	84441	108790	111890	119840	111960	1	0.8	1.03	1.05	1.13	1.06	103740	115030	1	1.11	21	9	9	Carbamidomethylation; TMT6plex	39567	V-type proton ATPase subunit OS=Trichoplusia ni OX=7111 GN=LOC113493473 PE=3 SV=1
2230	150808	A0A7E5VG44	0.23	48.79	2920.8	2136.2	6535.6	2480.2	4184.3	3825.1	1	0.73	2.24	0.85	1.43	1.31	3864.2	3496.5	1	0.9	5	1	1	TMT6plex	30794	carbonyl reductase [NADPH] 1-like OS=Trichoplusia ni OX=7111 GN=LOC113493465 PE=3 SV=1
289	131688	A0A7E5VG48	2.33	197.85	589100	494160	513940	614650	644570	593870	1	0.84	0.87	1.04	1.09	1.01	538330	618240	1	1.15	29	15	15	Carbamidomethylation; TMT6plex; Oxidation (M)	47337	Adenosylhomocysteinase OS=Trichoplusia ni OX=7111 GN=LOC113493478 PE=3 SV=1
2045	139934	A0A7E5VG49	6.33	31.65	1724.6	0	0	2319.6	3179.9	5206.5	1	0	0	1.34	1.84	3.02	1724.6	3568.6	1	2.07	2	1	1	TMT6plex	59205	CDK5 and ABL1 enzyme substrate 2 isoform X2 OS=Trichoplusia ni OX=7111 GN=LOC113493470 PE=4 SV=1
203	131196	A0A7E5VG57	7.49	215.14	235330	371230	258840	438650	416760	405510	1	1.58	1.1	1.86	1.77	1.72	303330	421190	1	1.39	30	27	27	Carbamidomethylation; TMT6plex; Oxidation (M)	116724	RING-type E3 ubiquitin transferase OS=Trichoplusia ni OX=7111 GN=LOC113493467 PE=4 SV=1
888	149604	A0A7E5VG59	11.02	105.61	42524	32908	37930	58186	71659	71358	1	0.77	0.89	1.37	1.69	1.68	39976	67640	1	1.69	7	6	6	TMT6plex; Oxidation (M)	98030	importin subunit beta-1 OS=Trichoplusia ni OX=7111 GN=LOC113493477 PE=4 SV=1
612	137103	A0A7E5VG71	15.91	137.79	82751	83406	82697	158740	153860	176140	1	1.01	1	1.92	1.86	2.13	86197	164000	1	1.9	18	12	12	Carbamidomethylation; TMT6plex	67860	Lysine--tRNA ligase OS=Trichoplusia ni OX=7111 GN=LOC113493447 PE=3 SV=1
1147	134282	A0A7E5VG73	1.55	75.3	43007	40286	39691	41578	34083	32215	1	0.94	0.92	0.97	0.79	0.75	40995	35959	1	0.88	4	4	4	TMT6plex	81911	Enoyl-CoA hydratase OS=Trichoplusia ni OX=7111 GN=LOC113493488 PE=3 SV=1
1398	150093	A0A7E5VG93	11.06	59.89	9072.4	8799.6	8428.5	15489	16548	17959	1	0.97	0.93	1.71	1.82	1.98	8766.9	16665	1	1.9	6	3	3	TMT6plex	71856	Transmembrane 9 superfamily member OS=Trichoplusia ni OX=7111 GN=LOC113493463 PE=3 SV=1
114	130419	A0A7E5VGA4	5.62	236.72	180540	177690	180510	237560	258180	243820	1	0.98	1	1.32	1.43	1.35	194190	254030	1	1.31	20	29	22	TMT6plex; Oxidation (M)	151739	probable multidrug resistance-associated protein lethal(2)03659 OS=Trichoplusia ni OX=7111 GN=LOC113493522 PE=4 SV=1
117	128872	A0A7E5VGA5	11.37	215.34	1010500	907760	896730	1451900	1514100	1565400	1	0.9	0.89	1.44	1.5	1.55	949530	1512800	1	1.59	80	18	18	Carbamidomethylation; TMT6plex; Oxidation (M)	14751	sodium/calcium exchanger regulatory protein 1 OS=Trichoplusia ni OX=7111 GN=LOC113493519 PE=3 SV=1
689	135143	A0A7E5VGA7	6.59	142.92	46740	43481	73832	86616	72018	94427	1	0.93	1.58	1.85	1.54	2.02	62010	87128	1	1.41	20	10	10	TMT6plex	56299	probable 26S proteasome non-ATPase regulatory subunit 3 OS=Trichoplusia ni OX=7111 GN=LOC113493512 PE=3 SV=1
2107	150529	A0A7E5VGC7	0.98	24.39	11964	6302.2	6916.5	17883	8631.7	10719	1	0.53	0.58	1.49	0.72	0.9	8394.3	12411	1	1.48	1	1	1	TMT6plex	77637	5'-AMP-activated protein kinase subunit gamma-2-like OS=Trichoplusia ni OX=7111 GN=LOC113493497 PE=4 SV=1
2196	150826	A0A7E5VGD2	7.57	41.82	0	0	0	1452.2	2116.7	2103.3	-	-	-	256	256	256	0	1890.7	-	256	6	1	1	TMT6plex	28490	neuronal membrane glycoprotein M6-a OS=Trichoplusia ni OX=7111 GN=LOC113493535 PE=4 SV=1
1961	138405	A0A7E5VGD4	2.87	28.88	3058.2	2266.1	0	5866.9	3174.8	5345.1	1	0.74	0	1.92	1.04	1.75	2662.1	4795.6	1	1.8	1	1	1	TMT6plex	111140	AP-3 complex subunit delta OS=Trichoplusia ni OX=7111 GN=LOC113493523 PE=3 SV=1
1215	130676	A0A7E5VGE2	13.95	84.56	4408.6	6367	5500	11750	12017	14061	1	1.44	1.25	2.67	2.73	3.19	5425.2	12609	1	2.32	2	3	3	TMT6plex	238408	unconventional myosin-XVIIIa isoform X1 OS=Trichoplusia ni OX=7111 GN=LOC113493528 PE=3 SV=1
1622	150530	A0A7E5VGF4	1.57	35.09	12531	12508	5279	11407	4838.5	5072.6	1	1	0.42	0.91	0.39	0.4	11536	7106.1	1	0.62	9	2	2	TMT6plex	24793	uncharacterized protein LOC113493538 OS=Trichoplusia ni OX=7111 GN=LOC113493538 PE=4 SV=1
1396	149312	A0A7E5VGF7	14.95	68.69	79480	63847	62895	36364	31050	28237	1	0.8	0.79	0.46	0.39	0.36	68741	31884	1	0.46	4	3	3	TMT6plex	78440	uncharacterized protein LOC113493554 OS=Trichoplusia ni OX=7111 GN=LOC113493554 PE=4 SV=1
1215	132512	A0A7E5VGF8	13.95	84.56	4408.6	6367	5500	11750	12017	14061	1	1.44	1.25	2.67	2.73	3.19	5425.2	12609	1	2.32	2	3	3	TMT6plex	219186	unconventional myosin-XVIIIa isoform X2 OS=Trichoplusia ni OX=7111 GN=LOC113493528 PE=3 SV=1
45	129416	A0A7E5VGG8	0.09	264.32	1036900	858170	1087600	932050	1025700	1046500	1	0.83	1.05	0.9	0.99	1.01	1021200	1008900	1	0.99	30	44	40	Carbamidomethylation; TMT6plex; Oxidation (M)	155126	multidrug resistance-associated protein 4-like OS=Trichoplusia ni OX=7111 GN=LOC113493562 PE=4 SV=1
974	149750	A0A7E5VGH0	10.98	85.01	51854	48072	54137	81489	95987	94018	1	0.93	1.04	1.57	1.85	1.81	52532	90498	1	1.72	14	6	6	TMT6plex	43520	26S proteasome non-ATPase regulatory subunit 6 OS=Trichoplusia ni OX=7111 GN=LOC113493521 PE=3 SV=1
1215	132507	A0A7E5VGH4	13.95	84.56	4408.6	6367	5500	11750	12017	14061	1	1.44	1.25	2.67	2.73	3.19	5425.2	12609	1	2.32	2	3	3	TMT6plex	183508	unconventional myosin-XVIIIa isoform X3 OS=Trichoplusia ni OX=7111 GN=LOC113493528 PE=3 SV=1
2137	145074	A0A7E5VGI0	1.43	23.78	3231	2051.5	0	3331.5	2370.8	3459.3	1	0.63	0	1.03	0.73	1.07	2641.2	3053.8	1	1.16	2	1	1	TMT6plex	50764	UDP-glucuronate decarboxylase OS=Trichoplusia ni OX=7111 GN=LOC113493566 PE=3 SV=1
1646	132544	A0A7E5VGK5	0.72	55.49	4290	2386.1	2961.3	2258.7	2768.2	2630.3	1	0.56	0.69	0.53	0.65	0.61	4818.8	2552.4	1	0.53	1	2	2	TMT6plex	206579	LOW QUALITY PROTEIN: nuclear pore complex protein Nup205 OS=Trichoplusia ni OX=7111 GN=LOC113493667 PE=3 SV=1
458	149504	A0A7E5VGL3	2.4	135.4	188960	155660	201770	199880	223670	224230	1	0.82	1.07	1.06	1.18	1.19	187890	216660	1	1.15	14	13	13	TMT6plex; Oxidation (M)	99814	AP complex subunit beta OS=Trichoplusia ni OX=7111 GN=LOC113493578 PE=3 SV=1
681	138717	A0A7E5VGL9	19.2	137.97	36857	50048	48982	74172	97682	137480	1	1.36	1.33	2.01	2.65	3.73	47961	104210	1	2.17	15	11	11	TMT6plex	84590	Non-specific serine/threonine protein kinase OS=Trichoplusia ni OX=7111 GN=LOC113493668 PE=3 SV=1
874	134748	A0A7E5VGM3	13.24	90.06	130600	130810	154780	71697	73771	67327	1	1	1.19	0.55	0.56	0.52	141020	72807	1	0.52	10	5	5	TMT6plex	53707	uncharacterized protein LOC113493563 OS=Trichoplusia ni OX=7111 GN=LOC113493563 PE=4 SV=1
1617	150285	A0A7E5VGQ2	0.3	35.02	12283	9686.2	9190.4	10301	12220	12902	1	0.79	0.75	0.84	0.99	1.05	10387	11808	1	1.14	2	1	1	TMT6plex	50677	Ubiquitin carboxyl-terminal hydrolase MINDY OS=Trichoplusia ni OX=7111 GN=LOC113493696 PE=3 SV=1
1272	150148	A0A7E5VGQ9	18.59	56.16	17815	13871	15013	34204	38098	37439	1	0.78	0.84	1.92	2.14	2.1	16805	37306	1	2.22	22	3	3	TMT6plex	14763	cytochrome b5-like OS=Trichoplusia ni OX=7111 GN=LOC113493705 PE=3 SV=1
957	136913	A0A7E5VGR5	4.07	96.86	56713	45616	39517	61744	64655	61384	1	0.8	0.7	1.09	1.14	1.08	48512	63189	1	1.3	10	6	6	Carbamidomethylation; TMT6plex	71986	Kelch-like protein diablo OS=Trichoplusia ni OX=7111 GN=LOC113493712 PE=4 SV=1
681	149501	A0A7E5VGT0	19.2	137.97	36857	50048	48982	74172	97682	137480	1	1.36	1.33	2.01	2.65	3.73	47961	104210	1	2.17	15	11	11	TMT6plex	86375	Non-specific serine/threonine protein kinase OS=Trichoplusia ni OX=7111 GN=LOC113493668 PE=3 SV=1
1081	149810	A0A7E5VGY4	3.79	87.65	34495	29660	23003	33256	41174	41022	1	0.86	0.67	0.96	1.19	1.19	29797	38484	1	1.29	8	5	5	TMT6plex	58911	sorting nexin-27 isoform X3 OS=Trichoplusia ni OX=7111 GN=LOC113493767 PE=4 SV=1
600	149676	A0A7E5VGZ7	28.44	149.85	158020	118170	140120	448030	371800	362900	1	0.75	0.89	2.84	2.35	2.3	140340	396120	1	2.82	53	7	7	Carbamidomethylation; TMT6plex; Oxidation (M)	13273	Tubulin-specific chaperone A OS=Trichoplusia ni OX=7111 GN=LOC113493776 PE=3 SV=1
1184	149715	A0A7E5VGZ8	16.96	102.52	28061	22603	24821	49778	58566	59969	1	0.81	0.88	1.77	2.09	2.14	25161	56104	1	2.23	23	5	5	Carbamidomethylation; TMT6plex	26334	ran-specific GTPase-activating protein-like OS=Trichoplusia ni OX=7111 GN=LOC113493777 PE=4 SV=1
2251	150850	A0A7E5VH02	0.96	36.47	3747	4313	2838.3	6093.2	5970.3	3948.9	1	1.15	0.76	1.63	1.59	1.05	3632.8	5337.5	1	1.47	2	1	1	TMT6plex	72551	vacuolar protein sorting-associated protein 33B OS=Trichoplusia ni OX=7111 GN=LOC113493782 PE=3 SV=1
635	137483	A0A7E5VH19	5.88	147.67	82185	71158	64636	107780	106010	110390	1	0.87	0.79	1.31	1.29	1.34	75829	108060	1	1.43	14	9	9	TMT6plex	84655	monocarboxylate transporter 14-like OS=Trichoplusia ni OX=7111 GN=LOC113493789 PE=4 SV=1
1705	146372	A0A7E5VH22	0.35	58.42	11629	9777	5537.8	10657	9547.9	8969.2	1	0.84	0.48	0.92	0.82	0.77	9804.6	9724.9	1	0.99	4	2	2	TMT6plex	63168	tRNA (guanine(26)-N(2))-dimethyltransferase OS=Trichoplusia ni OX=7111 GN=LOC113493799 PE=3 SV=1
1807	140964	A0A7E5VH27	0	55.5	8523.4	7549.6	5468.9	6232.1	6571.4	8746.5	1	0.89	0.64	0.73	0.77	1.03	7180.6	7183.3	1	1	4	1	1	TMT6plex	36710	FAM172 family protein homolog CG10038 OS=Trichoplusia ni OX=7111 GN=LOC113493804 PE=4 SV=1
1439	149970	A0A7E5VH36	11.05	75.35	18780	15299	13680	7569.4	9772	8553.7	1	0.81	0.73	0.4	0.52	0.46	17075	8631.7	1	0.51	11	3	3	TMT6plex	44226	glycosylated lysosomal membrane protein A-like OS=Trichoplusia ni OX=7111 GN=LOC113493802 PE=3 SV=1
150	130350	A0A7E5VH37	2.48	188.19	286760	277120	318090	320930	360620	361810	1	0.97	1.11	1.12	1.26	1.26	313130	350230	1	1.12	53	15	12	Carbamidomethylation; TMT6plex; Oxidation (M)	21638	GTPase HRas OS=Trichoplusia ni OX=7111 GN=LOC113493805 PE=4 SV=1
966	149756	A0A7E5VH41	15.09	114.2	189530	141770	106850	103520	64514	51738	1	0.75	0.56	0.55	0.34	0.27	149850	73259	1	0.49	49	6	6	TMT6plex; Oxidation (M)	13729	V-type proton ATPase subunit G OS=Trichoplusia ni OX=7111 GN=LOC113493730 PE=3 SV=1
1607	150170	A0A7E5VH42	2.71	57.96	13388	14913	15752	22714	20321	23904	1	1.11	1.18	1.7	1.52	1.79	14684	22313	1	1.52	7	2	2	TMT6plex	33219	omega-amidase NIT2-like isoform X2 OS=Trichoplusia ni OX=7111 GN=LOC113493809 PE=4 SV=1
1348	137934	A0A7E5VH54	3.49	61.63	12170	12281	10784	14819	18562	19308	1	1.01	0.89	1.22	1.53	1.59	14080	17563	1	1.25	6	3	3	TMT6plex	54034	peroxisomal N(1)-acetyl-spermine/spermidine oxidase-like OS=Trichoplusia ni OX=7111 GN=LOC113493827 PE=4 SV=1
332	129202	A0A7E5VH58	0.71	183.96	183080	169960	170780	189880	190660	176160	1	0.93	0.93	1.04	1.04	0.96	179320	191110	1	1.07	23	19	19	Carbamidomethylation; TMT6plex; Oxidation (M)	100591	protein EFR3 homolog cmp44E isoform X3 OS=Trichoplusia ni OX=7111 GN=LOC113493743 PE=4 SV=1
2121	148048	A0A7E5VH59	1.22	39.28	1973.8	2683	0	1613.6	1746.7	4153.7	1	1.36	0	0.82	0.88	2.1	2328.4	2504.6	1	1.08	4	1	1	TMT6plex	34803	ubiquitin fusion degradation protein 1 homolog isoform X1 OS=Trichoplusia ni OX=7111 GN=LOC113493815 PE=3 SV=1
1152	150019	A0A7E5VH62	24.6	95.81	54921	53867	45111	103780	126980	160870	1	0.98	0.82	1.89	2.31	2.93	51300	130540	1	2.54	9	4	4	TMT6plex	37342	Ribose-phosphate diphosphokinase OS=Trichoplusia ni OX=7111 GN=LOC113493828 PE=3 SV=1
2121	148045	A0A7E5VH63	1.22	39.28	1973.8	2683	0	1613.6	1746.7	4153.7	1	1.36	0	0.82	0.88	2.1	2328.4	2504.6	1	1.08	4	1	1	TMT6plex	34398	ubiquitin fusion degradation protein 1 homolog isoform X4 OS=Trichoplusia ni OX=7111 GN=LOC113493815 PE=3 SV=1
647	134051	A0A7E5VH70	2.68	116.59	155200	82063	100590	92976	90140	95128	1	0.53	0.65	0.6	0.58	0.61	115760	93117	1	0.8	6	12	12	Carbamidomethylation; TMT6plex; Oxidation (M)	192369	Clathrin heavy chain OS=Trichoplusia ni OX=7111 GN=LOC113493842 PE=3 SV=1
2121	148046	A0A7E5VH78	1.22	39.28	1973.8	2683	0	1613.6	1746.7	4153.7	1	1.36	0	0.82	0.88	2.1	2328.4	2504.6	1	1.08	4	1	1	TMT6plex	34527	ubiquitin fusion degradation protein 1 homolog isoform X3 OS=Trichoplusia ni OX=7111 GN=LOC113493815 PE=3 SV=1
365	146912	A0A7E5VH83	0.09	168.07	170770	146210	225730	154180	185890	197860	1	0.86	1.32	0.9	1.09	1.16	182810	181530	1	0.99	45	13	10	Carbamidomethylation; TMT6plex; Oxidation (M)	22929	ras-related protein Rab-35 OS=Trichoplusia ni OX=7111 GN=LOC113493786 PE=4 SV=1
435	130291	A0A7E5VH86	2.45	132.71	216550	205240	209140	246150	252490	250210	1	0.95	0.97	1.14	1.17	1.16	214790	250750	1	1.17	28	12	12	Carbamidomethylation; TMT6plex	47435	phosphatidylinositol 5-phosphate 4-kinase type-2 alpha isoform X2 OS=Trichoplusia ni OX=7111 GN=LOC113493839 PE=4 SV=1
2100	136181	A0A7E5VH93	0.85	33.48	7175.7	4316.5	3681.8	2856.2	3346.9	4556.9	1	0.6	0.51	0.4	0.47	0.64	5058	3586.7	1	0.71	2	1	1	TMT6plex	65397	OTU domain-containing protein 7B-like OS=Trichoplusia ni OX=7111 GN=LOC113493847 PE=4 SV=1
1461	150351	A0A7E5VH95	2.14	42.95	12949	14033	19218	10214	10167	12053	1	1.08	1.48	0.79	0.79	0.93	15400	10811	1	0.7	4	2	2	TMT6plex	47701	RNA-binding protein NOB1 OS=Trichoplusia ni OX=7111 GN=LOC113493801 PE=3 SV=1
1607	150303	A0A7E5VHA4	2.71	57.96	13388	14913	15752	22714	20321	23904	1	1.11	1.18	1.7	1.52	1.79	14684	22313	1	1.52	7	2	2	TMT6plex	31376	omega-amidase NIT2-like isoform X3 OS=Trichoplusia ni OX=7111 GN=LOC113493809 PE=4 SV=1
334	137359	A0A7E5VHD4	5.84	136.88	1459500	1707100	1790300	1298900	1296700	1051900	1	1.17	1.23	0.89	0.89	0.72	1656900	1218900	1	0.74	18	11	11	Carbamidomethylation; TMT6plex; Oxidation (M)	60288	organic cation transporter protein-like OS=Trichoplusia ni OX=7111 GN=LOC113493833 PE=4 SV=1
2039	133251	A0A7E5VHD5	0.71	31.74	5741.7	3430.4	3577.4	5835.3	5683.4	5571.1	1	0.6	0.62	1.02	0.99	0.97	4249.8	5696.6	1	1.34	1	1	1	TMT6plex	152964	3'-5' RNA helicase YTHDC2-like OS=Trichoplusia ni OX=7111 GN=LOC113493794 PE=4 SV=1
435	130292	A0A7E5VHE1	2.45	132.71	216550	205240	209140	246150	252490	250210	1	0.95	0.97	1.14	1.17	1.16	214790	250750	1	1.17	24	12	12	Carbamidomethylation; TMT6plex	54258	phosphatidylinositol 5-phosphate 4-kinase type-2 alpha isoform X1 OS=Trichoplusia ni OX=7111 GN=LOC113493839 PE=4 SV=1
358	130688	A0A7E5VHE3	73.83	174.82	295760	215360	564540	68082	65463	74692	1	0.73	1.91	0.23	0.22	0.25	364880	78814	1	0.22	15	19	19	TMT6plex	155514	Peroxidase OS=Trichoplusia ni OX=7111 GN=LOC113493909 PE=4 SV=1
1607	150304	A0A7E5VHE9	2.71	57.96	13388	14913	15752	22714	20321	23904	1	1.11	1.18	1.7	1.52	1.79	14684	22313	1	1.52	7	2	2	TMT6plex	34564	omega-amidase NIT2-like isoform X1 OS=Trichoplusia ni OX=7111 GN=LOC113493809 PE=4 SV=1
647	134050	A0A7E5VHF4	2.68	116.59	155200	82063	100590	92976	90140	95128	1	0.53	0.65	0.6	0.58	0.61	115760	93117	1	0.8	6	12	12	Carbamidomethylation; TMT6plex; Oxidation (M)	192298	Clathrin heavy chain OS=Trichoplusia ni OX=7111 GN=LOC113493842 PE=3 SV=1
1551	150106	A0A7E5VHF7	5.33	66	4951.6	3584.9	0	6288.7	6280.9	6629.8	1	0.72	0	1.27	1.27	1.34	5374.9	6399.8	1	1.19	5	2	2	TMT6plex	69847	Non-specific serine/threonine protein kinase OS=Trichoplusia ni OX=7111 GN=LOC113493921 PE=4 SV=1
2121	148047	A0A7E5VHG6	1.22	39.28	1973.8	2683	0	1613.6	1746.7	4153.7	1	1.36	0	0.82	0.88	2.1	2328.4	2504.6	1	1.08	4	1	1	TMT6plex	34674	ubiquitin fusion degradation protein 1 homolog isoform X2 OS=Trichoplusia ni OX=7111 GN=LOC113493815 PE=3 SV=1
1551	143419	A0A7E5VHH6	5.33	66	4951.6	3584.9	0	6288.7	6280.9	6629.8	1	0.72	0	1.27	1.27	1.34	5374.9	6399.8	1	1.19	5	2	2	TMT6plex	68379	Non-specific serine/threonine protein kinase OS=Trichoplusia ni OX=7111 GN=LOC113493921 PE=4 SV=1
243	137996	A0A7E5VHH9	27.19	143.54	961330	780600	380930	401540	247240	193170	1	0.81	0.4	0.42	0.26	0.2	718730	283760	1	0.39	37	8	8	TMT6plex; Oxidation (M)	13962	60S ribosomal protein L36 OS=Trichoplusia ni OX=7111 GN=LOC113493830 PE=3 SV=1
822	140649	A0A7E5VHI2	34.62	150.52	53593	46790	46244	146020	175420	171390	1	0.87	0.86	2.72	3.27	3.2	50196	167150	1	3.33	50	7	7	TMT6plex	20488	uncharacterized protein LOC113493940 isoform X1 OS=Trichoplusia ni OX=7111 GN=LOC113493940 PE=4 SV=1
200	132976	A0A7E5VHI3	11.88	195.23	334050	306650	320580	489030	587990	561670	1	0.92	0.96	1.46	1.76	1.68	324780	550290	1	1.69	55	17	17	TMT6plex; Oxidation (M)	26411	Triosephosphate isomerase OS=Trichoplusia ni OX=7111 GN=LOC113493924 PE=3 SV=1
508	129508	A0A7E5VHI8	11.9	159.32	43062	48829	61769	80583	88489	102790	1	1.13	1.43	1.87	2.05	2.39	52982	94235	1	1.78	6	10	10	TMT6plex	242998	Oxysterol-binding protein OS=Trichoplusia ni OX=7111 GN=LOC113493943 PE=3 SV=1
1422	150104	A0A7E5VHI9	4.58	56.14	7999.2	10595	11120	6231.2	7351	5703.3	1	1.32	1.39	0.78	0.92	0.71	9904.9	6974.9	1	0.7	17	3	3	TMT6plex; Oxidation (M)	23036	Proteasome subunit beta OS=Trichoplusia ni OX=7111 GN=LOC113493840 PE=3 SV=1
922	149702	A0A7E5VHJ1	10.51	96.65	93961	133240	69976	67564	65701	36475	1	1.42	0.74	0.72	0.7	0.39	100830	56580	1	0.56	11	5	5	Carbamidomethylation; TMT6plex	48546	chitinase-like protein EN03 isoform X3 OS=Trichoplusia ni OX=7111 GN=LOC113493944 PE=3 SV=1
922	149701	A0A7E5VHJ3	10.51	96.65	93961	133240	69976	67564	65701	36475	1	1.42	0.74	0.72	0.7	0.39	100830	56580	1	0.56	12	5	5	Carbamidomethylation; TMT6plex	47752	chitinase-like protein EN03 isoform X4 OS=Trichoplusia ni OX=7111 GN=LOC113493944 PE=3 SV=1
1623	146321	A0A7E5VHL9	0.28	32.72	2575.3	2507.4	3430.7	4287.7	3048.6	2261.1	1	0.97	1.33	1.66	1.18	0.88	2837.8	3199.1	1	1.13	2	1	1	TMT6plex	69227	nucleobindin-2 isoform X1 OS=Trichoplusia ni OX=7111 GN=LOC113493950 PE=3 SV=1
1551	143420	A0A7E5VHM5	5.33	66	4951.6	3584.9	0	6288.7	6280.9	6629.8	1	0.72	0	1.27	1.27	1.34	5374.9	6399.8	1	1.19	5	2	2	TMT6plex	69448	Non-specific serine/threonine protein kinase OS=Trichoplusia ni OX=7111 GN=LOC113493921 PE=4 SV=1
822	149699	A0A7E5VHQ8	34.62	150.52	53593	46790	46244	146020	175420	171390	1	0.87	0.86	2.72	3.27	3.2	50196	167150	1	3.33	58	7	7	TMT6plex	17592	uncharacterized protein LOC113493940 isoform X2 OS=Trichoplusia ni OX=7111 GN=LOC113493940 PE=4 SV=1
1809	150158	A0A7E5VHR5	0.23	31.2	23240	22360	19482	27645	23311	21042	1	0.96	0.84	1.19	1	0.91	21694	23999	1	1.11	1	1	1	TMT6plex	80813	Polypeptide N-acetylgalactosaminyltransferase OS=Trichoplusia ni OX=7111 GN=LOC113493984 PE=3 SV=1
1748	150470	A0A7E5VHS4	8.32	51.71	51953	34250	23711	16184	15112	10467	1	0.66	0.46	0.31	0.29	0.2	36638	13921	1	0.38	3	2	2	TMT6plex	63251	SPARC-related modular calcium-binding protein 1 isoform X1 OS=Trichoplusia ni OX=7111 GN=LOC113493992 PE=4 SV=1
1933	150166	A0A7E5VHS9	1.43	28.5	9434	8025.8	10322	12436	17661	17919	1	0.85	1.09	1.32	1.87	1.9	9260.6	16005	1	1.73	5	1	1	TMT6plex	20027	Trafficking protein particle complex subunit OS=Trichoplusia ni OX=7111 GN=LOC113493993 PE=3 SV=1
1748	150465	A0A7E5VHT2	8.32	51.71	51953	34250	23711	16184	15112	10467	1	0.66	0.46	0.31	0.29	0.2	36638	13921	1	0.38	3	2	2	TMT6plex	61518	SPARC-related modular calcium-binding protein 1 isoform X5 OS=Trichoplusia ni OX=7111 GN=LOC113493992 PE=4 SV=1
1821	131441	A0A7E5VHT5	7.54	23.91	0	0	0	2058.7	0	1058.8	-	-	-	256	-	256	0	1558.8	-	256	0	1	1	TMT6plex	489107	low-density lipoprotein receptor-related protein 1 OS=Trichoplusia ni OX=7111 GN=LOC113493931 PE=4 SV=1
1748	150469	A0A7E5VHT7	8.32	51.71	51953	34250	23711	16184	15112	10467	1	0.66	0.46	0.31	0.29	0.2	36638	13921	1	0.38	3	2	2	TMT6plex	62771	SPARC-related modular calcium-binding protein 2 isoform X3 OS=Trichoplusia ni OX=7111 GN=LOC113493992 PE=4 SV=1
777	130597	A0A7E5VHU0	9.48	119.24	61738	41826	52958	29651	34610	29847	1	0.68	0.86	0.48	0.56	0.48	54046	32968	1	0.61	5	7	7	TMT6plex	150391	multidrug resistance protein homolog 49-like isoform X1 OS=Trichoplusia ni OX=7111 GN=LOC113494000 PE=4 SV=1
2109	146715	A0A7E5VHU5	0.13	35.14	3231	0	4744.6	1918.5	2285.4	3304.7	1	0	1.47	0.59	0.71	1.02	3987.8	2502.9	1	0.63	3	1	1	TMT6plex	64568	Sulfhydryl oxidase OS=Trichoplusia ni OX=7111 GN=LOC113493962 PE=3 SV=1
1370	146330	A0A7E5VHV3	10.98	68.88	14967	18710	15299	31368	27959	29564	1	1.25	1.02	2.1	1.87	1.98	16325	29630	1	1.81	3	3	3	TMT6plex	94775	Coatomer subunit gamma OS=Trichoplusia ni OX=7111 GN=LOC113493971 PE=3 SV=1
1748	150468	A0A7E5VHZ2	8.32	51.71	51953	34250	23711	16184	15112	10467	1	0.66	0.46	0.31	0.29	0.2	36638	13921	1	0.38	3	2	2	TMT6plex	62783	SPARC-related modular calcium-binding protein 2 isoform X2 OS=Trichoplusia ni OX=7111 GN=LOC113493992 PE=4 SV=1
368	129786	A0A7E5VHZ5	3.58	162.59	165910	169660	181360	208660	231930	210670	1	1.02	1.09	1.26	1.4	1.27	182650	218040	1	1.19	23	15	15	Carbamidomethylation; TMT6plex; Oxidation (M)	70590	USP6 N-terminal-like protein isoform X1 OS=Trichoplusia ni OX=7111 GN=LOC113494022 PE=4 SV=1
229	140771	A0A7E5VHZ6	15.05	185.18	358210	390640	342750	694160	691120	648460	1	1.09	0.96	1.94	1.93	1.81	370770	679040	1	1.83	31	19	19	TMT6plex; Oxidation (M)	46869	flotillin-1 isoform X2 OS=Trichoplusia ni OX=7111 GN=LOC113493963 PE=3 SV=1
368	129784	A0A7E5VHZ7	3.58	162.59	165910	169660	181360	208660	231930	210670	1	1.02	1.09	1.26	1.4	1.27	182650	218040	1	1.19	23	15	15	Carbamidomethylation; TMT6plex; Oxidation (M)	70331	USP6 N-terminal-like protein isoform X3 OS=Trichoplusia ni OX=7111 GN=LOC113494022 PE=4 SV=1
251	130345	A0A7E5VI00	1.12	200.76	127340	121510	123370	118840	109840	113330	1	0.95	0.97	0.93	0.86	0.89	138390	121300	1	0.88	23	12	12	TMT6plex; Oxidation (M)	51937	proton-coupled amino acid transporter-like protein pathetic isoform X2 OS=Trichoplusia ni OX=7111 GN=LOC113494023 PE=4 SV=1
1516	129532	A0A7E5VI03	0.71	87.93	14849	17843	15978	12360	15496	15040	1	1.2	1.08	0.83	1.04	1.01	16223	14299	1	0.88	5	2	2	TMT6plex	58165	RING finger and SPRY domain-containing protein 1-like OS=Trichoplusia ni OX=7111 GN=LOC113493967 PE=4 SV=1
1546	150062	A0A7E5VI07	0.93	48.24	14156	9394.9	9032.3	11749	14288	12664	1	0.66	0.64	0.83	1.01	0.89	10861	12901	1	1.19	5	2	2	TMT6plex	55678	uncharacterized protein LOC113494031 isoform X1 OS=Trichoplusia ni OX=7111 GN=LOC113494031 PE=4 SV=1
1546	149214	A0A7E5VI11	0.93	48.24	14156	9394.9	9032.3	11749	14288	12664	1	0.66	0.64	0.83	1.01	0.89	10861	12901	1	1.19	5	2	2	TMT6plex	49162	histone-lysine N-methyltransferase 2D-like isoform X2 OS=Trichoplusia ni OX=7111 GN=LOC113494031 PE=4 SV=1
266	149441	A0A7E5VI16	30.27	206.82	123290	148920	106470	314410	356510	331290	1	1.21	0.86	2.55	2.89	2.69	147330	335830	1	2.28	57	16	16	Carbamidomethylation; TMT6plex; Oxidation (M)	31014	vesicle-associated membrane protein/synaptobrevin-binding protein isoform X1 OS=Trichoplusia ni OX=7111 GN=LOC113494037 PE=4 SV=1
531	149521	A0A7E5VI30	1.25	123.27	153300	127720	100260	123960	101920	118350	1	0.83	0.65	0.81	0.66	0.77	131920	117460	1	0.89	24	12	12	TMT6plex	58436	insulin-like growth factor 2 mRNA-binding protein 1 isoform X1 OS=Trichoplusia ni OX=7111 GN=LOC113494044 PE=3 SV=1
531	149520	A0A7E5VI34	1.25	123.27	153300	127720	100260	123960	101920	118350	1	0.83	0.65	0.81	0.66	0.77	131920	117460	1	0.89	24	12	12	TMT6plex	58305	insulin-like growth factor 2 mRNA-binding protein 1 isoform X2 OS=Trichoplusia ni OX=7111 GN=LOC113494044 PE=3 SV=1
531	149518	A0A7E5VI36	1.25	123.27	153300	127720	100260	123960	101920	118350	1	0.83	0.65	0.81	0.66	0.77	131920	117460	1	0.89	25	12	12	TMT6plex	56058	insulin-like growth factor 2 mRNA-binding protein 1 isoform X4 OS=Trichoplusia ni OX=7111 GN=LOC113494044 PE=3 SV=1
1748	150467	A0A7E5VI57	8.32	51.71	51953	34250	23711	16184	15112	10467	1	0.66	0.46	0.31	0.29	0.2	36638	13921	1	0.38	3	2	2	TMT6plex	61998	SPARC-related modular calcium-binding protein 1 isoform X4 OS=Trichoplusia ni OX=7111 GN=LOC113493992 PE=4 SV=1
368	129785	A0A7E5VI66	3.58	162.59	165910	169660	181360	208660	231930	210670	1	1.02	1.09	1.26	1.4	1.27	182650	218040	1	1.19	23	15	15	Carbamidomethylation; TMT6plex; Oxidation (M)	70363	USP6 N-terminal-like protein isoform X2 OS=Trichoplusia ni OX=7111 GN=LOC113494022 PE=4 SV=1
94	131024	A0A7E5VI76	1.11	260.55	516190	475620	532580	456240	442600	455350	1	0.92	1.03	0.88	0.86	0.88	533200	459030	1	0.86	13	33	33	Carbamidomethylation; TMT6plex; Oxidation (M)	264038	neurogenic locus Notch protein OS=Trichoplusia ni OX=7111 GN=LOC113494028 PE=3 SV=1
1546	150060	A0A7E5VI83	0.93	48.24	14156	9394.9	9032.3	11749	14288	12664	1	0.66	0.64	0.83	1.01	0.89	10861	12901	1	1.19	6	2	2	TMT6plex	46897	histone-lysine N-methyltransferase 2D-like isoform X3 OS=Trichoplusia ni OX=7111 GN=LOC113494031 PE=4 SV=1
2041	134231	A0A7E5VIA3	6.32	30.51	2468	2094.8	0	11128	7774.3	9248	1	0.85	0	4.51	3.15	3.75	2281.4	9383.5	1	4.11	1	1	1	TMT6plex	68502	Protein CASC3 OS=Trichoplusia ni OX=7111 GN=LOC113494111 PE=3 SV=1
2278	147194	A0A7E5VIA6	7.53	29.51	0	0	0	2102.8	0	0	-	-	-	256	-	-	0	2102.8	-	256	5	1	1	TMT6plex; Oxidation (M)	53443	facilitated trehalose transporter Tret1-like OS=Trichoplusia ni OX=7111 GN=LOC113494108 PE=4 SV=1
531	149519	A0A7E5VIA9	1.25	123.27	153300	127720	100260	123960	101920	118350	1	0.83	0.65	0.81	0.66	0.77	131920	117460	1	0.89	25	12	12	TMT6plex	56780	insulin-like growth factor 2 mRNA-binding protein 1 isoform X3 OS=Trichoplusia ni OX=7111 GN=LOC113494044 PE=3 SV=1
2041	150380	A0A7E5VIB1	6.32	30.51	2468	2094.8	0	11128	7774.3	9248	1	0.85	0	4.51	3.15	3.75	2281.4	9383.5	1	4.11	1	1	1	TMT6plex	68631	Protein CASC3 OS=Trichoplusia ni OX=7111 GN=LOC113494111 PE=3 SV=1
2041	134232	A0A7E5VIB9	6.32	30.51	2468	2094.8	0	11128	7774.3	9248	1	0.85	0	4.51	3.15	3.75	2281.4	9383.5	1	4.11	1	1	1	TMT6plex	68961	Protein CASC3 OS=Trichoplusia ni OX=7111 GN=LOC113494111 PE=3 SV=1
680	128925	A0A7E5VIC6	0.61	124.69	48562	49844	43814	46512	49806	54259	1	1.03	0.9	0.96	1.03	1.12	50590	50799	1	1	1	11	10	TMT6plex	1053086	uncharacterized protein LOC113494126 isoform X4 OS=Trichoplusia ni OX=7111 GN=LOC113494126 PE=4 SV=1
251	130346	A0A7E5VIC7	1.12	200.76	127340	121510	123370	118840	109840	113330	1	0.95	0.97	0.93	0.86	0.89	138390	121300	1	0.88	22	12	12	TMT6plex; Oxidation (M)	55575	proton-coupled amino acid transporter-like protein pathetic isoform X1 OS=Trichoplusia ni OX=7111 GN=LOC113494023 PE=4 SV=1
419	131092	A0A7E5VIC8	4.01	138.21	152130	134430	155780	167370	195790	206060	1	0.88	1.02	1.1	1.29	1.35	157310	191650	1	1.22	30	10	10	TMT6plex	34381	partitioning defective protein 6-like OS=Trichoplusia ni OX=7111 GN=LOC113494124 PE=3 SV=1
680	128926	A0A7E5VID0	0.61	124.69	48562	49844	43814	46512	49806	54259	1	1.03	0.9	0.96	1.03	1.12	50590	50799	1	1	1	11	10	TMT6plex	1053416	uncharacterized protein LOC113494126 isoform X3 OS=Trichoplusia ni OX=7111 GN=LOC113494126 PE=4 SV=1
680	128916	A0A7E5VID1	0.61	124.69	48562	49844	43814	46512	49806	54259	1	1.03	0.9	0.96	1.03	1.12	50590	50799	1	1	1	11	10	TMT6plex	1049343	uncharacterized protein LOC113494126 isoform X13 OS=Trichoplusia ni OX=7111 GN=LOC113494126 PE=4 SV=1
680	128912	A0A7E5VID4	0.61	124.69	48562	49844	43814	46512	49806	54259	1	1.03	0.9	0.96	1.03	1.12	50590	50799	1	1	1	11	10	TMT6plex	1040492	uncharacterized protein LOC113494126 isoform X18 OS=Trichoplusia ni OX=7111 GN=LOC113494126 PE=4 SV=1
680	128921	A0A7E5VIE0	0.61	124.69	48562	49844	43814	46512	49806	54259	1	1.03	0.9	0.96	1.03	1.12	50590	50799	1	1	1	11	10	TMT6plex	1051128	uncharacterized protein LOC113494126 isoform X8 OS=Trichoplusia ni OX=7111 GN=LOC113494126 PE=4 SV=1
266	149440	A0A7E5VIE2	30.27	206.82	123290	148920	106470	314410	356510	331290	1	1.21	0.86	2.55	2.89	2.69	147330	335830	1	2.28	58	16	16	Carbamidomethylation; TMT6plex; Oxidation (M)	30549	vesicle-associated membrane protein/synaptobrevin-binding protein isoform X2 OS=Trichoplusia ni OX=7111 GN=LOC113494037 PE=4 SV=1
680	128894	A0A7E5VIE5	0.61	124.69	48562	49844	43814	46512	49806	54259	1	1.03	0.9	0.96	1.03	1.12	50590	50799	1	1	1	11	10	TMT6plex	1051440	microtubule-actin cross-linking factor 1 isoform X12 OS=Trichoplusia ni OX=7111 GN=LOC113494126 PE=4 SV=1
680	128913	A0A7E5VIF1	0.61	124.69	48562	49844	43814	46512	49806	54259	1	1.03	0.9	0.96	1.03	1.12	50590	50799	1	1	1	11	10	TMT6plex	1046456	uncharacterized protein LOC113494126 isoform X17 OS=Trichoplusia ni OX=7111 GN=LOC113494126 PE=4 SV=1
680	128923	A0A7E5VIF5	0.61	124.69	48562	49844	43814	46512	49806	54259	1	1.03	0.9	0.96	1.03	1.12	50590	50799	1	1	1	11	10	TMT6plex	1052196	uncharacterized protein LOC113494126 isoform X6 OS=Trichoplusia ni OX=7111 GN=LOC113494126 PE=4 SV=1
680	128919	A0A7E5VIG0	0.61	124.69	48562	49844	43814	46512	49806	54259	1	1.03	0.9	0.96	1.03	1.12	50590	50799	1	1	1	11	10	TMT6plex	1050317	uncharacterized protein LOC113494126 isoform X10 OS=Trichoplusia ni OX=7111 GN=LOC113494126 PE=4 SV=1
1552	150117	A0A7E5VIG2	18.59	50.47	4328.2	1909.8	2609.4	12845	21744	24128	1	0.44	0.6	2.97	5.02	5.57	4408	19572	1	4.44	12	2	2	TMT6plex	14745	guanine nucleotide exchange factor MSS4 homolog OS=Trichoplusia ni OX=7111 GN=LOC113494096 PE=4 SV=1
1210	136135	A0A7E5VIG4	14.47	52.85	3949	2571.3	2779.5	6846.1	10164	15719	1	0.65	0.7	1.73	2.57	3.98	6624.4	11487	1	1.73	3	3	3	TMT6plex	139514	5-oxoprolinase OS=Trichoplusia ni OX=7111 GN=LOC113494140 PE=3 SV=1
680	128893	A0A7E5VIG6	0.61	124.69	48562	49844	43814	46512	49806	54259	1	1.03	0.9	0.96	1.03	1.12	50590	50799	1	1	1	11	10	TMT6plex	1050083	microtubule-actin cross-linking factor 1 isoform X15 OS=Trichoplusia ni OX=7111 GN=LOC113494126 PE=4 SV=1
680	128918	A0A7E5VIG8	0.61	124.69	48562	49844	43814	46512	49806	54259	1	1.03	0.9	0.96	1.03	1.12	50590	50799	1	1	1	11	10	TMT6plex	1049829	uncharacterized protein LOC113494126 isoform X30 OS=Trichoplusia ni OX=7111 GN=LOC113494126 PE=4 SV=1
680	128910	A0A7E5VIH4	0.61	124.69	48562	49844	43814	46512	49806	54259	1	1.03	0.9	0.96	1.03	1.12	50590	50799	1	1	1	11	10	TMT6plex	1037143	uncharacterized protein LOC113494126 isoform X20 OS=Trichoplusia ni OX=7111 GN=LOC113494126 PE=4 SV=1
2041	150381	A0A7E5VIH8	6.32	30.51	2468	2094.8	0	11128	7774.3	9248	1	0.85	0	4.51	3.15	3.75	2281.4	9383.5	1	4.11	1	1	1	TMT6plex	80957	Protein CASC3 OS=Trichoplusia ni OX=7111 GN=LOC113494111 PE=3 SV=1
1923	150622	A0A7E5VIH9	4.26	23.98	3262	2339	5465.3	11016	13603	18222	1	0.72	1.68	3.38	4.17	5.59	3688.7	14280	1	3.87	3	1	1	TMT6plex	24591	26S proteasome non-ATPase regulatory subunit 9 OS=Trichoplusia ni OX=7111 GN=LOC113494135 PE=3 SV=1
1644	150198	A0A7E5VII3	13.97	63.58	22079	40770	65981	9355.5	9884.2	12129	1	1.85	2.99	0.42	0.45	0.55	42944	10456	1	0.24	5	2	2	TMT6plex	49031	uncharacterized peptidase C1-like protein F26E4.3 OS=Trichoplusia ni OX=7111 GN=LOC113494117 PE=3 SV=1
680	128892	A0A7E5VII7	0.61	124.69	48562	49844	43814	46512	49806	54259	1	1.03	0.9	0.96	1.03	1.12	50590	50799	1	1	1	11	10	TMT6plex	1048183	microtubule-actin cross-linking factor 1 isoform X28 OS=Trichoplusia ni OX=7111 GN=LOC113494126 PE=4 SV=1
680	128928	A0A7E5VIJ3	0.61	124.69	48562	49844	43814	46512	49806	54259	1	1.03	0.9	0.96	1.03	1.12	50590	50799	1	1	1	11	10	TMT6plex	1053574	uncharacterized protein LOC113494126 isoform X1 OS=Trichoplusia ni OX=7111 GN=LOC113494126 PE=4 SV=1
680	128924	A0A7E5VIJ9	0.61	124.69	48562	49844	43814	46512	49806	54259	1	1.03	0.9	0.96	1.03	1.12	50590	50799	1	1	1	11	10	TMT6plex	1052928	uncharacterized protein LOC113494126 isoform X5 OS=Trichoplusia ni OX=7111 GN=LOC113494126 PE=4 SV=1
2222	151054	A0A7E5VIK2	1.61	23.14	7238.4	5871.3	6348.1	8702.5	12732	14357	1	0.81	0.88	1.2	1.76	1.98	6485.9	11931	1	1.84	3	1	1	TMT6plex	45711	mannose-1-phosphate guanyltransferase alpha-A OS=Trichoplusia ni OX=7111 GN=LOC113494165 PE=4 SV=1
680	128920	A0A7E5VIK4	0.61	124.69	48562	49844	43814	46512	49806	54259	1	1.03	0.9	0.96	1.03	1.12	50590	50799	1	1	1	11	10	TMT6plex	1050404	uncharacterized protein LOC113494126 isoform X9 OS=Trichoplusia ni OX=7111 GN=LOC113494126 PE=4 SV=1
680	128915	A0A7E5VIL0	0.61	124.69	48562	49844	43814	46512	49806	54259	1	1.03	0.9	0.96	1.03	1.12	50590	50799	1	1	1	11	10	TMT6plex	1049256	uncharacterized protein LOC113494126 isoform X14 OS=Trichoplusia ni OX=7111 GN=LOC113494126 PE=4 SV=1
680	128911	A0A7E5VIL7	0.61	124.69	48562	49844	43814	46512	49806	54259	1	1.03	0.9	0.96	1.03	1.12	50590	50799	1	1	1	11	10	TMT6plex	1038046	uncharacterized protein LOC113494126 isoform X19 OS=Trichoplusia ni OX=7111 GN=LOC113494126 PE=4 SV=1
116	128858	A0A7E5VIM2	24.05	198.3	1437800	1331800	945890	670060	550820	478570	1	0.93	0.66	0.47	0.38	0.33	1242300	568470	1	0.46	53	21	20	TMT6plex; Oxidation (M)	30600	60S ribosomal protein L7 OS=Trichoplusia ni OX=7111 GN=LOC113494180 PE=3 SV=1
1409	143438	A0A7E5VIN3	2.59	68.42	14862	15057	19733	12793	11306	16312	1	1.01	1.33	0.86	0.76	1.1	16551	14481	1	0.87	11	3	3	TMT6plex	30872	Proteasome subunit beta OS=Trichoplusia ni OX=7111 GN=LOC113494173 PE=3 SV=1
1248	149999	A0A7E5VIP0	3.18	67.22	116300	109040	95778	129090	142780	128660	1	0.94	0.82	1.11	1.23	1.11	107040	133510	1	1.25	19	3	3	TMT6plex	11652	Peptidylprolyl isomerase OS=Trichoplusia ni OX=7111 GN=LOC113494163 PE=4 SV=1
2041	134233	A0A7E5VIP1	6.32	30.51	2468	2094.8	0	11128	7774.3	9248	1	0.85	0	4.51	3.15	3.75	2281.4	9383.5	1	4.11	1	1	1	TMT6plex	68977	Protein CASC3 OS=Trichoplusia ni OX=7111 GN=LOC113494111 PE=3 SV=1
1306	146107	A0A7E5VIP3	1.7	75.33	53734	40290	30839	45194	29046	34485	1	0.75	0.57	0.84	0.54	0.64	41621	36242	1	0.87	5	4	4	TMT6plex	83513	tRNA (cytosine(34)-C(5))-methyltransferase OS=Trichoplusia ni OX=7111 GN=LOC113494141 PE=3 SV=1
2041	150909	A0A7E5VIP9	6.32	30.51	2468	2094.8	0	11128	7774.3	9248	1	0.85	0	4.51	3.15	3.75	2281.4	9383.5	1	4.11	9	1	1	TMT6plex	10383	protein CASC3-like isoform X1 OS=Trichoplusia ni OX=7111 GN=LOC113494119 PE=3 SV=1
1593	146548	A0A7E5VIQ1	0.37	46.7	16830	16976	11144	17094	13796	17365	1	1.01	0.66	1.02	0.82	1.03	14983	16085	1	1.07	7	2	2	TMT6plex	36491	GCS light chain OS=Trichoplusia ni OX=7111 GN=LOC113494198 PE=3 SV=1
1637	150151	A0A7E5VIQ5	4.3	59.33	3958.9	4419.3	3159.4	9811.7	6707.2	6908.8	1	1.12	0.8	2.48	1.69	1.75	4420.9	7809.2	1	1.77	6	2	2	TMT6plex	43476	BSD domain-containing protein 1-B-like isoform X2 OS=Trichoplusia ni OX=7111 GN=LOC113494192 PE=4 SV=1
680	128927	A0A7E5VIQ8	0.61	124.69	48562	49844	43814	46512	49806	54259	1	1.03	0.9	0.96	1.03	1.12	50590	50799	1	1	1	11	10	TMT6plex	1053487	uncharacterized protein LOC113494126 isoform X2 OS=Trichoplusia ni OX=7111 GN=LOC113494126 PE=4 SV=1
680	128922	A0A7E5VIR3	0.61	124.69	48562	49844	43814	46512	49806	54259	1	1.03	0.9	0.96	1.03	1.12	50590	50799	1	1	1	11	10	TMT6plex	1052109	uncharacterized protein LOC113494126 isoform X7 OS=Trichoplusia ni OX=7111 GN=LOC113494126 PE=4 SV=1
680	128917	A0A7E5VIR7	0.61	124.69	48562	49844	43814	46512	49806	54259	1	1.03	0.9	0.96	1.03	1.12	50590	50799	1	1	1	11	10	TMT6plex	1050224	uncharacterized protein LOC113494126 isoform X11 OS=Trichoplusia ni OX=7111 GN=LOC113494126 PE=4 SV=1
680	128914	A0A7E5VIS3	0.61	124.69	48562	49844	43814	46512	49806	54259	1	1.03	0.9	0.96	1.03	1.12	50590	50799	1	1	1	11	10	TMT6plex	1046543	uncharacterized protein LOC113494126 isoform X16 OS=Trichoplusia ni OX=7111 GN=LOC113494126 PE=4 SV=1
680	128909	A0A7E5VIT0	0.61	124.69	48562	49844	43814	46512	49806	54259	1	1.03	0.9	0.96	1.03	1.12	50590	50799	1	1	1	11	10	TMT6plex	1034697	uncharacterized protein LOC113494126 isoform X21 OS=Trichoplusia ni OX=7111 GN=LOC113494126 PE=4 SV=1
1351	143896	A0A7E5VIU0	12.16	72.14	20319	27489	22883	40400	48928	43464	1	1.35	1.13	1.99	2.41	2.14	23564	44264	1	1.88	6	3	3	TMT6plex	74338	Dystrobrevin OS=Trichoplusia ni OX=7111 GN=LOC113494220 PE=3 SV=1
1321	150056	A0A7E5VIU9	7.13	115.53	22486	22524	14447	35862	39612	42502	1	1	0.64	1.59	1.76	1.89	23169	39325	1	1.7	10	3	3	TMT6plex; Oxidation (M)	44598	tetratricopeptide repeat protein 4-like OS=Trichoplusia ni OX=7111 GN=LOC113494185 PE=3 SV=1
819	147606	A0A7E5VIV0	4.65	115.36	38889	35799	30066	50990	45925	44927	1	0.92	0.77	1.31	1.18	1.16	38016	50081	1	1.32	39	5	5	TMT6plex; Oxidation (M)	15985	Elongin-C OS=Trichoplusia ni OX=7111 GN=LOC113494207 PE=3 SV=1
1351	143899	A0A7E5VIX4	12.16	72.14	20319	27489	22883	40400	48928	43464	1	1.35	1.13	1.99	2.41	2.14	23564	44264	1	1.88	6	3	3	TMT6plex	78641	Dystrobrevin OS=Trichoplusia ni OX=7111 GN=LOC113494220 PE=3 SV=1
388	144718	A0A7E5VIY2	17.42	125.09	264250	246540	186500	131460	97923	98122	1	0.93	0.71	0.5	0.37	0.37	238840	114390	1	0.48	40	9	9	TMT6plex; Oxidation (M)	21939	40S ribosomal protein S7 OS=Trichoplusia ni OX=7111 GN=LOC113494209 PE=3 SV=1
1351	143898	A0A7E5VIY3	12.16	72.14	20319	27489	22883	40400	48928	43464	1	1.35	1.13	1.99	2.41	2.14	23564	44264	1	1.88	6	3	3	TMT6plex	77835	Dystrobrevin OS=Trichoplusia ni OX=7111 GN=LOC113494220 PE=3 SV=1
1477	141078	A0A7E5VIY5	2.79	64.29	19679	25624	19614	15584	11361	15349	1	1.3	1	0.79	0.58	0.78	21639	14098	1	0.65	5	2	2	TMT6plex	67184	protein DEK-like isoform X3 OS=Trichoplusia ni OX=7111 GN=LOC113494226 PE=4 SV=1
1351	143895	A0A7E5VJ01	12.16	72.14	20319	27489	22883	40400	48928	43464	1	1.35	1.13	1.99	2.41	2.14	23564	44264	1	1.88	6	3	3	TMT6plex	72448	Dystrobrevin OS=Trichoplusia ni OX=7111 GN=LOC113494220 PE=3 SV=1
1407	146385	A0A7E5VJ04	0.88	78.77	14083	12764	10455	14920	14086	12955	1	0.91	0.74	1.06	1	0.92	14674	13987	1	0.95	4	3	3	TMT6plex	74808	far upstream element-binding protein 3 isoform X1 OS=Trichoplusia ni OX=7111 GN=LOC113494229 PE=4 SV=1
843	142958	A0A7E5VJ08	6.56	96.96	90801	102470	83882	125150	138440	156460	1	1.13	0.92	1.38	1.52	1.72	95549	140020	1	1.47	15	6	6	Carbamidomethylation; TMT6plex	37005	Eukaryotic translation initiation factor 2 subunit 1 OS=Trichoplusia ni OX=7111 GN=LOC113494236 PE=3 SV=1
1407	149158	A0A7E5VJ19	0.88	78.77	14083	12764	10455	14920	14086	12955	1	0.91	0.74	1.06	1	0.92	14674	13987	1	0.95	5	3	3	TMT6plex	67917	far upstream element-binding protein 3 isoform X3 OS=Trichoplusia ni OX=7111 GN=LOC113494229 PE=4 SV=1
1089	150061	A0A7E5VJ22	0.86	83.68	48228	40493	28787	37223	33412	36421	1	0.84	0.6	0.77	0.69	0.76	40905	35685	1	0.87	27	3	3	Carbamidomethylation; TMT6plex	14920	40S ribosomal protein S12 OS=Trichoplusia ni OX=7111 GN=LOC113494188 PE=3 SV=1
1637	150152	A0A7E5VJ28	4.3	59.33	3958.9	4419.3	3159.4	9811.7	6707.2	6908.8	1	1.12	0.8	2.48	1.69	1.75	4420.9	7809.2	1	1.77	6	2	2	TMT6plex	43605	BSD domain-containing protein 1-like isoform X1 OS=Trichoplusia ni OX=7111 GN=LOC113494192 PE=4 SV=1
824	149556	A0A7E5VJ48	2.03	122.72	56518	54783	25064	56782	57266	55539	1	0.97	0.44	1	1.01	0.98	48849	56529	1	1.16	19	7	7	TMT6plex	45905	LOW QUALITY PROTEIN: stromal membrane-associated protein 1-like OS=Trichoplusia ni OX=7111 GN=LOC113494261 PE=4 SV=1
2106	150528	A0A7E5VJ50	3.22	32.13	2621.6	0	0	1239.6	3121	3457	1	0	0	0.47	1.19	1.32	2621.6	2605.8	1	0.99	2	1	1	TMT6plex	45885	RILP-like protein homolog isoform X1 OS=Trichoplusia ni OX=7111 GN=LOC113494283 PE=4 SV=1
567	149805	A0A7E5VJ53	17.65	124.68	227310	236270	212690	455200	450620	414510	1	1.04	0.94	2	1.98	1.82	233460	442500	1	1.9	46	4	4	TMT6plex	11772	Peptidylprolyl isomerase OS=Trichoplusia ni OX=7111 GN=LOC113494249 PE=4 SV=1
2106	150885	A0A7E5VJ68	3.22	32.13	2621.6	0	0	1239.6	3121	3457	1	0	0	0.47	1.19	1.32	2621.6	2605.8	1	0.99	2	1	1	TMT6plex	44962	RILP-like protein homolog isoform X3 OS=Trichoplusia ni OX=7111 GN=LOC113494283 PE=4 SV=1
411	134702	A0A7E5VJ70	19.62	149.49	327040	229720	286970	155890	119620	114780	1	0.7	0.88	0.48	0.37	0.35	282090	131610	1	0.47	13	17	17	TMT6plex	143747	anillin-like isoform X3 OS=Trichoplusia ni OX=7111 GN=LOC113494262 PE=4 SV=1
374	134972	A0A7E5VJ79	0.01	161.83	137980	141610	207830	157830	162510	166430	1	1.03	1.51	1.14	1.18	1.21	164620	163250	1	0.99	40	13	12	Carbamidomethylation; TMT6plex; Oxidation (M)	44082	guanine nucleotide-binding protein G(S) subunit alpha OS=Trichoplusia ni OX=7111 GN=LOC113494278 PE=3 SV=1
2106	150525	A0A7E5VJ84	3.22	32.13	2621.6	0	0	1239.6	3121	3457	1	0	0	0.47	1.19	1.32	2621.6	2605.8	1	0.99	2	1	1	TMT6plex	43171	RILP-like protein homolog isoform X5 OS=Trichoplusia ni OX=7111 GN=LOC113494283 PE=4 SV=1
1483	150419	A0A7E5VJ86	4.38	73.21	9998	6035.9	3398.6	18136	16586	21658	1	0.6	0.34	1.81	1.66	2.17	7939.2	19949	1	2.51	40	2	2	TMT6plex	10572	death-associated protein 1-like OS=Trichoplusia ni OX=7111 GN=LOC113494273 PE=4 SV=1
1412	130528	A0A7E5VJ98	3.74	55.18	9990.3	10267	11720	11335	15637	15549	1	1.03	1.17	1.13	1.57	1.56	12132	14174	1	1.17	3	3	3	TMT6plex	106989	Exportin-2 OS=Trichoplusia ni OX=7111 GN=LOC113494292 PE=3 SV=1
2304	150977	A0A7E5VJ99	5.01	26.08	3424.1	4599.4	2441.9	22863	13082	12346	1	1.34	0.71	6.68	3.82	3.61	3488.5	16097	1	4.61	3	1	1	TMT6plex	28677	uncharacterized protein LOC113494230 OS=Trichoplusia ni OX=7111 GN=LOC113494230 PE=4 SV=1
2106	150527	A0A7E5VJB1	3.22	32.13	2621.6	0	0	1239.6	3121	3457	1	0	0	0.47	1.19	1.32	2621.6	2605.8	1	0.99	2	1	1	TMT6plex	45757	RILP-like protein homolog isoform X2 OS=Trichoplusia ni OX=7111 GN=LOC113494283 PE=4 SV=1
760	149554	A0A7E5VJB7	9.92	134.34	92129	110830	100090	153810	175160	182250	1	1.2	1.09	1.67	1.9	1.98	103420	170410	1	1.65	17	9	9	Carbamidomethylation; TMT6plex	53706	Glutathione synthetase OS=Trichoplusia ni OX=7111 GN=LOC113494305 PE=3 SV=1
2106	150526	A0A7E5VJC5	3.22	32.13	2621.6	0	0	1239.6	3121	3457	1	0	0	0.47	1.19	1.32	2621.6	2605.8	1	0.99	2	1	1	TMT6plex	43299	RILP-like protein homolog isoform X4 OS=Trichoplusia ni OX=7111 GN=LOC113494283 PE=4 SV=1
760	149550	A0A7E5VJC9	9.92	134.34	92129	110830	100090	153810	175160	182250	1	1.2	1.09	1.67	1.9	1.98	103420	170410	1	1.65	17	9	9	Carbamidomethylation; TMT6plex	55014	Glutathione synthetase OS=Trichoplusia ni OX=7111 GN=LOC113494305 PE=3 SV=1
1528	150025	A0A7E5VJD3	0.19	28.46	10905	9001.9	8397.8	7575.4	11601	11555	1	0.83	0.77	0.69	1.06	1.06	9434.8	10244	1	1.09	3	1	1	TMT6plex	37505	GMP reductase OS=Trichoplusia ni OX=7111 GN=LOC113494314 PE=3 SV=1
663	149530	A0A7E5VJE2	7.64	135.87	113360	110170	91218	156330	156240	162170	1	0.97	0.8	1.38	1.38	1.43	107230	158250	1	1.48	19	9	9	TMT6plex	51274	TLD domain-containing protein 1-like isoform X1 OS=Trichoplusia ni OX=7111 GN=LOC113494344 PE=4 SV=1
1497	149046	A0A7E5VJE3	2.37	59.27	17585	12100	13985	12925	9900.6	6108.2	1	0.69	0.8	0.74	0.56	0.35	14557	11505	1	0.79	4	2	2	TMT6plex	63565	heparan-alpha-glucosaminide N-acetyltransferase-like OS=Trichoplusia ni OX=7111 GN=LOC113494320 PE=4 SV=1
529	138872	A0A7E5VJE9	10.22	166.15	98119	89677	100720	138020	172100	167610	1	0.91	1.03	1.41	1.75	1.71	98320	160330	1	1.63	26	14	14	TMT6plex	61694	Glucose-6-phosphate isomerase OS=Trichoplusia ni OX=7111 GN=LOC113494316 PE=3 SV=1
1874	150258	A0A7E5VJG4	0.57	26.54	11657	14895	13541	13501	17225	20134	1	1.28	1.16	1.16	1.48	1.73	13364	16953	1	1.27	2	1	1	TMT6plex	43653	coiled-coil domain-containing protein 102A-like OS=Trichoplusia ni OX=7111 GN=LOC113494335 PE=4 SV=1
816	149956	A0A7E5VJH3	13	78.64	198730	182050	135150	316720	292070	332680	1	0.92	0.68	1.59	1.47	1.67	172650	313820	1	1.82	28	5	5	TMT6plex	13004	macrophage migration inhibitory factor-like isoform X2 OS=Trichoplusia ni OX=7111 GN=LOC113494362 PE=3 SV=1
990	137751	A0A7E5VJJ9	9.87	106.58	18137	23306	21380	34847	36577	42800	1	1.29	1.18	1.92	2.02	2.36	21895	38075	1	1.74	8	6	6	TMT6plex	93788	Vacuolar protein sorting-associated protein 35 OS=Trichoplusia ni OX=7111 GN=LOC113494390 PE=3 SV=1
662	135610	A0A7E5VJM2	4.86	170.28	146820	189440	144320	135730	119650	105470	1	1.29	0.98	0.92	0.81	0.72	163840	121120	1	0.74	20	9	9	TMT6plex; Oxidation (M)	56664	E3 ubiquitin-protein ligase OS=Trichoplusia ni OX=7111 GN=LOC113494377 PE=3 SV=1
2097	145266	A0A7E5VJN5	0.17	40.49	10303	10331	9873.3	9637.7	12419	10837	1	1	0.96	0.94	1.21	1.05	10169	10964	1	1.08	3	1	1	TMT6plex	45549	XK-related protein OS=Trichoplusia ni OX=7111 GN=LOC113494419 PE=3 SV=1
990	137750	A0A7E5VJP7	9.87	106.58	18137	23306	21380	34847	36577	42800	1	1.29	1.18	1.92	2.02	2.36	21895	38075	1	1.74	8	6	6	TMT6plex	91813	Vacuolar protein sorting-associated protein 35 OS=Trichoplusia ni OX=7111 GN=LOC113494390 PE=3 SV=1
1742	150451	A0A7E5VJP8	0.11	62.77	10899	8919.5	7836.6	6768.3	10651	10949	1	0.82	0.72	0.62	0.98	1	10189	9456.4	1	0.93	8	2	2	TMT6plex	38991	mRNA export factor OS=Trichoplusia ni OX=7111 GN=LOC113494401 PE=3 SV=1
244	149453	A0A7E5VJR5	8.87	192.15	386200	425910	611810	583610	761350	834340	1	1.1	1.58	1.51	1.97	2.16	476830	727500	1	1.53	43	15	15	TMT6plex; Oxidation (M)	31259	phosphatidylinositol transfer protein alpha isoform OS=Trichoplusia ni OX=7111 GN=LOC113494437 PE=4 SV=1
975	149646	A0A7E5VJS4	2.47	114.38	46290	48152	65243	33361	48595	50476	1	1.04	1.41	0.72	1.05	1.09	54274	46185	1	0.85	16	6	6	TMT6plex	40301	E3 ubiquitin-protein ligase OS=Trichoplusia ni OX=7111 GN=LOC113494342 PE=3 SV=1
2	128806	A0A7E5VJS5	0.03	441.99	22784	17504	19468	18897	22348	18116	1	0.77	0.85	0.83	0.98	0.8	19919	19787	1	0.99	0	284	2	TMT6plex	328227	protein 4.1 homolog isoform X1 OS=Trichoplusia ni OX=7111 GN=LOC113494423 PE=4 SV=1
105	128849	A0A7E5VJS6	4.61	196.82	2913.4	3242.2	4649.1	15759	12269	17438	1	1.11	1.6	5.41	4.21	5.99	3601.6	15155	1	4.21	2	16	1	TMT6plex	51395	Tubulin beta chain OS=Trichoplusia ni OX=7111 GN=LOC113494447 PE=3 SV=1
2095	150506	A0A7E5VJS9	1.41	30.59	1684.8	1609.3	0	1907.4	0	0	1	0.96	0	1.13	0	0	1647.1	1907.4	1	1.16	3	1	1	TMT6plex	50899	LOW QUALITY PROTEIN: trifunctional enzyme subunit beta mitochondrial-like OS=Trichoplusia ni OX=7111 GN=LOC113494349 PE=3 SV=1
703	133533	A0A7E5VJT4	3.28	110.43	36250	39514	48904	53873	49697	57604	1	1.09	1.35	1.49	1.37	1.59	41556	53724	1	1.29	11	7	5	TMT6plex	45294	26S proteasome regulatory subunit 8 OS=Trichoplusia ni OX=7111 GN=LOC113494351 PE=3 SV=1
1	128805	A0A7E5VJT9	2.74	442.02	21598	15812	10919	26925	23148	23665	1	0.73	0.51	1.25	1.07	1.1	16110	24579	1	1.53	0	284	2	TMT6plex	328099	protein 4.1 homolog isoform X2 OS=Trichoplusia ni OX=7111 GN=LOC113494423 PE=4 SV=1
568	129938	A0A7E5VJU0	4.22	123.18	134370	124430	121830	156460	168420	176710	1	0.93	0.91	1.16	1.25	1.32	129910	168830	1	1.3	21	10	10	TMT6plex	58447	probable aminopeptidase NPEPL1 isoform X1 OS=Trichoplusia ni OX=7111 GN=LOC113494458 PE=3 SV=1
1235	134923	A0A7E5VJU5	12.28	64.36	31648	26882	32630	42221	57003	71921	1	0.85	1.03	1.33	1.8	2.27	31533	57048	1	1.81	10	3	3	TMT6plex	31138	uncharacterized protein LOC113494460 isoform X1 OS=Trichoplusia ni OX=7111 GN=LOC113494460 PE=4 SV=1
801	149599	A0A7E5VJU6	5.59	133.1	138460	187540	378850	169260	156510	181890	1	1.35	2.74	1.22	1.13	1.31	239660	172200	1	0.72	39	9	9	Carbamidomethylation; TMT6plex	24845	Vacuolar protein sorting-associated protein 28 homolog OS=Trichoplusia ni OX=7111 GN=LOC113494425 PE=3 SV=1
816	149913	A0A7E5VJU8	13	78.64	198730	182050	135150	316720	292070	332680	1	0.92	0.68	1.59	1.47	1.67	172650	313820	1	1.82	28	5	5	TMT6plex	13003	macrophage migration inhibitory factor-like isoform X1 OS=Trichoplusia ni OX=7111 GN=LOC113494362 PE=3 SV=1
769	149939	A0A7E5VJV1	7.45	136.19	212670	195610	110460	145060	106240	100010	1	0.92	0.52	0.68	0.5	0.47	179260	117100	1	0.65	30	4	4	Carbamidomethylation; TMT6plex	13746	40S ribosomal protein S20 OS=Trichoplusia ni OX=7111 GN=LOC113494440 PE=3 SV=1
1124	149884	A0A7E5VJW1	8.53	88.19	97173	101200	169520	100790	60110	54275	1	1.04	1.74	1.04	0.62	0.56	123660	71726	1	0.58	15	4	4	TMT6plex	24427	vacuolar protein sorting-associated protein 37C OS=Trichoplusia ni OX=7111 GN=LOC113494446 PE=3 SV=1
956	142912	A0A7E5VJW8	0.95	105.88	34565	27614	24536	37205	25642	32657	1	0.8	0.71	1.08	0.74	0.94	32859	31835	1	0.97	8	5	5	TMT6plex	64432	Receptor protein serine/threonine kinase OS=Trichoplusia ni OX=7111 GN=LOC113494449 PE=3 SV=1
568	136131	A0A7E5VJX6	4.22	123.18	134370	124430	121830	156460	168420	176710	1	0.93	0.91	1.16	1.25	1.32	129910	168830	1	1.3	22	10	10	TMT6plex	56878	probable aminopeptidase NPEPL1 isoform X3 OS=Trichoplusia ni OX=7111 GN=LOC113494458 PE=3 SV=1
1235	144132	A0A7E5VJY1	12.28	64.36	31648	26882	32630	42221	57003	71921	1	0.85	1.03	1.33	1.8	2.27	31533	57048	1	1.81	16	3	3	TMT6plex	18544	coactosin-like protein isoform X3 OS=Trichoplusia ni OX=7111 GN=LOC113494460 PE=4 SV=1
983	149677	A0A7E5VJZ2	6.85	95.99	29998	33193	42840	22960	23227	21933	1	1.11	1.43	0.77	0.77	0.73	39811	25789	1	0.65	13	6	6	Carbamidomethylation; TMT6plex	62815	digestive cysteine proteinase 2 OS=Trichoplusia ni OX=7111 GN=LOC113494464 PE=3 SV=1
568	129937	A0A7E5VJZ3	4.22	123.18	134370	124430	121830	156460	168420	176710	1	0.93	0.91	1.16	1.25	1.32	129910	168830	1	1.3	21	10	10	TMT6plex	58219	probable aminopeptidase NPEPL1 isoform X2 OS=Trichoplusia ni OX=7111 GN=LOC113494458 PE=3 SV=1
1291	149863	A0A7E5VJZ7	2.63	89.11	24745	28022	34485	28104	39523	40318	1	1.13	1.39	1.14	1.6	1.63	29084	35982	1	1.24	9	4	3	TMT6plex	34562	carbonyl reductase [NADPH] 3-like OS=Trichoplusia ni OX=7111 GN=LOC113494468 PE=4 SV=1
1235	149985	A0A7E5VJZ8	12.28	64.36	31648	26882	32630	42221	57003	71921	1	0.85	1.03	1.33	1.8	2.27	31533	57048	1	1.81	10	3	3	TMT6plex	29527	coactosin-like protein isoform X2 OS=Trichoplusia ni OX=7111 GN=LOC113494460 PE=4 SV=1
739	149208	A0A7E5VK08	20.11	113.43	169890	146510	144870	295550	329540	379570	1	0.86	0.85	1.74	1.94	2.23	155320	335900	1	2.16	15	9	9	TMT6plex; Oxidation (M)	63472	Coronin OS=Trichoplusia ni OX=7111 GN=LOC113494470 PE=3 SV=1
739	149209	A0A7E5VK19	20.11	113.43	169890	146510	144870	295550	329540	379570	1	0.86	0.85	1.74	1.94	2.23	155320	335900	1	2.16	15	9	9	TMT6plex; Oxidation (M)	64268	Coronin OS=Trichoplusia ni OX=7111 GN=LOC113494470 PE=3 SV=1
1238	149768	A0A7E5VK21	0.82	90.04	38131	33663	35506	39088	38396	37814	1	0.88	0.93	1.03	1.01	0.99	35767	38433	1	1.07	14	4	4	TMT6plex	36920	Eukaryotic translation initiation factor 3 subunit I OS=Trichoplusia ni OX=7111 GN=LOC113494477 PE=3 SV=1
749	135477	A0A7E5VK22	4.36	132.85	57193	52299	39773	58074	68718	74268	1	0.91	0.7	1.02	1.2	1.3	54288	68716	1	1.27	15	10	10	Carbamidomethylation; TMT6plex	72080	60 kDa SS-A/Ro ribonucleoprotein homolog OS=Trichoplusia ni OX=7111 GN=LOC113494479 PE=3 SV=1
136	133398	A0A7E5VK27	6.68	218.36	322950	298900	252340	421920	422910	427920	1	0.93	0.78	1.31	1.31	1.33	307210	431840	1	1.41	23	33	33	TMT6plex; Oxidation (M)	198330	probable Ras GTPase-activating protein isoform X1 OS=Trichoplusia ni OX=7111 GN=LOC113494474 PE=4 SV=1
1912	132909	A0A7E5VK35	0.04	54.79	1883.8	3108.2	0	1828.7	1726.1	1531.1	1	1.65	0	0.97	0.92	0.81	2496	1695.3	1	0.68	2	1	1	TMT6plex	58218	cell division control protein 45 homolog OS=Trichoplusia ni OX=7111 GN=LOC113494505 PE=3 SV=1
275	134394	A0A7E5VK45	12.39	175.22	262350	221890	259610	398690	447100	438480	1	0.85	0.99	1.52	1.7	1.67	258450	430590	1	1.67	33	13	13	TMT6plex; Oxidation (M)	44175	Phosphoglycerate kinase OS=Trichoplusia ni OX=7111 GN=LOC113494495 PE=3 SV=1
956	140424	A0A7E5VK53	0.95	105.88	34565	27614	24536	37205	25642	32657	1	0.8	0.71	1.08	0.74	0.94	32859	31835	1	0.97	8	5	5	TMT6plex	64503	Receptor protein serine/threonine kinase OS=Trichoplusia ni OX=7111 GN=LOC113494449 PE=3 SV=1
1602	133622	A0A7E5VK58	2.34	51.88	4500.6	5384	8257.9	8920.4	9709.7	9637.7	1	1.2	1.83	1.98	2.16	2.14	7546.4	9422.6	1	1.25	1	2	2	TMT6plex	127156	rab GTPase-activating protein 1-like isoform X1 OS=Trichoplusia ni OX=7111 GN=LOC113494529 PE=4 SV=1
1602	133618	A0A7E5VK63	2.34	51.88	4500.6	5384	8257.9	8920.4	9709.7	9637.7	1	1.2	1.83	1.98	2.16	2.14	7546.4	9422.6	1	1.25	2	2	2	TMT6plex	114830	rab GTPase-activating protein 1-like isoform X6 OS=Trichoplusia ni OX=7111 GN=LOC113494529 PE=4 SV=1
568	136130	A0A7E5VK69	4.22	123.18	134370	124430	121830	156460	168420	176710	1	0.93	0.91	1.16	1.25	1.32	129910	168830	1	1.3	22	10	10	TMT6plex	55643	probable aminopeptidase NPEPL1 isoform X4 OS=Trichoplusia ni OX=7111 GN=LOC113494458 PE=3 SV=1
643	129388	A0A7E5VK81	1.65	153.99	59244	54909	61063	56394	47108	50325	1	0.93	1.03	0.95	0.8	0.85	62301	51699	1	0.83	3	10	10	TMT6plex	575284	protein purity of essence OS=Trichoplusia ni OX=7111 GN=LOC113494523 PE=3 SV=1
1365	148812	A0A7E5VK86	8.7	66.45	22436	17469	10694	24309	28632	32262	1	0.78	0.48	1.08	1.28	1.44	16867	28401	1	1.68	5	3	3	TMT6plex	59615	Stress-activated map kinase-interacting protein 1 OS=Trichoplusia ni OX=7111 GN=LOC113494528 PE=3 SV=1
1086	149724	A0A7E5VK88	1.83	100.58	17700	22486	20985	16432	16830	19072	1	1.27	1.19	0.93	0.95	1.08	24670	19323	1	0.78	12	5	5	TMT6plex	54759	Carboxypeptidase OS=Trichoplusia ni OX=7111 GN=LOC113494524 PE=3 SV=1
1602	133619	A0A7E5VK90	2.34	51.88	4500.6	5384	8257.9	8920.4	9709.7	9637.7	1	1.2	1.83	1.98	2.16	2.14	7546.4	9422.6	1	1.25	2	2	2	TMT6plex	115475	rab GTPase-activating protein 1-like isoform X5 OS=Trichoplusia ni OX=7111 GN=LOC113494529 PE=4 SV=1
1602	135164	A0A7E5VK93	2.34	51.88	4500.6	5384	8257.9	8920.4	9709.7	9637.7	1	1.2	1.83	1.98	2.16	2.14	7546.4	9422.6	1	1.25	2	2	2	TMT6plex	116151	rab GTPase-activating protein 1-like isoform X3 OS=Trichoplusia ni OX=7111 GN=LOC113494529 PE=4 SV=1
730	129444	A0A7E5VK99	18.66	115.92	216150	123980	167720	81073	84340	72112	1	0.57	0.78	0.38	0.39	0.33	169290	79919	1	0.47	9	9	9	TMT6plex	103220	serine/arginine repetitive matrix protein 1 isoform X1 OS=Trichoplusia ni OX=7111 GN=LOC113494532 PE=4 SV=1
1132	150047	A0A7E5VKA2	3.72	97.95	21864	19688	16777	22523	24895	30780	1	0.9	0.77	1.03	1.14	1.41	20626	26066	1	1.26	8	3	3	TMT6plex	31376	thioredoxin-like protein 1 OS=Trichoplusia ni OX=7111 GN=LOC113494522 PE=4 SV=1
739	149207	A0A7E5VKA6	20.11	113.43	169890	146510	144870	295550	329540	379570	1	0.86	0.85	1.74	1.94	2.23	155320	335900	1	2.16	17	9	9	TMT6plex; Oxidation (M)	57550	Coronin OS=Trichoplusia ni OX=7111 GN=LOC113494470 PE=3 SV=1
1602	133621	A0A7E5VKB0	2.34	51.88	4500.6	5384	8257.9	8920.4	9709.7	9637.7	1	1.2	1.83	1.98	2.16	2.14	7546.4	9422.6	1	1.25	1	2	2	TMT6plex	126970	rab GTPase-activating protein 1-like isoform X2 OS=Trichoplusia ni OX=7111 GN=LOC113494529 PE=4 SV=1
1626	150717	A0A7E5VKB1	0.98	43.83	15302	10477	6134.7	14792	17141	15199	1	0.68	0.4	0.97	1.12	0.99	10638	15711	1	1.48	3	1	1	TMT6plex	34888	Serine/threonine-protein phosphatase OS=Trichoplusia ni OX=7111 GN=LOC113494478 PE=3 SV=1
936	149989	A0A7E5VKB7	1.77	81.11	8101.7	7859.9	8256.5	11372	10857	11443	1	0.97	1.02	1.4	1.34	1.41	9464.4	11224	1	1.19	8	3	2	TMT6plex	25889	ras-related protein Rab-9B OS=Trichoplusia ni OX=7111 GN=LOC113494534 PE=4 SV=1
809	149608	A0A7E5VKB8	7.51	111.07	96062	89296	90572	134300	142440	142140	1	0.93	0.94	1.4	1.48	1.48	94940	141300	1	1.49	23	9	9	TMT6plex	48250	kynurenine--oxoglutarate transaminase 3 isoform X2 OS=Trichoplusia ni OX=7111 GN=LOC113494548 PE=4 SV=1
1228	149780	A0A7E5VKB9	1.12	91.2	37629	27685	31398	27158	31946	28801	1	0.74	0.83	0.72	0.85	0.77	32237	29302	1	0.91	8	4	4	TMT6plex	62928	Elongator complex protein 3 OS=Trichoplusia ni OX=7111 GN=LOC113494549 PE=3 SV=1
809	149609	A0A7E5VKD2	7.51	111.07	96062	89296	90572	134300	142440	142140	1	0.93	0.94	1.4	1.48	1.48	94940	141300	1	1.49	21	9	9	TMT6plex	52363	kynurenine--oxoglutarate transaminase 3 isoform X1 OS=Trichoplusia ni OX=7111 GN=LOC113494548 PE=4 SV=1
1108	130407	A0A7E5VKE0	0.47	99.04	15057	16412	22960	16976	19047	20858	1	1.09	1.52	1.13	1.26	1.39	20283	19638	1	0.97	6	3	3	TMT6plex	74567	dual specificity mitogen-activated protein kinase kinase 7-like isoform X1 OS=Trichoplusia ni OX=7111 GN=LOC113494585 PE=4 SV=1
2255	150867	A0A7E5VKE5	7.53	33.75	0	0	0	2243.8	0	0	-	-	-	256	-	-	0	2243.8	-	256	10	1	1	TMT6plex	16959	RNA-binding protein 1-like isoform X1 OS=Trichoplusia ni OX=7111 GN=LOC113494572 PE=4 SV=1
1743	150456	A0A7E5VKF1	1.86	50.29	7273.8	11333	10429	11561	11296	16787	1	1.56	1.43	1.59	1.55	2.31	9678.3	13215	1	1.37	8	2	2	TMT6plex	33291	Uridine/cytidine kinase OS=Trichoplusia ni OX=7111 GN=LOC113494590 PE=3 SV=1
2298	143698	A0A7E5VKG0	0.31	26.84	11019	10118	5699.5	7978.5	9243.2	6286.7	1	0.92	0.52	0.72	0.84	0.57	8945.4	7836.1	1	0.88	2	1	1	TMT6plex	59884	Amidophosphoribosyltransferase OS=Trichoplusia ni OX=7111 GN=LOC113494579 PE=3 SV=1
460	149473	A0A7E5VKG6	0.96	157.77	196360	255570	187280	239620	235780	225500	1	1.3	0.95	1.22	1.2	1.15	217080	233630	1	1.08	28	12	12	TMT6plex	46786	multifunctional protein ADE2 OS=Trichoplusia ni OX=7111 GN=LOC113494584 PE=3 SV=1
1108	134482	A0A7E5VKH8	0.47	99.04	15057	16412	22960	16976	19047	20858	1	1.09	1.52	1.13	1.26	1.39	20283	19638	1	0.97	6	3	3	TMT6plex	71138	dual specificity mitogen-activated protein kinase kinase 7-like isoform X3 OS=Trichoplusia ni OX=7111 GN=LOC113494585 PE=4 SV=1
1602	133620	A0A7E5VKI0	2.34	51.88	4500.6	5384	8257.9	8920.4	9709.7	9637.7	1	1.2	1.83	1.98	2.16	2.14	7546.4	9422.6	1	1.25	2	2	2	TMT6plex	115656	rab GTPase-activating protein 1-like isoform X4 OS=Trichoplusia ni OX=7111 GN=LOC113494529 PE=4 SV=1
186	132842	A0A7E5VKI3	25.78	208.93	176140	186720	135270	394130	394680	396800	1	1.06	0.77	2.24	2.24	2.25	180850	397390	1	2.2	31	25	24	Carbamidomethylation; TMT6plex; Oxidation (M)	82687	Diadenosine tetraphosphate synthetase OS=Trichoplusia ni OX=7111 GN=LOC113494610 PE=3 SV=1
730	129449	A0A7E5VKI5	18.66	115.92	216150	123980	167720	81073	84340	72112	1	0.57	0.78	0.38	0.39	0.33	169290	79919	1	0.47	6	9	9	TMT6plex	157069	serine/arginine repetitive matrix protein 2 isoform X2 OS=Trichoplusia ni OX=7111 GN=LOC113494532 PE=4 SV=1
1108	130406	A0A7E5VKI6	0.47	99.04	15057	16412	22960	16976	19047	20858	1	1.09	1.52	1.13	1.26	1.39	20283	19638	1	0.97	6	3	3	TMT6plex	71781	dual specificity mitogen-activated protein kinase kinase 7-like isoform X2 OS=Trichoplusia ni OX=7111 GN=LOC113494585 PE=4 SV=1
280	135672	A0A7E5VKI7	22.05	198.2	1221400	1066400	629300	574700	478730	343520	1	0.87	0.52	0.47	0.39	0.28	981020	467020	1	0.48	50	12	12	Carbamidomethylation; TMT6plex	16023	40S ribosomal protein S23 OS=Trichoplusia ni OX=7111 GN=LOC113494599 PE=3 SV=1
102	128820	A0A7E5VKJ1	16.59	231.05	594070	759540	944650	423130	380980	342180	1	1.28	1.59	0.71	0.64	0.58	774930	390270	1	0.5	66	23	23	Carbamidomethylation; TMT6plex; Oxidation (M)	36568	ESCRT-I complex subunit MVB12A OS=Trichoplusia ni OX=7111 GN=LOC113494603 PE=3 SV=1
14	128769	A0A7E5VKJ4	20.37	321.72	1081500	1053400	925460	1901500	1915300	2147900	1	0.97	0.86	1.76	1.77	1.99	1077400	2010400	1	1.87	40	93	93	Carbamidomethylation; TMT6plex; Oxidation (M)	277410	spectrin alpha chain isoform X3 OS=Trichoplusia ni OX=7111 GN=LOC113494614 PE=3 SV=1
1750	150491	A0A7E5VKK9	0.76	43.91	9545.4	5926.2	2873.3	7804.6	5156.4	2381.8	1	0.62	0.3	0.82	0.54	0.25	7820.7	5686.1	1	0.73	7	2	2	TMT6plex	41008	Copper transport protein OS=Trichoplusia ni OX=7111 GN=LOC113494625 PE=3 SV=1
14	128770	A0A7E5VKL0	20.37	321.72	1081500	1053400	925460	1901500	1915300	2147900	1	0.97	0.86	1.76	1.77	1.99	1077400	2010400	1	1.87	40	93	93	Carbamidomethylation; TMT6plex; Oxidation (M)	278208	spectrin alpha chain isoform X2 OS=Trichoplusia ni OX=7111 GN=LOC113494614 PE=3 SV=1
2014	149083	A0A7E5VKL1	0.4	54.88	8487.5	7576.9	4142.4	6279.2	8635.7	9063.6	1	0.89	0.49	0.74	1.02	1.07	6735.6	7992.8	1	1.19	3	1	1	TMT6plex	40545	homeobox protein extradenticle isoform X2 OS=Trichoplusia ni OX=7111 GN=LOC113494611 PE=3 SV=1
1527	138689	A0A7E5VKL2	0.98	48.74	11053	9864.4	12254	12283	13011	14240	1	0.89	1.11	1.11	1.18	1.29	11057	13178	1	1.19	4	2	2	TMT6plex	48675	RNA helicase OS=Trichoplusia ni OX=7111 GN=LOC113494550 PE=4 SV=1
1417	128847	A0A7E5VKL4	2.76	69.57	21946	17419	31022	14349	16023	15268	1	0.79	1.41	0.65	0.73	0.7	23462	15214	1	0.65	8	2	2	TMT6plex	41584	Innexin OS=Trichoplusia ni OX=7111 GN=LOC113494629 PE=3 SV=1
14	128767	A0A7E5VKL6	20.37	321.72	1081500	1053400	925460	1901500	1915300	2147900	1	0.97	0.86	1.76	1.77	1.99	1077400	2010400	1	1.87	39	93	93	Carbamidomethylation; TMT6plex; Oxidation (M)	279169	spectrin alpha chain isoform X1 OS=Trichoplusia ni OX=7111 GN=LOC113494614 PE=3 SV=1
171	133496	A0A7E5VKL9	25.53	220.1	1456500	1278700	903230	592480	399650	364680	1	0.88	0.62	0.41	0.27	0.25	1218300	457970	1	0.38	53	19	19	Carbamidomethylation; TMT6plex	30334	60S ribosomal protein L7a OS=Trichoplusia ni OX=7111 GN=LOC113494564 PE=3 SV=1
2229	150807	A0A7E5VKM0	0.13	54.9	5307	4282.9	6568.2	6594.8	5274.2	5279.2	1	0.81	1.24	1.24	0.99	0.99	5386	5716	1	1.06	3	1	1	TMT6plex	36693	Delta-aminolevulinic acid dehydratase OS=Trichoplusia ni OX=7111 GN=LOC113494620 PE=3 SV=1
2014	141077	A0A7E5VKN3	0.4	54.88	8487.5	7576.9	4142.4	6279.2	8635.7	9063.6	1	0.89	0.49	0.74	1.02	1.07	6735.6	7992.8	1	1.19	3	1	1	TMT6plex	42880	homeobox protein extradenticle isoform X1 OS=Trichoplusia ni OX=7111 GN=LOC113494611 PE=3 SV=1
694	143936	A0A7E5VKN5	28.87	122	68517	82442	77009	218400	198960	194450	1	1.2	1.12	3.19	2.9	2.84	81849	204610	1	2.5	14	9	9	TMT6plex; Oxidation (M)	59657	uncharacterized protein LOC113494674 OS=Trichoplusia ni OX=7111 GN=LOC113494674 PE=4 SV=1
1750	150489	A0A7E5VKN6	0.76	43.91	9545.4	5926.2	2873.3	7804.6	5156.4	2381.8	1	0.62	0.3	0.82	0.54	0.25	7820.7	5686.1	1	0.73	7	2	2	TMT6plex	39458	Copper transport protein OS=Trichoplusia ni OX=7111 GN=LOC113494625 PE=3 SV=1
1040	149749	A0A7E5VKN7	25.72	121.87	31715	25235	28008	82119	68255	62689	1	0.8	0.88	2.59	2.15	1.98	30900	71021	1	2.3	41	5	5	TMT6plex	14468	Sulfiredoxin OS=Trichoplusia ni OX=7111 GN=LOC113494613 PE=3 SV=1
2255	150866	A0A7E5VKN9	7.53	33.75	0	0	0	2243.8	0	0	-	-	-	256	-	-	0	2243.8	-	256	10	1	1	TMT6plex	16846	RNA-binding protein 1-like isoform X2 OS=Trichoplusia ni OX=7111 GN=LOC113494572 PE=4 SV=1
1130	149852	A0A7E5VKP0	5.16	72.47	25363	21295	48392	17603	22721	24489	1	0.84	1.91	0.69	0.9	0.97	31683	21605	1	0.68	11	4	4	TMT6plex	42082	Innexin OS=Trichoplusia ni OX=7111 GN=LOC113494631 PE=3 SV=1
14	128768	A0A7E5VKP2	20.37	321.72	1081500	1053400	925460	1901500	1915300	2147900	1	0.97	0.86	1.76	1.77	1.99	1077400	2010400	1	1.87	40	93	93	Carbamidomethylation; TMT6plex; Oxidation (M)	276449	spectrin alpha chain isoform X4 OS=Trichoplusia ni OX=7111 GN=LOC113494614 PE=3 SV=1
2298	150966	A0A7E5VKQ0	0.31	26.84	11019	10118	5699.5	7978.5	9243.2	6286.7	1	0.92	0.52	0.72	0.84	0.57	8945.4	7836.1	1	0.88	2	1	1	TMT6plex	61171	Amidophosphoribosyltransferase OS=Trichoplusia ni OX=7111 GN=LOC113494579 PE=3 SV=1
1750	150490	A0A7E5VKQ8	0.76	43.91	9545.4	5926.2	2873.3	7804.6	5156.4	2381.8	1	0.62	0.3	0.82	0.54	0.25	7820.7	5686.1	1	0.73	7	2	2	TMT6plex	40632	Copper transport protein OS=Trichoplusia ni OX=7111 GN=LOC113494625 PE=3 SV=1
64	128829	A0A7E5VKR1	10.1	252.18	844910	631110	666480	945150	1241200	1101100	1	0.75	0.79	1.12	1.47	1.3	749190	1106200	1	1.48	49	23	23	Carbamidomethylation; TMT6plex; Oxidation (M)	55154	Vacuolar proton pump subunit B OS=Trichoplusia ni OX=7111 GN=LOC113494681 PE=3 SV=1
1110	145378	A0A7E5VKR4	0.87	104.85	24435	13453	12538	20482	18516	15652	1	0.55	0.51	0.84	0.76	0.64	20867	18217	1	0.87	11	5	5	TMT6plex	74739	caskin-2 isoform X3 OS=Trichoplusia ni OX=7111 GN=LOC113494690 PE=4 SV=1
1108	134481	A0A7E5VKR9	0.47	99.04	15057	16412	22960	16976	19047	20858	1	1.09	1.52	1.13	1.26	1.39	20283	19638	1	0.97	6	3	3	TMT6plex	67659	dual specificity mitogen-activated protein kinase kinase 7-like isoform X4 OS=Trichoplusia ni OX=7111 GN=LOC113494585 PE=4 SV=1
1743	150457	A0A7E5VKS4	1.86	50.29	7273.8	11333	10429	11561	11296	16787	1	1.56	1.43	1.59	1.55	2.31	9678.3	13215	1	1.37	8	2	2	TMT6plex	34098	Uridine/cytidine kinase OS=Trichoplusia ni OX=7111 GN=LOC113494590 PE=3 SV=1
413	131562	A0A7E5VKT0	5.59	153.43	140910	125510	101790	171910	168180	186100	1	0.89	0.72	1.22	1.19	1.32	134970	176370	1	1.31	12	17	17	TMT6plex	179916	GTPase-activating protein and VPS9 domain-containing protein 1 OS=Trichoplusia ni OX=7111 GN=LOC113494592 PE=3 SV=1
1110	145376	A0A7E5VKT3	0.87	104.85	24435	13453	12538	20482	18516	15652	1	0.55	0.51	0.84	0.76	0.64	20867	18217	1	0.87	11	5	5	TMT6plex	74123	caskin-2 isoform X5 OS=Trichoplusia ni OX=7111 GN=LOC113494690 PE=4 SV=1
1110	145379	A0A7E5VKT4	0.87	104.85	24435	13453	12538	20482	18516	15652	1	0.55	0.51	0.84	0.76	0.64	20867	18217	1	0.87	9	5	5	TMT6plex	88734	uncharacterized protein LOC113494690 isoform X2 OS=Trichoplusia ni OX=7111 GN=LOC113494690 PE=4 SV=1
317	129141	A0A7E5VKT5	9.72	182.21	128170	117130	100060	177710	195780	182660	1	0.91	0.78	1.39	1.53	1.43	130280	190450	1	1.46	28	14	14	Carbamidomethylation; TMT6plex; Oxidation (M)	65286	serine/threonine-protein phosphatase PP2A 65 kDa regulatory subunit OS=Trichoplusia ni OX=7111 GN=LOC113494680 PE=4 SV=1
862	149713	A0A7E5VKU6	4.91	89.5	57132	47990	53284	67160	66438	87600	1	0.84	0.93	1.18	1.16	1.53	56225	74643	1	1.33	22	6	6	TMT6plex	28504	Pyridoxal phosphate homeostasis protein OS=Trichoplusia ni OX=7111 GN=LOC113494698 PE=3 SV=1
497	140027	A0A7E5VKU9	4.81	146.08	145430	149580	149440	210170	193920	189830	1	1.03	1.03	1.45	1.33	1.31	150150	197970	1	1.32	31	9	9	TMT6plex; Oxidation (M)	36753	hydroxyacylglutathione hydrolase mitochondrial isoform X1 OS=Trichoplusia ni OX=7111 GN=LOC113494704 PE=3 SV=1
524	133809	A0A7E5VKV2	2.52	149.74	205060	188080	227160	213590	264120	260230	1	0.92	1.11	1.04	1.29	1.27	207380	246700	1	1.19	32	8	7	Carbamidomethylation; TMT6plex; Oxidation (M)	21369	ras-related protein Rac1 OS=Trichoplusia ni OX=7111 GN=LOC113494689 PE=4 SV=1
1110	145377	A0A7E5VKV7	0.87	104.85	24435	13453	12538	20482	18516	15652	1	0.55	0.51	0.84	0.76	0.64	20867	18217	1	0.87	11	5	5	TMT6plex	74279	caskin-2 isoform X4 OS=Trichoplusia ni OX=7111 GN=LOC113494690 PE=4 SV=1
1647	150204	A0A7E5VKW0	7.92	39.41	57845	41354	44598	16028	18506	16520	1	0.71	0.77	0.28	0.32	0.29	47932	17018	1	0.36	6	2	2	TMT6plex	41467	LOW QUALITY PROTEIN: uncharacterized protein LOC113494724 OS=Trichoplusia ni OX=7111 GN=LOC113494724 PE=4 SV=1
2014	149082	A0A7E5VKW1	0.4	54.88	8487.5	7576.9	4142.4	6279.2	8635.7	9063.6	1	0.89	0.49	0.74	1.02	1.07	6735.6	7992.8	1	1.19	3	1	1	TMT6plex	40403	homeobox protein extradenticle isoform X3 OS=Trichoplusia ni OX=7111 GN=LOC113494611 PE=3 SV=1
533	147996	A0A7E5VKW2	4.53	162.5	172640	168980	170480	203430	243180	225860	1	0.98	0.99	1.18	1.41	1.31	174590	224160	1	1.28	45	12	12	Carbamidomethylation; TMT6plex	33867	RING-type E3 ubiquitin transferase OS=Trichoplusia ni OX=7111 GN=LOC113494695 PE=4 SV=1
818	149720	A0A7E5VKX2	4.76	113.96	99991	79366	93953	99449	124640	143920	1	0.79	0.94	0.99	1.25	1.44	95736	122670	1	1.28	17	5	5	TMT6plex	32089	Protein BCCIP homolog OS=Trichoplusia ni OX=7111 GN=LOC113494719 PE=3 SV=1
818	149721	A0A7E5VKX3	4.76	113.96	99991	79366	93953	99449	124640	143920	1	0.79	0.94	0.99	1.25	1.44	95736	122670	1	1.28	17	5	5	TMT6plex	32105	Protein BCCIP homolog OS=Trichoplusia ni OX=7111 GN=LOC113494715 PE=3 SV=1
833	130780	A0A7E5VKY1	12.06	122.7	38531	30715	29179	54760	60579	63865	1	0.8	0.76	1.42	1.57	1.66	37805	60352	1	1.6	9	7	7	TMT6plex; Oxidation (M)	86051	Exocyst complex component OS=Trichoplusia ni OX=7111 GN=LOC113494726 PE=3 SV=1
1162	149936	A0A7E5VKY3	15.48	79.54	78106	68702	101500	40267	47050	36023	1	0.88	1.3	0.52	0.6	0.46	82768	41113	1	0.5	4	3	3	TMT6plex	74214	leucine-rich repeat-containing G-protein coupled receptor 5-like OS=Trichoplusia ni OX=7111 GN=LOC113494743 PE=4 SV=1
1424	150115	A0A7E5VKY5	16.77	58.94	8679.5	10384	2215.5	18185	18638	14253	1	1.2	0.26	2.1	2.15	1.64	9360.6	17025	1	1.82	6	3	3	TMT6plex	44719	Peptidylprolyl isomerase OS=Trichoplusia ni OX=7111 GN=LOC113494717 PE=4 SV=1
1992	150990	A0A7E5VKZ9	0.31	27.58	23477	20216	24968	23238	28910	26197	1	0.86	1.06	0.99	1.23	1.12	22887	26115	1	1.14	2	1	1	TMT6plex	45364	soluble calcium-activated nucleotidase 1 OS=Trichoplusia ni OX=7111 GN=LOC113494755 PE=3 SV=1
393	138473	A0A7E5VL01	7.26	137.82	139710	152840	108540	210710	197470	205210	1	1.09	0.78	1.51	1.41	1.47	142650	208040	1	1.46	19	12	12	TMT6plex; Oxidation (M)	66471	uncharacterized protein LOC113494730 OS=Trichoplusia ni OX=7111 GN=LOC113494730 PE=4 SV=1
1469	140817	A0A7E5VL06	0.01	53.25	10621	15368	9143.1	7453.6	9870.4	18018	1	1.45	0.86	0.7	0.93	1.7	11711	12529	1	1.07	5	3	2	TMT6plex	40763	developmentally-regulated GTP-binding protein 2 OS=Trichoplusia ni OX=7111 GN=LOC113494735 PE=4 SV=1
1028	132400	A0A7E5VL08	0.67	121.26	34123	50329	39933	47255	48100	36233	1	1.47	1.17	1.38	1.41	1.06	41462	46093	1	1.11	16	4	4	TMT6plex	41306	uncharacterized protein LOC113494765 OS=Trichoplusia ni OX=7111 GN=LOC113494765 PE=4 SV=1
1334	135283	A0A7E5VL13	10.13	43.8	37549	17948	27499	9070.8	7899.4	9672.9	1	0.48	0.73	0.24	0.21	0.26	27665	8881	1	0.32	3	2	2	TMT6plex	60066	neurofilament heavy polypeptide-like isoform X2 OS=Trichoplusia ni OX=7111 GN=LOC113494768 PE=4 SV=1
947	140922	A0A7E5VL17	9.61	93.89	24455	23062	21025	59810	56707	61809	1	0.94	0.86	2.45	2.32	2.53	24244	61141	1	2.52	9	5	5	TMT6plex; Oxidation (M)	72426	BAG domain-containing protein Samui isoform X2 OS=Trichoplusia ni OX=7111 GN=LOC113494748 PE=4 SV=1
1334	135279	A0A7E5VL18	10.13	43.8	37549	17948	27499	9070.8	7899.4	9672.9	1	0.48	0.73	0.24	0.21	0.26	27665	8881	1	0.32	4	2	2	TMT6plex	52478	enolase-phosphatase E1-like isoform X6 OS=Trichoplusia ni OX=7111 GN=LOC113494768 PE=4 SV=1
2328	136537	A0A7E5VL19	0.4	27.87	3367	2092.1	4422	4011.2	3999.7	3717.2	1	0.62	1.31	1.19	1.19	1.1	3293.7	3909.4	1	1.19	1	1	1	TMT6plex	112205	Vacuolar protein sorting-associated protein 18 homolog OS=Trichoplusia ni OX=7111 GN=LOC113494747 PE=3 SV=1
1156	148525	A0A7E5VL21	0.71	78.38	38378	46250	31531	48241	37332	41771	1	1.21	0.82	1.26	0.97	1.09	41494	43307	1	1.04	7	4	4	TMT6plex	80810	Eukaryotic translation initiation factor 3 subunit B OS=Trichoplusia ni OX=7111 GN=LOC113494682 PE=3 SV=1
381	131064	A0A7E5VL22	18.32	190.78	423510	349130	545570	206780	199610	248240	1	0.82	1.29	0.49	0.47	0.59	440910	222260	1	0.5	20	11	11	Carbamidomethylation; TMT6plex	57535	Protein tweety homolog OS=Trichoplusia ni OX=7111 GN=LOC113494750 PE=3 SV=1
2165	129282	A0A7E5VL28	2.21	23.97	1547.9	0	3365.3	3713.8	2134	5106	1	0	2.17	2.4	1.38	3.3	2456.6	3651.3	1	1.49	1	1	1	TMT6plex	122727	protein CLEC16A homolog isoform X1 OS=Trichoplusia ni OX=7111 GN=LOC113494775 PE=3 SV=1
947	140923	A0A7E5VL35	9.61	93.89	24455	23062	21025	59810	56707	61809	1	0.94	0.86	2.45	2.32	2.53	24244	61141	1	2.52	9	5	5	TMT6plex; Oxidation (M)	73533	BAG domain-containing protein Samui isoform X1 OS=Trichoplusia ni OX=7111 GN=LOC113494748 PE=4 SV=1
722	131781	A0A7E5VL39	0.13	144.51	53426	59423	58969	55191	54363	64560	1	1.11	1.1	1.03	1.02	1.21	58452	59344	1	1.02	9	9	9	Carbamidomethylation; TMT6plex	135078	attractin isoform X2 OS=Trichoplusia ni OX=7111 GN=LOC113494781 PE=4 SV=1
111	129414	A0A7E5VL42	3.75	195.73	528780	504470	665920	596290	739610	786480	1	0.95	1.26	1.13	1.4	1.49	579390	711660	1	1.23	31	16	15	TMT6plex; Oxidation (M)	40662	guanine nucleotide-binding protein G(O) subunit alpha isoform X1 OS=Trichoplusia ni OX=7111 GN=LOC113494761 PE=4 SV=1
1110	145380	A0A7E5VL43	0.87	104.85	24435	13453	12538	20482	18516	15652	1	0.55	0.51	0.84	0.76	0.64	20867	18217	1	0.87	9	5	5	TMT6plex	93736	caskin-2 isoform X1 OS=Trichoplusia ni OX=7111 GN=LOC113494690 PE=4 SV=1
1334	135281	A0A7E5VL47	10.13	43.8	37549	17948	27499	9070.8	7899.4	9672.9	1	0.48	0.73	0.24	0.21	0.26	27665	8881	1	0.32	3	2	2	TMT6plex	57270	nucleolar and coiled-body phosphoprotein 1-like isoform X4 OS=Trichoplusia ni OX=7111 GN=LOC113494768 PE=4 SV=1
1949	150284	A0A7E5VL50	0.42	22.97	3879.1	2758.1	3642.1	3610.7	4618.2	4075.9	1	0.71	0.94	0.93	1.19	1.05	3426.5	4101.6	1	1.2	1	1	1	TMT6plex	78194	pyridoxal-dependent decarboxylase domain-containing protein 1 isoform X1 OS=Trichoplusia ni OX=7111 GN=LOC113494790 PE=4 SV=1
1334	135280	A0A7E5VL51	10.13	43.8	37549	17948	27499	9070.8	7899.4	9672.9	1	0.48	0.73	0.24	0.21	0.26	27665	8881	1	0.32	3	2	2	TMT6plex	55171	protein IWS1 homolog isoform X5 OS=Trichoplusia ni OX=7111 GN=LOC113494768 PE=4 SV=1
1534	130618	A0A7E5VL53	0.72	45.21	2038.5	2992.2	3748.5	1961.1	1670.3	2893	1	1.47	1.84	0.96	0.82	1.42	2926.4	2174.8	1	0.74	0	1	1	TMT6plex	352492	uncharacterized protein LOC113494697 OS=Trichoplusia ni OX=7111 GN=LOC113494697 PE=3 SV=1
2016	144962	A0A7E5VL55	0.24	54.81	2762.2	4435.8	5387.6	4753.9	3722.4	2859.6	1	1.61	1.95	1.72	1.35	1.04	4195.2	3778.6	1	0.9	3	1	1	TMT6plex	34595	protein Star-like OS=Trichoplusia ni OX=7111 GN=LOC113494771 PE=4 SV=1
1334	135282	A0A7E5VL64	10.13	43.8	37549	17948	27499	9070.8	7899.4	9672.9	1	0.48	0.73	0.24	0.21	0.26	27665	8881	1	0.32	3	2	2	TMT6plex	58747	enolase-phosphatase E1-like isoform X3 OS=Trichoplusia ni OX=7111 GN=LOC113494768 PE=4 SV=1
440	149621	A0A7E5VL65	3.39	170.31	360710	324860	299160	419740	398860	392390	1	0.9	0.83	1.16	1.11	1.09	331170	406190	1	1.23	46	10	10	TMT6plex; Oxidation (M)	20783	Transgelin OS=Trichoplusia ni OX=7111 GN=LOC113494779 PE=3 SV=1
497	135608	A0A7E5VL66	4.81	146.08	145430	149580	149440	210170	193920	189830	1	1.03	1.03	1.45	1.33	1.31	150150	197970	1	1.32	34	9	9	TMT6plex; Oxidation (M)	33607	hydroxyacylglutathione hydrolase mitochondrial isoform X2 OS=Trichoplusia ni OX=7111 GN=LOC113494704 PE=3 SV=1
722	131734	A0A7E5VL68	0.13	144.51	53426	59423	58969	55191	54363	64560	1	1.11	1.1	1.03	1.02	1.21	58452	59344	1	1.02	8	9	9	Carbamidomethylation; TMT6plex	135263	attractin isoform X1 OS=Trichoplusia ni OX=7111 GN=LOC113494781 PE=4 SV=1
387	132798	A0A7E5VL69	18.93	176.8	345240	270560	395490	170200	174220	157490	1	0.78	1.15	0.49	0.5	0.46	339160	171000	1	0.5	17	9	9	TMT6plex; Oxidation (M)	54310	equilibrative nucleoside transporter 1-like isoform X1 OS=Trichoplusia ni OX=7111 GN=LOC113494769 PE=3 SV=1
1683	140203	A0A7E5VL70	3.72	71.28	8662.7	10639	7022.2	19607	16290	11418	1	1.23	0.81	2.26	1.88	1.32	8774.7	15772	1	1.8	3	2	2	TMT6plex	89339	monocarboxylate transporter 3-like OS=Trichoplusia ni OX=7111 GN=LOC113494783 PE=4 SV=1
1719	138298	A0A7E5VL72	2.76	41.93	14824	12075	8912.8	18376	18780	19914	1	0.81	0.6	1.24	1.27	1.34	12787	19023	1	1.49	3	2	2	TMT6plex	66001	Shootin-1 OS=Trichoplusia ni OX=7111 GN=LOC113494772 PE=3 SV=1
2165	129281	A0A7E5VL77	2.21	23.97	1547.9	0	3365.3	3713.8	2134	5106	1	0	2.17	2.4	1.38	3.3	2456.6	3651.3	1	1.49	1	1	1	TMT6plex	122157	protein CLEC16A homolog isoform X2 OS=Trichoplusia ni OX=7111 GN=LOC113494775 PE=3 SV=1
1239	149815	A0A7E5VL90	2.06	94.13	55336	55724	61753	65736	67029	72166	1	1.01	1.12	1.19	1.21	1.3	57604	68310	1	1.19	6	3	3	TMT6plex	55057	Adenylosuccinate lyase OS=Trichoplusia ni OX=7111 GN=LOC113494797 PE=3 SV=1
1949	150286	A0A7E5VL92	0.42	22.97	3879.1	2758.1	3642.1	3610.7	4618.2	4075.9	1	0.71	0.94	0.93	1.19	1.05	3426.5	4101.6	1	1.2	1	1	1	TMT6plex	88983	pyridoxal-dependent decarboxylase domain-containing protein 1 isoform X2 OS=Trichoplusia ni OX=7111 GN=LOC113494790 PE=3 SV=1
1948	150269	A0A7E5VLA1	0.37	28.24	8810.5	5425	4933.6	7417.6	3669.3	5256.9	1	0.62	0.56	0.84	0.42	0.6	6389.7	5448	1	0.85	1	1	1	TMT6plex	73462	zinc finger protein on ecdysone puffs isoform X1 OS=Trichoplusia ni OX=7111 GN=LOC113494806 PE=4 SV=1
865	134064	A0A7E5VLA2	4.59	101.22	141270	108670	114160	99850	91194	80053	1	0.77	0.81	0.71	0.65	0.57	123650	90366	1	0.73	5	9	9	TMT6plex	173073	LOW QUALITY PROTEIN: disintegrin and metalloproteinase domain-containing protein 12 OS=Trichoplusia ni OX=7111 GN=LOC113494728 PE=4 SV=1
1948	150267	A0A7E5VLA6	0.37	28.24	8810.5	5425	4933.6	7417.6	3669.3	5256.9	1	0.62	0.56	0.84	0.42	0.6	6389.7	5448	1	0.85	1	1	1	TMT6plex	72241	zinc finger protein on ecdysone puffs isoform X3 OS=Trichoplusia ni OX=7111 GN=LOC113494806 PE=4 SV=1
947	140921	A0A7E5VLC8	9.61	93.89	24455	23062	21025	59810	56707	61809	1	0.94	0.86	2.45	2.32	2.53	24244	61141	1	2.52	9	5	5	TMT6plex; Oxidation (M)	72166	BAG domain-containing protein Samui isoform X3 OS=Trichoplusia ni OX=7111 GN=LOC113494748 PE=4 SV=1
646	133519	A0A7E5VLC9	4.66	141.67	72288	58424	56337	80705	79638	91337	1	0.81	0.78	1.12	1.1	1.26	65859	84439	1	1.28	26	10	10	TMT6plex; Oxidation (M)	44724	26S proteasome regulatory subunit 10B OS=Trichoplusia ni OX=7111 GN=LOC113494826 PE=3 SV=1
381	131010	A0A7E5VLD2	18.32	190.78	423510	349130	545570	206780	199610	248240	1	0.82	1.29	0.49	0.47	0.59	440910	222260	1	0.5	20	11	11	Carbamidomethylation; TMT6plex	57248	Protein tweety homolog OS=Trichoplusia ni OX=7111 GN=LOC113494750 PE=3 SV=1
1599	138999	A0A7E5VLD5	0.88	49.26	30703	26807	26622	31905	36935	30037	1	0.87	0.87	1.04	1.2	0.98	28044	32959	1	1.18	3	2	2	TMT6plex	62097	solute carrier family 23 member 2 isoform X2 OS=Trichoplusia ni OX=7111 GN=LOC113494842 PE=4 SV=1
2174	150716	A0A7E5VLE3	1.04	48.43	3816.2	1856	8225.6	2491.3	3866.5	2818.9	1	0.49	2.16	0.65	1.01	0.74	4632.6	3058.9	1	0.66	1	1	1	TMT6plex	127330	DNA-directed RNA polymerase subunit beta OS=Trichoplusia ni OX=7111 GN=LOC113494851 PE=3 SV=1
1629	136950	A0A7E5VLE4	2.96	49.66	8701.8	7391.1	4844.5	8836	13621	12998	1	0.85	0.56	1.02	1.57	1.49	6979.1	12635	1	1.81	4	2	2	TMT6plex	50967	Methenyltetrahydrofolate synthase domain-containing protein OS=Trichoplusia ni OX=7111 GN=LOC113494764 PE=4 SV=1
1334	135284	A0A7E5VLE9	10.13	43.8	37549	17948	27499	9070.8	7899.4	9672.9	1	0.48	0.73	0.24	0.21	0.26	27665	8881	1	0.32	3	2	2	TMT6plex	61440	neurofilament heavy polypeptide-like isoform X1 OS=Trichoplusia ni OX=7111 GN=LOC113494768 PE=4 SV=1
1638	134956	A0A7E5VLF4	2.85	52.03	46801	24620	10740	19959	9366.9	6749.4	1	0.53	0.23	0.43	0.2	0.14	28950	12025	1	0.42	2	2	2	TMT6plex	89503	nucleolar protein 12-like OS=Trichoplusia ni OX=7111 GN=LOC113494859 PE=4 SV=1
1599	139000	A0A7E5VLF5	0.88	49.26	30703	26807	26622	31905	36935	30037	1	0.87	0.87	1.04	1.2	0.98	28044	32959	1	1.18	3	2	2	TMT6plex	62739	solute carrier family 23 member 2 isoform X1 OS=Trichoplusia ni OX=7111 GN=LOC113494842 PE=4 SV=1
80	128751	A0A7E5VLF8	37.39	213.47	1778900	1818600	2698700	782670	773130	695450	1	1.02	1.52	0.44	0.43	0.39	2109000	763520	1	0.36	18	24	24	Carbamidomethylation; TMT6plex; Oxidation (M)	103346	prominin-like protein OS=Trichoplusia ni OX=7111 GN=LOC113494864 PE=3 SV=1
588	145780	A0A7E5VLJ2	22.59	125.83	120700	95803	103110	226510	251830	263870	1	0.79	0.85	1.88	2.09	2.19	108410	248180	1	2.29	22	9	9	TMT6plex	43421	cAMP-dependent protein kinase type II regulatory subunit OS=Trichoplusia ni OX=7111 GN=LOC113494793 PE=3 SV=1
1438	149949	A0A7E5VLJ8	0.11	93.6	12170	13821	20198	13475	12617	19580	1	1.14	1.66	1.11	1.04	1.61	16171	15224	1	0.94	5	3	3	TMT6plex	68830	nuclear protein localization protein 4 homolog isoform X1 OS=Trichoplusia ni OX=7111 GN=LOC113494870 PE=3 SV=1
1358	150091	A0A7E5VLK0	1.15	60.5	10588	13842	7048.1	12731	10881	14905	1	1.31	0.67	1.2	1.03	1.41	12221	12839	1	1.05	5	2	2	TMT6plex	81699	monocarboxylate transporter 10-like OS=Trichoplusia ni OX=7111 GN=LOC113494844 PE=4 SV=1
1948	150268	A0A7E5VLK7	0.37	28.24	8810.5	5425	4933.6	7417.6	3669.3	5256.9	1	0.62	0.56	0.84	0.42	0.6	6389.7	5448	1	0.85	1	1	1	TMT6plex	73073	zinc finger protein on ecdysone puffs isoform X2 OS=Trichoplusia ni OX=7111 GN=LOC113494806 PE=4 SV=1
1337	133198	A0A7E5VLL9	8.75	73.16	10613	11588	4993.9	17236	17303	16986	1	1.09	0.47	1.62	1.63	1.6	12346	17175	1	1.39	3	3	3	TMT6plex	128681	phosphatidylinositide phosphatase SAC2-like isoform X2 OS=Trichoplusia ni OX=7111 GN=LOC113494877 PE=4 SV=1
1438	149948	A0A7E5VLM5	0.11	93.6	12170	13821	20198	13475	12617	19580	1	1.14	1.66	1.11	1.04	1.61	16171	15224	1	0.94	5	3	3	TMT6plex	68674	nuclear protein localization protein 4 homolog isoform X2 OS=Trichoplusia ni OX=7111 GN=LOC113494870 PE=3 SV=1
1909	133405	A0A7E5VLM8	2.42	25.19	5562.4	5236	4674.3	1724.3	2876.9	1929.1	1	0.94	0.84	0.31	0.52	0.35	5157.6	2176.8	1	0.42	1	1	1	TMT6plex	120551	serine/arginine repetitive matrix protein 2-like OS=Trichoplusia ni OX=7111 GN=LOC113494815 PE=3 SV=1
1337	133199	A0A7E5VLN7	8.75	73.16	10613	11588	4993.9	17236	17303	16986	1	1.09	0.47	1.62	1.63	1.6	12346	17175	1	1.39	3	3	3	TMT6plex	129242	phosphatidylinositide phosphatase SAC2-like isoform X1 OS=Trichoplusia ni OX=7111 GN=LOC113494878 PE=4 SV=1
738	149570	A0A7E5VLN8	2.77	124.58	134130	120310	146130	168550	158020	168220	1	0.9	1.09	1.26	1.18	1.25	134780	164930	1	1.22	21	6	6	TMT6plex	32351	pleckstrin homology domain-containing family F member 2 isoform X1 OS=Trichoplusia ni OX=7111 GN=LOC113494918 PE=4 SV=1
2099	141056	A0A7E5VLP0	0.17	30.69	6641.6	6780.3	7873.2	10027	6782.3	6181.4	1	1.02	1.19	1.51	1.02	0.93	7098.4	7663.6	1	1.08	4	1	1	TMT6plex	24458	glutathione S-transferase 1-like OS=Trichoplusia ni OX=7111 GN=LOC113494907 PE=4 SV=1
1535	150002	A0A7E5VLP1	1.43	63.64	11432	6254.7	10297	6691.5	5839.8	3632.5	1	0.55	0.9	0.59	0.51	0.32	9327.7	5387.9	1	0.58	11	1	1	TMT6plex	15170	40S ribosomal protein S24 OS=Trichoplusia ni OX=7111 GN=LOC113494829 PE=3 SV=1
738	149545	A0A7E5VLP9	2.77	124.58	134130	120310	146130	168550	158020	168220	1	0.9	1.09	1.26	1.18	1.25	134780	164930	1	1.22	21	6	6	TMT6plex	32050	pleckstrin homology domain-containing family F member 2 isoform X2 OS=Trichoplusia ni OX=7111 GN=LOC113494918 PE=4 SV=1
541	144837	A0A7E5VLQ6	1.74	142.48	238550	237260	324290	200670	283030	220890	1	0.99	1.36	0.84	1.19	0.93	268320	234860	1	0.88	24	11	11	TMT6plex	43162	uncharacterized protein LOC113494921 OS=Trichoplusia ni OX=7111 GN=LOC113494921 PE=4 SV=1
264	136128	A0A7E5VLS0	37.03	201.28	174970	156470	184160	433770	466190	536630	1	0.89	1.05	2.48	2.66	3.07	189550	479760	1	2.53	40	15	15	TMT6plex; Oxidation (M)	37550	nuclear migration protein nudC OS=Trichoplusia ni OX=7111 GN=LOC113494922 PE=4 SV=1
788	131804	A0A7E5VLT3	19.85	153.9	37623	41890	27850	84954	77152	83767	1	1.11	0.74	2.26	2.05	2.23	38798	81958	1	2.11	21	7	7	TMT6plex	46952	coiled-coil domain-containing protein 6 isoform X1 OS=Trichoplusia ni OX=7111 GN=LOC113494929 PE=4 SV=1
188	128809	A0A7E5VLU2	5.92	205.94	474750	475690	598510	374450	393590	357960	1	1	1.26	0.79	0.83	0.75	527000	380350	1	0.72	39	25	24	TMT6plex; Oxidation (M)	58295	Tyrosine-protein kinase OS=Trichoplusia ni OX=7111 GN=LOC113494943 PE=3 SV=1
494	149474	A0A7E5VLV3	7.7	160.02	382700	377030	418210	270160	272470	248380	1	0.99	1.09	0.71	0.71	0.65	400340	263670	1	0.66	47	10	10	Carbamidomethylation; TMT6plex; Oxidation (M)	24586	charged multivesicular body protein 3 OS=Trichoplusia ni OX=7111 GN=LOC113494939 PE=3 SV=1
1438	149947	A0A7E5VLV4	0.11	93.6	12170	13821	20198	13475	12617	19580	1	1.14	1.66	1.11	1.04	1.61	16171	15224	1	0.94	5	3	3	TMT6plex	66593	nuclear protein localization protein 4 homolog isoform X3 OS=Trichoplusia ni OX=7111 GN=LOC113494870 PE=3 SV=1
589	149602	A0A7E5VLW4	19.78	163.52	66606	61393	49872	142480	129500	126570	1	0.92	0.75	2.14	1.94	1.9	65986	133800	1	2.03	48	7	7	TMT6plex	19961	Transcription factor BTF3 OS=Trichoplusia ni OX=7111 GN=LOC113494876 PE=3 SV=1
1211	149147	A0A7E5VLY2	2.04	77.25	21965	25509	28435	27370	32215	29893	1	1.16	1.29	1.25	1.47	1.36	26090	29826	1	1.14	3	3	3	TMT6plex; Oxidation (M)	127465	Cation-transporting ATPase OS=Trichoplusia ni OX=7111 GN=LOC113494968 PE=3 SV=1
1414	149971	A0A7E5VLY5	5.8	64.75	41605	45012	43661	64216	65459	61872	1	1.08	1.05	1.54	1.57	1.49	43426	64529	1	1.49	8	3	3	TMT6plex	30858	Eukaryotic translation initiation factor 3 subunit G OS=Trichoplusia ni OX=7111 GN=LOC113494963 PE=3 SV=1
545	131421	A0A7E5VM20	4.94	166.26	41391	39573	32951	55630	52216	54421	1	0.96	0.8	1.34	1.26	1.31	42895	56976	1	1.33	7	12	12	TMT6plex	204996	rapamycin-insensitive companion of mTOR OS=Trichoplusia ni OX=7111 GN=LOC113494981 PE=3 SV=1
605	137974	A0A7E5VM49	9.29	126.69	167890	126990	98552	105590	73183	61449	1	0.76	0.59	0.63	0.44	0.37	134760	81843	1	0.61	39	6	6	Carbamidomethylation; TMT6plex	16844	60S ribosomal protein L22-like OS=Trichoplusia ni OX=7111 GN=LOC113495020 PE=3 SV=1
782	149665	A0A7E5VM51	1.76	113.64	54609	58225	62684	63746	61653	76043	1	1.07	1.15	1.17	1.13	1.39	60142	67905	1	1.13	6	7	7	TMT6plex	128681	Non-specific protein-tyrosine kinase OS=Trichoplusia ni OX=7111 GN=LOC113495033 PE=4 SV=1
1266	149990	A0A7E5VM58	5.23	89.4	39456	43910	36938	54646	54306	60885	1	1.11	0.94	1.38	1.38	1.54	41274	56612	1	1.37	9	3	3	TMT6plex	39109	twinfilin OS=Trichoplusia ni OX=7111 GN=LOC113495027 PE=3 SV=1
2263	150884	A0A7E5VM61	4.37	31.88	1611.6	0	0	2590.7	1318.9	2543.2	1	0	0	1.61	0.82	1.58	1611.6	2150.9	1	1.33	6	1	1	TMT6plex	24668	uncharacterized protein LOC113495007 OS=Trichoplusia ni OX=7111 GN=LOC113495007 PE=4 SV=1
1486	150496	A0A7E5VM80	0.53	51.85	40578	48629	45502	43535	49543	48414	1	1.2	1.12	1.07	1.22	1.19	45866	47164	1	1.03	9	3	3	TMT6plex	20739	GTP-binding protein Rheb homolog OS=Trichoplusia ni OX=7111 GN=LOC113495052 PE=4 SV=1
133	130714	A0A7E5VM85	9.87	230.3	278300	263040	229560	447460	420550	421040	1	0.95	0.82	1.61	1.51	1.51	278330	434710	1	1.56	22	33	33	Carbamidomethylation; TMT6plex; Oxidation (M)	193561	afadin isoform X1 OS=Trichoplusia ni OX=7111 GN=LOC113495058 PE=4 SV=1
1347	141554	A0A7E5VM91	7.86	48.08	3423.6	3513.5	0	3968.5	8157.4	10729	1	1.03	0	1.16	2.38	3.13	4301.4	10130	1	2.36	5	2	2	TMT6plex	49695	RuvB-like helicase OS=Trichoplusia ni OX=7111 GN=LOC113495045 PE=3 SV=1
283	147625	A0A7E5VM93	5.65	187.56	207500	185210	169470	254870	280780	242730	1	0.89	0.82	1.23	1.35	1.17	196270	264340	1	1.35	29	19	19	Carbamidomethylation; TMT6plex; Oxidation (M)	75881	Moesin/ezrin/radixin homolog 1 OS=Trichoplusia ni OX=7111 GN=LOC113494967 PE=4 SV=1
671	149569	A0A7E5VM97	3.28	118.24	106330	116440	135120	135140	153510	159180	1	1.1	1.27	1.27	1.44	1.5	120610	150830	1	1.25	15	10	10	Carbamidomethylation; TMT6plex	73568	tyrosine-protein kinase transmembrane receptor Ror2 OS=Trichoplusia ni OX=7111 GN=LOC113494971 PE=4 SV=1
745	133838	A0A7E5VMA0	15.39	100.24	108410	95164	136850	49037	55435	60642	1	0.88	1.26	0.45	0.51	0.56	113470	57372	1	0.51	17	6	6	Carbamidomethylation; TMT6plex	34855	vacuolar protein sorting-associated protein VTA1 homolog OS=Trichoplusia ni OX=7111 GN=LOC113495053 PE=3 SV=1
369	142135	A0A7E5VMB1	12.83	193.91	130620	130320	141980	201910	252610	268580	1	1	1.09	1.55	1.93	2.06	144730	243250	1	1.68	28	21	21	TMT6plex; Oxidation (M)	82238	Dipeptidyl peptidase 3 OS=Trichoplusia ni OX=7111 GN=LOC113495042 PE=3 SV=1
448	149555	A0A7E5VMD0	17.17	147.1	67948	64184	57987	134710	127390	142960	1	0.94	0.85	1.98	1.87	2.1	69454	136970	1	1.97	36	10	9	TMT6plex; Oxidation (M)	30364	SH3 domain-binding glutamic acid-rich protein homolog OS=Trichoplusia ni OX=7111 GN=LOC113495051 PE=3 SV=1
389	139420	A0A7E5VMD4	8.49	167.07	272150	288480	214390	381140	399860	428380	1	1.06	0.79	1.4	1.47	1.57	262120	404020	1	1.54	37	10	10	TMT6plex; Oxidation (M)	30917	Microtubule-associated protein RP/EB family member 1 OS=Trichoplusia ni OX=7111 GN=LOC113495065 PE=3 SV=1
766	148362	A0A7E5VMG4	6.02	113.51	99414	88317	72408	124670	130590	119530	1	0.89	0.73	1.25	1.31	1.2	87290	125380	1	1.44	11	8	8	TMT6plex	78164	LMBR1 domain-containing protein 2 homolog isoform X2 OS=Trichoplusia ni OX=7111 GN=LOC113495073 PE=4 SV=1
369	142138	A0A7E5VMK3	12.83	193.91	130620	130320	141980	201910	252610	268580	1	1	1.09	1.55	1.93	2.06	144730	243250	1	1.68	26	21	21	TMT6plex; Oxidation (M)	87240	Dipeptidyl peptidase 3 OS=Trichoplusia ni OX=7111 GN=LOC113495042 PE=3 SV=1
1734	150429	A0A7E5VMK7	7.56	61.36	0	0	0	0	1933.2	2267.6	-	-	-	-	256	256	0	2100.4	-	256	3	1	1	TMT6plex	29858	Nicotinamide-nucleotide adenylyltransferase OS=Trichoplusia ni OX=7111 GN=LOC113495149 PE=3 SV=1
2126	150570	A0A7E5VML1	1.53	24.12	0	0	2631.4	0	1432.1	3291.7	-	-	256	-	256	256	2631.4	2361.9	1	0.9	5	1	1	TMT6plex	41605	programmed cell death protein 2 OS=Trichoplusia ni OX=7111 GN=LOC113495119 PE=4 SV=1
748	131477	A0A7E5VMM7	1.31	162.35	57877	68587	70972	78420	67946	75620	1	1.19	1.23	1.35	1.17	1.31	71379	74915	1	1.05	15	8	8	TMT6plex	69818	G protein-coupled receptor kinase OS=Trichoplusia ni OX=7111 GN=LOC113495152 PE=3 SV=1
766	148363	A0A7E5VMR1	6.02	113.51	99414	88317	72408	124670	130590	119530	1	0.89	0.73	1.25	1.31	1.2	87290	125380	1	1.44	11	8	8	TMT6plex	79287	LMBR1 domain-containing protein 2 homolog isoform X1 OS=Trichoplusia ni OX=7111 GN=LOC113495073 PE=4 SV=1
1645	146212	A0A7E5VMR2	6.42	40.82	2961.4	3492.4	3719.6	12350	8502.9	8811.4	1	1.18	1.26	4.17	2.87	2.98	3958	10948	1	2.77	10	2	2	TMT6plex	28370	signal recognition particle subunit SRP72 OS=Trichoplusia ni OX=7111 GN=LOC113495185 PE=4 SV=1
2312	150987	A0A7E5VMR4	4.12	24.78	2108.1	0	0	2025.5	3140.5	2770.8	1	0	0	0.96	1.49	1.31	2108.1	2645.6	1	1.25	5	1	1	TMT6plex	25774	transcription factor Adf-1-like OS=Trichoplusia ni OX=7111 GN=LOC113495162 PE=4 SV=1
552	128889	A0A7E5VMT3	6.15	154.13	74586	53656	44968	94872	80030	77333	1	0.72	0.6	1.27	1.07	1.04	72337	85837	1	1.19	18	11	10	TMT6plex	64504	clathrin interactor 1 OS=Trichoplusia ni OX=7111 GN=LOC113495091 PE=4 SV=1
1118	145590	A0A7E5VN03	1.58	101.96	29679	35621	32168	29713	43299	38025	1	1.2	1.08	1	1.46	1.28	35347	38162	1	1.08	13	5	5	TMT6plex	62654	Asparagine synthetase [glutamine-hydrolyzing] OS=Trichoplusia ni OX=7111 GN=LOC113495260 PE=4 SV=1
748	131476	A0A7E5VN15	1.31	162.35	57877	68587	70972	78420	67946	75620	1	1.19	1.23	1.35	1.17	1.31	71379	74915	1	1.05	15	8	8	TMT6plex	69327	G protein-coupled receptor kinase OS=Trichoplusia ni OX=7111 GN=LOC113495152 PE=3 SV=1
814	139207	A0A7E5VN30	0.98	138.31	85846	80062	84725	75047	78897	77850	1	0.93	0.99	0.87	0.92	0.91	87548	77758	1	0.89	30	6	6	TMT6plex	21342	ADP-ribosylation factor-like protein 8 OS=Trichoplusia ni OX=7111 GN=LOC113495273 PE=3 SV=1
1192	149919	A0A7E5VN31	10.01	92.94	18094	15258	13255	23568	27647	30602	1	0.84	0.73	1.3	1.53	1.69	15536	28223	1	1.82	18	4	4	TMT6plex	29018	Proliferating cell nuclear antigen OS=Trichoplusia ni OX=7111 GN=LOC113495246 PE=3 SV=1
1067	147833	A0A7E5VN62	12.9	92.74	117440	105330	62470	72066	39558	38539	1	0.9	0.53	0.61	0.34	0.33	99346	52834	1	0.53	11	5	5	TMT6plex	47959	cell growth-regulating nucleolar protein OS=Trichoplusia ni OX=7111 GN=LOC113495297 PE=4 SV=1
1536	150004	A0A7E5VN75	1.1	54.85	15052	11690	8771.4	6320	11311	11617	1	0.78	0.58	0.42	0.75	0.77	11838	9749.3	1	0.82	3	2	2	TMT6plex	61216	uncharacterized protein LOC113495269 isoform X1 OS=Trichoplusia ni OX=7111 GN=LOC113495269 PE=3 SV=1
1078	130293	A0A7E5VN77	7.75	122.32	23967	21592	56884	15813	24084	20935	1	0.9	2.37	0.66	1	0.87	36134	21805	1	0.6	6	4	4	TMT6plex	94714	melanotransferrin OS=Trichoplusia ni OX=7111 GN=LOC113495295 PE=4 SV=1
1615	139193	A0A7E5VN85	7.53	63.69	1537.5	0	0	0	0	0	1	0	0	0	0	0	1537.5	0	1	0	3	2	1	TMT6plex	69692	uncharacterized protein LOC113495275 isoform X2 OS=Trichoplusia ni OX=7111 GN=LOC113495275 PE=4 SV=1
1664	150372	A0A7E5VNA3	1.65	28.05	3344.3	8265.6	0	7303.5	7503.7	6812.5	1	2.47	0	2.18	2.24	2.04	7366	7206.6	1	0.98	6	1	1	TMT6plex	17078	Protein BUD31 homolog OS=Trichoplusia ni OX=7111 GN=LOC113495317 PE=3 SV=1
1229	149822	A0A7E5VND8	4.94	81.82	41267	47808	49665	63878	67025	67149	1	1.16	1.2	1.55	1.62	1.63	46247	66017	1	1.43	7	4	4	TMT6plex	56638	Serine/threonine-protein phosphatase 2A 55 kDa regulatory subunit B OS=Trichoplusia ni OX=7111 GN=LOC113495361 PE=3 SV=1
1229	149867	A0A7E5VNE3	4.94	81.82	41267	47808	49665	63878	67025	67149	1	1.16	1.2	1.55	1.62	1.63	46247	66017	1	1.43	8	4	4	TMT6plex	52317	Serine/threonine-protein phosphatase 2A 55 kDa regulatory subunit B OS=Trichoplusia ni OX=7111 GN=LOC113495361 PE=3 SV=1
1229	149853	A0A7E5VNF2	4.94	81.82	41267	47808	49665	63878	67025	67149	1	1.16	1.2	1.55	1.62	1.63	46247	66017	1	1.43	8	4	4	TMT6plex	56339	Serine/threonine-protein phosphatase 2A 55 kDa regulatory subunit B OS=Trichoplusia ni OX=7111 GN=LOC113495361 PE=3 SV=1
1229	149819	A0A7E5VNF7	4.94	81.82	41267	47808	49665	63878	67025	67149	1	1.16	1.2	1.55	1.62	1.63	46247	66017	1	1.43	8	4	4	TMT6plex	52231	Serine/threonine-protein phosphatase 2A 55 kDa regulatory subunit B OS=Trichoplusia ni OX=7111 GN=LOC113495361 PE=3 SV=1
1229	149793	A0A7E5VNF9	4.94	81.82	41267	47808	49665	63878	67025	67149	1	1.16	1.2	1.55	1.62	1.63	46247	66017	1	1.43	8	4	4	TMT6plex	56452	Serine/threonine-protein phosphatase 2A 55 kDa regulatory subunit B OS=Trichoplusia ni OX=7111 GN=LOC113495361 PE=3 SV=1
1229	149818	A0A7E5VNG5	4.94	81.82	41267	47808	49665	63878	67025	67149	1	1.16	1.2	1.55	1.62	1.63	46247	66017	1	1.43	8	4	4	TMT6plex	51818	Serine/threonine-protein phosphatase 2A 55 kDa regulatory subunit B OS=Trichoplusia ni OX=7111 GN=LOC113495361 PE=3 SV=1
90	133105	A0A7E5VNH5	22.54	196.5	3294600	2854800	1603100	1433700	1231400	981750	1	0.87	0.49	0.44	0.37	0.3	2607300	1225000	1	0.47	61	21	21	Carbamidomethylation; TMT6plex; Oxidation (M)	29524	40S ribosomal protein S4 OS=Trichoplusia ni OX=7111 GN=LOC113495374 PE=3 SV=1
1061	148386	A0A7E5VNI6	2.11	114.88	9804.4	12763	8614.5	7367.5	5091.6	8442	1	1.3	0.88	0.75	0.52	0.86	12528	7429.3	1	0.59	4	4	2	TMT6plex	51153	ileal sodium/bile acid cotransporter-like isoform X2 OS=Trichoplusia ni OX=7111 GN=LOC113495385 PE=3 SV=1
1227	149772	A0A7E5VNI9	8.51	88.49	18101	21100	12231	24363	28001	31675	1	1.17	0.68	1.35	1.55	1.75	18151	28013	1	1.54	9	3	3	TMT6plex	49012	protein Spindly OS=Trichoplusia ni OX=7111 GN=LOC113495390 PE=4 SV=1
1615	139194	A0A7E5VNK4	7.53	63.69	1537.5	0	0	0	0	0	1	0	0	0	0	0	1537.5	0	1	0	3	2	1	TMT6plex	70704	uncharacterized protein LOC113495275 isoform X1 OS=Trichoplusia ni OX=7111 GN=LOC113495275 PE=4 SV=1
1557	132073	A0A7E5VNL0	6.33	62.11	2687.3	1942.3	0	3950.6	4870.4	5850.3	1	0.72	0	1.47	1.81	2.18	2314.8	5412.4	1	2.34	2	2	2	TMT6plex	175938	Glycogen debrancher OS=Trichoplusia ni OX=7111 GN=LOC113495376 PE=3 SV=1
1876	144547	A0A7E5VNM7	0.43	39.38	4559.6	5239.1	3194.8	5858.6	4449.9	5259.1	1	1.15	0.7	1.28	0.98	1.15	4331.2	5189.2	1	1.2	2	1	1	TMT6plex	54703	CREB-regulated transcription coactivator 2-like isoform X1 OS=Trichoplusia ni OX=7111 GN=LOC113495410 PE=3 SV=1
1876	144543	A0A7E5VNP3	0.43	39.38	4559.6	5239.1	3194.8	5858.6	4449.9	5259.1	1	1.15	0.7	1.28	0.98	1.15	4331.2	5189.2	1	1.2	2	1	1	TMT6plex	51073	CREB-regulated transcription coactivator 2-like isoform X5 OS=Trichoplusia ni OX=7111 GN=LOC113495410 PE=3 SV=1
405	134750	A0A7E5VNP9	8.1	165.05	188970	172740	177160	250970	271880	296700	1	0.91	0.94	1.33	1.44	1.57	182350	273180	1	1.5	21	17	17	TMT6plex	86454	Exocyst complex component Sec8 OS=Trichoplusia ni OX=7111 GN=LOC113495324 PE=3 SV=1
1955	131198	A0A7E5VNR1	7.6	29.01	0	0	0	7439.9	5173.7	7795.8	-	-	-	256	256	256	0	6803.1	-	256	0	1	1	TMT6plex	514420	titin isoform X1 OS=Trichoplusia ni OX=7111 GN=LOC113495447 PE=3 SV=1
1876	144546	A0A7E5VNR4	0.43	39.38	4559.6	5239.1	3194.8	5858.6	4449.9	5259.1	1	1.15	0.7	1.28	0.98	1.15	4331.2	5189.2	1	1.2	2	1	1	TMT6plex	53975	CREB-regulated transcription coactivator 2-like isoform X2 OS=Trichoplusia ni OX=7111 GN=LOC113495410 PE=3 SV=1
1876	144542	A0A7E5VNR5	0.43	39.38	4559.6	5239.1	3194.8	5858.6	4449.9	5259.1	1	1.15	0.7	1.28	0.98	1.15	4331.2	5189.2	1	1.2	2	1	1	TMT6plex	49189	CREB-regulated transcription coactivator 2-like isoform X6 OS=Trichoplusia ni OX=7111 GN=LOC113495410 PE=3 SV=1
1876	144544	A0A7E5VNR8	0.43	39.38	4559.6	5239.1	3194.8	5858.6	4449.9	5259.1	1	1.15	0.7	1.28	0.98	1.15	4331.2	5189.2	1	1.2	2	1	1	TMT6plex	52819	CREB-regulated transcription coactivator 2-like isoform X4 OS=Trichoplusia ni OX=7111 GN=LOC113495410 PE=3 SV=1
599	133829	A0A7E5VNS0	5.23	146.25	123550	107060	94743	157650	155100	150820	1	0.87	0.77	1.28	1.26	1.22	108450	155070	1	1.43	11	12	12	TMT6plex	138021	Coatomer subunit alpha OS=Trichoplusia ni OX=7111 GN=LOC113495443 PE=4 SV=1
1955	131944	A0A7E5VNS9	7.6	29.01	0	0	0	7439.9	5173.7	7795.8	-	-	-	256	256	256	0	6803.1	-	256	0	1	1	TMT6plex	397238	titin isoform X3 OS=Trichoplusia ni OX=7111 GN=LOC113495447 PE=3 SV=1
1979	149094	A0A7E5VNU0	0.27	45.62	1783.4	3353.4	3764.7	3109.2	2989.4	3905.9	1	1.88	2.11	1.74	1.68	2.19	2967.2	3334.8	1	1.12	1	1	1	TMT6plex	180237	PDZ and LIM domain protein Zasp isoform X2 OS=Trichoplusia ni OX=7111 GN=LOC113495458 PE=4 SV=1
1979	150664	A0A7E5VNU7	0.27	45.62	1783.4	3353.4	3764.7	3109.2	2989.4	3905.9	1	1.88	2.11	1.74	1.68	2.19	2967.2	3334.8	1	1.12	2	1	1	TMT6plex	74906	PDZ and LIM domain protein Zasp isoform X6 OS=Trichoplusia ni OX=7111 GN=LOC113495458 PE=4 SV=1
1955	131191	A0A7E5VNV3	7.6	29.01	0	0	0	7439.9	5173.7	7795.8	-	-	-	256	256	256	0	6803.1	-	256	0	1	1	TMT6plex	479451	uncharacterized protein LOC113495447 isoform X2 OS=Trichoplusia ni OX=7111 GN=LOC113495447 PE=3 SV=1
1229	149806	A0A7E5VNV5	4.94	81.82	41267	47808	49665	63878	67025	67149	1	1.16	1.2	1.55	1.62	1.63	46247	66017	1	1.43	8	4	4	TMT6plex	52617	Serine/threonine-protein phosphatase 2A 55 kDa regulatory subunit B OS=Trichoplusia ni OX=7111 GN=LOC113495361 PE=3 SV=1
1979	145860	A0A7E5VNV9	0.27	45.62	1783.4	3353.4	3764.7	3109.2	2989.4	3905.9	1	1.88	2.11	1.74	1.68	2.19	2967.2	3334.8	1	1.12	1	1	1	TMT6plex	186999	PDZ and LIM domain protein Zasp isoform X1 OS=Trichoplusia ni OX=7111 GN=LOC113495458 PE=4 SV=1
1229	149817	A0A7E5VNW0	4.94	81.82	41267	47808	49665	63878	67025	67149	1	1.16	1.2	1.55	1.62	1.63	46247	66017	1	1.43	8	4	4	TMT6plex	50117	Serine/threonine-protein phosphatase 2A 55 kDa regulatory subunit B OS=Trichoplusia ni OX=7111 GN=LOC113495361 PE=3 SV=1
1979	139648	A0A7E5VNW8	0.27	45.62	1783.4	3353.4	3764.7	3109.2	2989.4	3905.9	1	1.88	2.11	1.74	1.68	2.19	2967.2	3334.8	1	1.12	2	1	1	TMT6plex	75735	PDZ and LIM domain protein Zasp isoform X5 OS=Trichoplusia ni OX=7111 GN=LOC113495458 PE=4 SV=1
1979	141326	A0A7E5VNX1	0.27	45.62	1783.4	3353.4	3764.7	3109.2	2989.4	3905.9	1	1.88	2.11	1.74	1.68	2.19	2967.2	3334.8	1	1.12	1	1	1	TMT6plex	116527	PDZ and LIM domain protein Zasp isoform X4 OS=Trichoplusia ni OX=7111 GN=LOC113495458 PE=4 SV=1
2221	151038	A0A7E5VNX5	2.63	24.66	13295	15855	10413	32512	31475	35325	1	1.19	0.78	2.45	2.37	2.66	13188	33104	1	2.51	2	1	1	TMT6plex	46422	polyadenylate-binding protein-interacting protein 1 isoform X4 OS=Trichoplusia ni OX=7111 GN=LOC113495471 PE=4 SV=1
823	149910	A0A7E5VNY5	0.69	136.39	36729	30637	24656	29007	30546	18636	1	0.83	0.67	0.79	0.83	0.51	33488	27715	1	0.83	9	5	3	TMT6plex	51963	P3 protein-like isoform X1 OS=Trichoplusia ni OX=7111 GN=LOC113495385 PE=3 SV=1
1995	150684	A0A7E5VNZ0	0.15	37.77	3245.8	2546.2	3209.7	2685.5	2834	2884.4	1	0.78	0.99	0.83	0.87	0.89	3000.6	2801.3	1	0.93	3	1	1	TMT6plex	40776	Isocitrate dehydrogenase [NAD] subunit mitochondrial OS=Trichoplusia ni OX=7111 GN=LOC113495386 PE=3 SV=1
2221	151043	A0A7E5VNZ2	2.63	24.66	13295	15855	10413	32512	31475	35325	1	1.19	0.78	2.45	2.37	2.66	13188	33104	1	2.51	2	1	1	TMT6plex	46976	polyadenylate-binding protein-interacting protein 1 isoform X1 OS=Trichoplusia ni OX=7111 GN=LOC113495471 PE=4 SV=1
1220	141902	A0A7E5VNZ7	1.29	109.78	15701	17564	29240	24105	22398	23728	1	1.12	1.86	1.54	1.43	1.51	20835	23411	1	1.12	6	4	4	TMT6plex	75531	Choline transporter-like protein OS=Trichoplusia ni OX=7111 GN=LOC113495463 PE=3 SV=1
1410	149916	A0A7E5VP07	40.76	69.49	17161	10463	26228	68953	70886	79003	1	0.61	1.53	4.02	4.13	4.6	19272	72947	1	3.79	7	3	3	TMT6plex	52099	Methionine aminopeptidase 2 OS=Trichoplusia ni OX=7111 GN=LOC113495468 PE=3 SV=1
945	132778	A0A7E5VP23	8.93	109.83	21340	18129	18187	40071	30450	40221	1	0.85	0.85	1.88	1.43	1.88	23116	36914	1	1.6	4	7	7	TMT6plex	177189	LOW QUALITY PROTEIN: GRB10-interacting GYF protein 2-like OS=Trichoplusia ni OX=7111 GN=LOC113495531 PE=4 SV=1
428	130170	A0A7E5VP25	4.42	179.03	74564	66166	83630	93195	97532	108910	1	0.89	1.12	1.25	1.31	1.46	83958	103300	1	1.23	10	17	17	TMT6plex	221294	dedicator of cytokinesis protein 1 isoform X2 OS=Trichoplusia ni OX=7111 GN=LOC113495489 PE=3 SV=1
2221	151039	A0A7E5VP26	2.63	24.66	13295	15855	10413	32512	31475	35325	1	1.19	0.78	2.45	2.37	2.66	13188	33104	1	2.51	2	1	1	TMT6plex	46493	polyadenylate-binding protein-interacting protein 1 isoform X3 OS=Trichoplusia ni OX=7111 GN=LOC113495471 PE=4 SV=1
2018	136684	A0A7E5VP27	3.15	24.36	14396	7369.6	6062.4	5530	1717.5	2302.5	1	0.51	0.42	0.38	0.12	0.16	9275.9	3183.3	1	0.34	2	1	1	TMT6plex	43347	Ribosome biogenesis protein BRX1 homolog OS=Trichoplusia ni OX=7111 GN=LOC113495473 PE=3 SV=1
1259	138888	A0A7E5VP29	11.71	60.12	28137	25113	33666	13733	14600	17402	1	0.89	1.2	0.49	0.52	0.62	30044	15245	1	0.51	6	4	4	TMT6plex	84812	interference hedgehog-like OS=Trichoplusia ni OX=7111 GN=LOC113495537 PE=4 SV=1
1876	150298	A0A7E5VP40	0.43	39.38	4559.6	5239.1	3194.8	5858.6	4449.9	5259.1	1	1.15	0.7	1.28	0.98	1.15	4331.2	5189.2	1	1.2	2	1	1	TMT6plex	53924	CREB-regulated transcription coactivator 2-like isoform X3 OS=Trichoplusia ni OX=7111 GN=LOC113495410 PE=3 SV=1
428	130145	A0A7E5VP45	4.42	179.03	74564	66166	83630	93195	97532	108910	1	0.89	1.12	1.25	1.31	1.46	83958	103300	1	1.23	10	17	17	TMT6plex	221581	dedicator of cytokinesis protein 1 isoform X1 OS=Trichoplusia ni OX=7111 GN=LOC113495489 PE=3 SV=1
2281	139455	A0A7E5VP47	1.25	29.26	40941	32649	41038	49458	64685	71830	1	0.8	1	1.21	1.58	1.75	38210	61991	1	1.62	1	1	1	TMT6plex	91698	hormone-sensitive lipase OS=Trichoplusia ni OX=7111 GN=LOC113495550 PE=3 SV=1
1661	147855	A0A7E5VP53	3.64	40.68	11858	9396.1	12339	20304	17225	19778	1	0.79	1.04	1.71	1.45	1.67	11198	19102	1	1.71	3	2	2	TMT6plex	45057	secernin-3 OS=Trichoplusia ni OX=7111 GN=LOC113495543 PE=3 SV=1
1730	150417	A0A7E5VP59	3.46	68.46	8389.2	10052	3806.8	13555	11687	13172	1	1.2	0.45	1.62	1.39	1.57	8176.3	12805	1	1.57	13	2	2	TMT6plex	20390	probable N-acetyltransferase san OS=Trichoplusia ni OX=7111 GN=LOC113495549 PE=4 SV=1
428	130165	A0A7E5VP61	4.42	179.03	74564	66166	83630	93195	97532	108910	1	0.89	1.12	1.25	1.31	1.46	83958	103300	1	1.23	10	17	17	TMT6plex	217473	dedicator of cytokinesis protein 1 isoform X4 OS=Trichoplusia ni OX=7111 GN=LOC113495489 PE=3 SV=1
2016	150296	A0A7E5VP68	0.24	54.81	2762.2	4435.8	5387.6	4753.9	3722.4	2859.6	1	1.61	1.95	1.72	1.35	1.04	4195.2	3778.6	1	0.9	3	1	1	TMT6plex	34711	LOW QUALITY PROTEIN: protein Star-like OS=Trichoplusia ni OX=7111 GN=LOC113495494 PE=4 SV=1
1262	131360	A0A7E5VP69	8.09	94.78	0	3431.2	0	4199.4	1567.9	4318.9	-	256	-	256	256	256	3431.2	4046.3	1	1.18	4	2	2	TMT6plex	77861	xenotropic and polytropic retrovirus receptor 1 OS=Trichoplusia ni OX=7111 GN=LOC113495444 PE=3 SV=1
1877	136968	A0A7E5VP72	2.56	35.54	3283	3044.1	0	0	1294.8	1258.5	1	0.93	0	0	0.39	0.38	3163.6	1276.7	1	0.4	1	1	1	TMT6plex	70670	ATPase family AAA domain-containing protein 3A homolog OS=Trichoplusia ni OX=7111 GN=LOC113495539 PE=4 SV=1
513	129969	A0A7E5VP73	9.23	186.47	48976	50502	38139	68607	71479	81939	1	1.03	0.78	1.4	1.46	1.67	55358	76063	1	1.37	30	13	13	TMT6plex	59498	Phosphoacetylglucosamine mutase OS=Trichoplusia ni OX=7111 GN=LOC113495499 PE=3 SV=1
1979	149093	A0A7E5VP86	0.27	45.62	1783.4	3353.4	3764.7	3109.2	2989.4	3905.9	1	1.88	2.11	1.74	1.68	2.19	2967.2	3334.8	1	1.12	1	1	1	TMT6plex	180137	PDZ and LIM domain protein Zasp isoform X3 OS=Trichoplusia ni OX=7111 GN=LOC113495458 PE=4 SV=1
343	128765	A0A7E5VPA1	0.38	150.99	4458.9	5256.3	2609.2	4223.8	3229.9	3012.9	1	1.18	0.59	0.95	0.72	0.68	7466.8	5080.3	1	0.68	3	6	1	TMT6plex	71474	heat shock protein 68-like OS=Trichoplusia ni OX=7111 GN=LOC113495560 PE=3 SV=1
327	132224	A0A7E5VPA2	1.25	168.72	182320	169070	162430	176790	208300	179120	1	0.93	0.89	0.97	1.14	0.98	177260	193510	1	1.09	25	12	12	Carbamidomethylation; TMT6plex; Oxidation (M)	54364	uncharacterized protein LOC113495579 isoform X1 OS=Trichoplusia ni OX=7111 GN=LOC113495579 PE=4 SV=1
584	134878	A0A7E5VPA6	7.17	137.37	98356	119870	98766	153900	179100	170740	1	1.22	1	1.56	1.82	1.74	110550	170070	1	1.54	17	12	12	TMT6plex	95248	ecotropic viral integration site 5 ortholog isoform X2 OS=Trichoplusia ni OX=7111 GN=LOC113495583 PE=4 SV=1
584	134876	A0A7E5VPB7	7.17	137.37	98356	119870	98766	153900	179100	170740	1	1.22	1	1.56	1.82	1.74	110550	170070	1	1.54	17	12	12	TMT6plex	94528	ecotropic viral integration site 5 ortholog isoform X4 OS=Trichoplusia ni OX=7111 GN=LOC113495583 PE=4 SV=1
2334	137006	A0A7E5VPD4	0.93	23.27	42969	27731	11500	26110	19698	10781	1	0.65	0.27	0.61	0.46	0.25	27400	18863	1	0.69	1	1	1	TMT6plex	192180	gamma-tubulin complex component 6 OS=Trichoplusia ni OX=7111 GN=LOC113495581 PE=3 SV=1
155	128787	A0A7E5VPD6	5.42	214.04	2090000	1553800	1317400	2327800	2279600	2107600	1	0.74	0.63	1.11	1.09	1.01	1670600	2250800	1	1.35	52	16	16	TMT6plex	29199	uncharacterized protein LOC113495595 isoform X1 OS=Trichoplusia ni OX=7111 GN=LOC113495595 PE=1 SV=1
2221	151042	A0A7E5VPD8	2.63	24.66	13295	15855	10413	32512	31475	35325	1	1.19	0.78	2.45	2.37	2.66	13188	33104	1	2.51	2	1	1	TMT6plex	46905	polyadenylate-binding protein-interacting protein 1 isoform X2 OS=Trichoplusia ni OX=7111 GN=LOC113495471 PE=4 SV=1
584	134877	A0A7E5VPD9	7.17	137.37	98356	119870	98766	153900	179100	170740	1	1.22	1	1.56	1.82	1.74	110550	170070	1	1.54	17	12	12	TMT6plex	94630	ecotropic viral integration site 5 ortholog isoform X3 OS=Trichoplusia ni OX=7111 GN=LOC113495583 PE=4 SV=1
556	149517	A0A7E5VPE7	1.93	135.44	289010	302020	360980	264700	280690	284350	1	1.05	1.25	0.92	0.97	0.98	317340	276580	1	0.87	30	9	9	TMT6plex	28187	Proteasome subunit alpha type OS=Trichoplusia ni OX=7111 GN=LOC113495599 PE=3 SV=1
584	134879	A0A7E5VPF0	7.17	137.37	98356	119870	98766	153900	179100	170740	1	1.22	1	1.56	1.82	1.74	110550	170070	1	1.54	17	12	12	TMT6plex	95749	ecotropic viral integration site 5 ortholog isoform X1 OS=Trichoplusia ni OX=7111 GN=LOC113495583 PE=4 SV=1
1682	150190	A0A7E5VPG2	1.65	40.39	9508	9595.1	10041	6418.1	7686.2	5930	1	1.01	1.06	0.68	0.81	0.62	9714.6	6678.1	1	0.69	5	2	2	TMT6plex	51548	Fumarate hydratase OS=Trichoplusia ni OX=7111 GN=LOC113495603 PE=3 SV=1
428	130175	A0A7E5VPH3	4.42	179.03	74564	66166	83630	93195	97532	108910	1	0.89	1.12	1.25	1.31	1.46	83958	103300	1	1.23	10	17	17	TMT6plex	220857	dedicator of cytokinesis protein 1 isoform X3 OS=Trichoplusia ni OX=7111 GN=LOC113495489 PE=3 SV=1
1682	140883	A0A7E5VPI4	1.65	40.39	9508	9595.1	10041	6418.1	7686.2	5930	1	1.01	1.06	0.68	0.81	0.62	9714.6	6678.1	1	0.69	5	2	2	TMT6plex	53811	Fumarate hydratase OS=Trichoplusia ni OX=7111 GN=LOC113495603 PE=3 SV=1
253	149580	A0A7E5VPI9	0.43	194.64	690840	757150	778870	643600	785250	723250	1	1.1	1.13	0.93	1.14	1.05	747920	719680	1	0.96	40	10	9	Carbamidomethylation; TMT6plex; Oxidation (M)	21219	Cell division control protein 42 homolog OS=Trichoplusia ni OX=7111 GN=LOC113495620 PE=3 SV=1
155	128791	A0A7E5VPJ4	5.42	214.04	2090000	1553800	1317400	2327800	2279600	2107600	1	0.74	0.63	1.11	1.09	1.01	1670600	2250800	1	1.35	57	16	16	TMT6plex	26356	uncharacterized protein LOC113495595 isoform X2 OS=Trichoplusia ni OX=7111 GN=LOC113495595 PE=3 SV=1
963	149708	A0A7E5VPK7	15.78	91.45	40257	38704	30656	76358	70348	84384	1	0.96	0.76	1.9	1.75	2.1	38734	78453	1	2.03	3	5	5	TMT6plex	142915	activated Cdc42 kinase-like isoform X1 OS=Trichoplusia ni OX=7111 GN=LOC113495638 PE=4 SV=1
1135	149798	A0A7E5VPK9	9.27	67.59	49256	45135	54594	75996	78842	94725	1	0.92	1.11	1.54	1.6	1.92	49662	83188	1	1.68	9	4	4	TMT6plex	40221	hsp70-binding protein 1 OS=Trichoplusia ni OX=7111 GN=LOC113495605 PE=4 SV=1
963	137271	A0A7E5VPL2	15.78	91.45	40257	38704	30656	76358	70348	84384	1	0.96	0.76	1.9	1.75	2.1	38734	78453	1	2.03	4	5	5	TMT6plex	134003	activated Cdc42 kinase-like isoform X6 OS=Trichoplusia ni OX=7111 GN=LOC113495638 PE=4 SV=1
963	137274	A0A7E5VPL3	15.78	91.45	40257	38704	30656	76358	70348	84384	1	0.96	0.76	1.9	1.75	2.1	38734	78453	1	2.03	4	5	5	TMT6plex	136754	activated Cdc42 kinase-like isoform X3 OS=Trichoplusia ni OX=7111 GN=LOC113495638 PE=4 SV=1
181	130304	A0A7E5VPL7	15.55	201.84	256290	245840	197910	480850	404060	455220	1	0.96	0.77	1.88	1.58	1.78	247150	448020	1	1.81	16	28	28	TMT6plex; Oxidation (M)	201466	eukaryotic translation initiation factor 4 gamma 3 isoform X2 OS=Trichoplusia ni OX=7111 GN=LOC113495640 PE=3 SV=1
656	137599	A0A7E5VPM0	26.99	139.1	136350	107840	109610	320000	352180	357280	1	0.79	0.8	2.35	2.58	2.62	123920	343800	1	2.77	26	7	7	TMT6plex	24891	1-Cys peroxiredoxin OS=Trichoplusia ni OX=7111 GN=LOC113495619 PE=3 SV=1
181	130302	A0A7E5VPM3	15.55	201.84	256290	245840	197910	480850	404060	455220	1	0.96	0.77	1.88	1.58	1.78	247150	448020	1	1.81	17	28	28	TMT6plex; Oxidation (M)	192848	eukaryotic translation initiation factor 4 gamma 3 isoform X4 OS=Trichoplusia ni OX=7111 GN=LOC113495640 PE=3 SV=1
1180	150136	A0A7E5VPP3	0.52	85.96	19795	12542	18811	21194	18271	14396	1	0.63	0.95	1.07	0.92	0.73	18930	17954	1	0.95	21	3	3	TMT6plex	15526	protein FAM177A1 OS=Trichoplusia ni OX=7111 GN=LOC113495653 PE=4 SV=1
1717	150499	A0A7E5VPP4	1.83	50.92	5732.7	7943.5	10000	15068	15511	16152	1	1.39	1.74	2.63	2.71	2.82	7892.1	15577	1	1.97	4	1	1	TMT6plex	30423	26S proteasome non-ATPase regulatory subunit 8 OS=Trichoplusia ni OX=7111 GN=LOC113495567 PE=3 SV=1
2007	140693	A0A7E5VPP5	6.22	40.03	0	0	2595	5460.2	3885.8	6346.4	-	-	256	256	256	256	2595	5230.8	1	2.02	2	1	1	TMT6plex	55829	Non-specific serine/threonine protein kinase OS=Trichoplusia ni OX=7111 GN=LOC113495656 PE=3 SV=1
963	149707	A0A7E5VPP7	15.78	91.45	40257	38704	30656	76358	70348	84384	1	0.96	0.76	1.9	1.75	2.1	38734	78453	1	2.03	4	5	5	TMT6plex	137752	activated Cdc42 kinase-like isoform X2 OS=Trichoplusia ni OX=7111 GN=LOC113495638 PE=4 SV=1
963	137270	A0A7E5VPQ1	15.78	91.45	40257	38704	30656	76358	70348	84384	1	0.96	0.76	1.9	1.75	2.1	38734	78453	1	2.03	4	5	5	TMT6plex	132495	activated Cdc42 kinase-like isoform X7 OS=Trichoplusia ni OX=7111 GN=LOC113495638 PE=4 SV=1
768	149769	A0A7E5VPQ2	1.69	131.83	37375	36799	41635	27722	32065	40992	1	0.98	1.11	0.74	0.86	1.1	45778	37283	1	0.81	32	7	7	TMT6plex; Oxidation (M)	23158	Proteasome subunit beta OS=Trichoplusia ni OX=7111 GN=LOC113495660 PE=3 SV=1
728	138589	A0A7E5VPQ4	5.13	140.56	49863	61591	61283	70652	82253	85185	1	1.24	1.23	1.42	1.65	1.71	58410	79864	1	1.37	15	8	8	Carbamidomethylation; TMT6plex	64117	uncharacterized protein LOC113495662 isoform X2 OS=Trichoplusia ni OX=7111 GN=LOC113495662 PE=4 SV=1
181	130303	A0A7E5VPQ5	15.55	201.84	256290	245840	197910	480850	404060	455220	1	0.96	0.77	1.88	1.58	1.78	247150	448020	1	1.81	16	28	28	TMT6plex; Oxidation (M)	199199	eukaryotic translation initiation factor 4 gamma 3 isoform X3 OS=Trichoplusia ni OX=7111 GN=LOC113495640 PE=3 SV=1
963	137272	A0A7E5VPR1	15.78	91.45	40257	38704	30656	76358	70348	84384	1	0.96	0.76	1.9	1.75	2.1	38734	78453	1	2.03	4	5	5	TMT6plex	134441	activated Cdc42 kinase-like isoform X5 OS=Trichoplusia ni OX=7111 GN=LOC113495638 PE=4 SV=1
181	130305	A0A7E5VPR5	15.55	201.84	256290	245840	197910	480850	404060	455220	1	0.96	0.77	1.88	1.58	1.78	247150	448020	1	1.81	16	28	28	TMT6plex; Oxidation (M)	201537	eukaryotic translation initiation factor 4 gamma 3 isoform X1 OS=Trichoplusia ni OX=7111 GN=LOC113495640 PE=3 SV=1
208	129670	A0A7E5VPR8	5.76	206.61	195600	207850	222390	281750	261340	320020	1	1.06	1.14	1.44	1.34	1.64	218450	292430	1	1.34	14	31	28	TMT6plex; Oxidation (M)	272626	Spectrin beta chain OS=Trichoplusia ni OX=7111 GN=LOC113495669 PE=3 SV=1
1810	131274	A0A7E5VPS0	0.15	30.86	14934	9641.3	7812.8	8900.3	10556	10851	1	0.65	0.52	0.6	0.71	0.73	10796	10103	1	0.94	1	1	1	TMT6plex	113179	amyloid beta A4 precursor protein-binding family B member 1-interacting protein isoform X2 OS=Trichoplusia ni OX=7111 GN=LOC113495642 PE=4 SV=1
208	129668	A0A7E5VPS1	5.76	206.61	195600	207850	222390	281750	261340	320020	1	1.06	1.14	1.44	1.34	1.64	218450	292430	1	1.34	14	31	28	TMT6plex; Oxidation (M)	268342	Spectrin beta chain OS=Trichoplusia ni OX=7111 GN=LOC113495669 PE=3 SV=1
584	134875	A0A7E5VPS7	7.17	137.37	98356	119870	98766	153900	179100	170740	1	1.22	1	1.56	1.82	1.74	110550	170070	1	1.54	17	12	12	TMT6plex	91561	ecotropic viral integration site 5 ortholog isoform X5 OS=Trichoplusia ni OX=7111 GN=LOC113495583 PE=4 SV=1
1224	137601	A0A7E5VPT6	14.74	67.72	8194.9	8061.8	7544.4	17596	14769	18439	1	0.98	0.92	2.15	1.8	2.25	10734	17783	1	1.66	6	3	3	TMT6plex	64766	ras-specific guanine nucleotide-releasing factor RalGPS2 OS=Trichoplusia ni OX=7111 GN=LOC113495587 PE=4 SV=1
728	138588	A0A7E5VPU1	5.13	140.56	49863	61591	61283	70652	82253	85185	1	1.24	1.23	1.42	1.65	1.71	58410	79864	1	1.37	15	8	8	Carbamidomethylation; TMT6plex	63783	uncharacterized protein LOC113495662 isoform X3 OS=Trichoplusia ni OX=7111 GN=LOC113495662 PE=4 SV=1
728	138591	A0A7E5VPU9	5.13	140.56	49863	61591	61283	70652	82253	85185	1	1.24	1.23	1.42	1.65	1.71	58410	79864	1	1.37	14	8	8	Carbamidomethylation; TMT6plex	66239	uncharacterized protein LOC113495662 isoform X1 OS=Trichoplusia ni OX=7111 GN=LOC113495662 PE=4 SV=1
208	129667	A0A7E5VPV6	5.76	206.61	195600	207850	222390	281750	261340	320020	1	1.06	1.14	1.44	1.34	1.64	218450	292430	1	1.34	14	31	28	TMT6plex; Oxidation (M)	270268	Spectrin beta chain OS=Trichoplusia ni OX=7111 GN=LOC113495669 PE=3 SV=1
945	132775	A0A7E5VPV8	8.93	109.83	21340	18129	18187	40071	30450	40221	1	0.85	0.85	1.88	1.43	1.88	23116	36914	1	1.6	4	7	7	TMT6plex	173408	GRB10-interacting GYF protein 2-like isoform X1 OS=Trichoplusia ni OX=7111 GN=LOC113495691 PE=4 SV=1
945	132773	A0A7E5VPW0	8.93	109.83	21340	18129	18187	40071	30450	40221	1	0.85	0.85	1.88	1.43	1.88	23116	36914	1	1.6	4	7	7	TMT6plex	173195	GRB10-interacting GYF protein 2-like isoform X4 OS=Trichoplusia ni OX=7111 GN=LOC113495691 PE=4 SV=1
208	129671	A0A7E5VPW3	5.76	206.61	195600	207850	222390	281750	261340	320020	1	1.06	1.14	1.44	1.34	1.64	218450	292430	1	1.34	14	31	28	TMT6plex; Oxidation (M)	272367	Spectrin beta chain OS=Trichoplusia ni OX=7111 GN=LOC113495669 PE=3 SV=1
208	129666	A0A7E5VPW8	5.76	206.61	195600	207850	222390	281750	261340	320020	1	1.06	1.14	1.44	1.34	1.64	218450	292430	1	1.34	14	31	28	TMT6plex; Oxidation (M)	265083	Spectrin beta chain OS=Trichoplusia ni OX=7111 GN=LOC113495669 PE=3 SV=1
1307	140902	A0A7E5VPX8	35.99	78.29	0	1515.8	2737.1	6195.4	8936.2	10176	-	256	256	256	256	256	2126.5	8435.9	1	3.97	10	3	3	TMT6plex	54892	serine/threonine-protein phosphatase 4 regulatory subunit 2-like OS=Trichoplusia ni OX=7111 GN=LOC113495700 PE=3 SV=1
945	132774	A0A7E5VQ03	8.93	109.83	21340	18129	18187	40071	30450	40221	1	0.85	0.85	1.88	1.43	1.88	23116	36914	1	1.6	4	7	7	TMT6plex	173252	GRB10-interacting GYF protein 2-like isoform X3 OS=Trichoplusia ni OX=7111 GN=LOC113495691 PE=4 SV=1
1011	150057	A0A7E5VQ10	6.31	99.77	49655	41219	37111	61258	57510	68220	1	0.83	0.75	1.23	1.16	1.37	43713	62329	1	1.43	12	3	3	TMT6plex	37044	Serine/threonine-protein phosphatase OS=Trichoplusia ni OX=7111 GN=LOC113495718 PE=3 SV=1
963	137273	A0A7E5VQ31	15.78	91.45	40257	38704	30656	76358	70348	84384	1	0.96	0.76	1.9	1.75	2.1	38734	78453	1	2.03	4	5	5	TMT6plex	135073	activated Cdc42 kinase-like isoform X4 OS=Trichoplusia ni OX=7111 GN=LOC113495638 PE=4 SV=1
963	137269	A0A7E5VQ36	15.78	91.45	40257	38704	30656	76358	70348	84384	1	0.96	0.76	1.9	1.75	2.1	38734	78453	1	2.03	4	5	5	TMT6plex	131494	activated Cdc42 kinase-like isoform X8 OS=Trichoplusia ni OX=7111 GN=LOC113495638 PE=4 SV=1
480	130398	A0A7E5VQ37	5.29	121.32	101240	110220	93786	133260	138130	152430	1	1.09	0.93	1.32	1.36	1.51	113220	144790	1	1.28	20	9	9	TMT6plex; Oxidation (M)	58887	leucine-rich repeat-containing protein 47-like OS=Trichoplusia ni OX=7111 GN=LOC113495731 PE=4 SV=1
1810	131355	A0A7E5VQ41	0.15	30.86	14934	9641.3	7812.8	8900.3	10556	10851	1	0.65	0.52	0.6	0.71	0.73	10796	10103	1	0.94	1	1	1	TMT6plex	116137	amyloid beta A4 precursor protein-binding family B member 1-interacting protein isoform X1 OS=Trichoplusia ni OX=7111 GN=LOC113495642 PE=4 SV=1
899	130251	A0A7E5VQ45	8.41	120.24	95107	76870	109720	55044	70292	52185	1	0.81	1.15	0.58	0.74	0.55	95035	59174	1	0.62	10	5	5	Carbamidomethylation; TMT6plex	69467	putative ferric-chelate reductase 1 homolog OS=Trichoplusia ni OX=7111 GN=LOC113495714 PE=3 SV=1
559	129674	A0A7E5VQ53	69.35	167.65	236980	312370	632850	81697	78654	87090	1	1.32	2.67	0.34	0.33	0.37	396130	84508	1	0.21	12	8	8	TMT6plex	86907	Procollagen-lysine 5-dioxygenase OS=Trichoplusia ni OX=7111 GN=LOC113495745 PE=4 SV=1
707	149645	A0A7E5VQ68	1.03	127.89	114710	133060	72634	99320	97807	96484	1	1.16	0.63	0.87	0.85	0.84	111190	99884	1	0.9	31	6	6	TMT6plex	29230	Y-box factor homolog isoform X2 OS=Trichoplusia ni OX=7111 GN=LOC113495753 PE=4 SV=1
476	142679	A0A7E5VQ72	11.79	164.27	215390	201150	288970	335550	460460	543170	1	0.93	1.34	1.56	2.14	2.52	236060	447300	1	1.89	45	10	10	TMT6plex; Oxidation (M)	22493	synaptobrevin homolog YKT6 OS=Trichoplusia ni OX=7111 GN=LOC113495661 PE=3 SV=1
208	129669	A0A7E5VQ84	5.76	206.61	195600	207850	222390	281750	261340	320020	1	1.06	1.14	1.44	1.34	1.64	218450	292430	1	1.34	13	31	28	TMT6plex; Oxidation (M)	273558	Spectrin beta chain OS=Trichoplusia ni OX=7111 GN=LOC113495669 PE=3 SV=1
208	129665	A0A7E5VQ87	5.76	206.61	195600	207850	222390	281750	261340	320020	1	1.06	1.14	1.44	1.34	1.64	218450	292430	1	1.34	14	31	28	TMT6plex; Oxidation (M)	267441	Spectrin beta chain OS=Trichoplusia ni OX=7111 GN=LOC113495669 PE=3 SV=1
1159	138309	A0A7E5VQ93	8.44	65.7	50668	51558	50838	78744	88721	81085	1	1.02	1	1.55	1.75	1.6	51022	83313	1	1.63	5	5	5	TMT6plex	93487	echinoderm microtubule-associated protein-like 2 isoform X3 OS=Trichoplusia ni OX=7111 GN=LOC113495774 PE=3 SV=1
707	149659	A0A7E5VQ94	1.03	127.89	114710	133060	72634	99320	97807	96484	1	1.16	0.63	0.87	0.85	0.84	111190	99884	1	0.9	31	6	6	TMT6plex	29941	Y-box factor homolog isoform X1 OS=Trichoplusia ni OX=7111 GN=LOC113495753 PE=4 SV=1
559	129661	A0A7E5VQ95	69.35	167.65	236980	312370	632850	81697	78654	87090	1	1.32	2.67	0.34	0.33	0.37	396130	84508	1	0.21	13	8	8	TMT6plex	84196	Procollagen-lysine 5-dioxygenase OS=Trichoplusia ni OX=7111 GN=LOC113495745 PE=4 SV=1
516	149464	A0A7E5VQ98	15.5	147.96	121410	114260	97511	200650	216010	225600	1	0.94	0.8	1.65	1.78	1.86	116440	215920	1	1.85	28	13	13	TMT6plex	51462	Eukaryotic translation initiation factor 5 OS=Trichoplusia ni OX=7111 GN=LOC113495776 PE=3 SV=1
1571	138447	A0A7E5VQA6	5.02	63.22	8956.5	8072.9	7445.9	19025	15864	14350	1	0.9	0.83	2.12	1.77	1.6	8158.5	16413	1	2.01	13	2	2	TMT6plex	32488	uncharacterized protein LOC113495778 isoform X2 OS=Trichoplusia ni OX=7111 GN=LOC113495778 PE=3 SV=1
2024	138755	A0A7E5VQB6	3.31	30.71	2878.2	0	0	2138.2	3092.1	3548.2	1	0	0	0.74	1.07	1.23	2878.2	2926.2	1	1.02	1	1	1	TMT6plex	144328	putative ATP-dependent RNA helicase DHX57 OS=Trichoplusia ni OX=7111 GN=LOC113495785 PE=4 SV=1
2195	150813	A0A7E5VQB9	2.71	47.53	85296	62533	83267	35853	30065	24482	1	0.73	0.98	0.42	0.35	0.29	77032	30133	1	0.39	5	1	1	TMT6plex	23980	Tetraspanin OS=Trichoplusia ni OX=7111 GN=LOC113495786 PE=3 SV=1
46	136710	A0A7E5VQC0	0.65	255.1	1664300	1450600	1844000	1338500	1456100	1791700	1	0.87	1.11	0.8	0.87	1.08	1677600	1541100	1	0.92	56	36	36	Carbamidomethylation; TMT6plex; Oxidation (M)	42924	failed axon connections OS=Trichoplusia ni OX=7111 GN=LOC113495770 PE=3 SV=1
945	132540	A0A7E5VQC1	8.93	109.83	21340	18129	18187	40071	30450	40221	1	0.85	0.85	1.88	1.43	1.88	23116	36914	1	1.6	4	7	7	TMT6plex	173282	GRB10-interacting GYF protein 2-like isoform X2 OS=Trichoplusia ni OX=7111 GN=LOC113495691 PE=4 SV=1
1159	138314	A0A7E5VQC5	8.44	65.7	50668	51558	50838	78744	88721	81085	1	1.02	1	1.55	1.75	1.6	51022	83313	1	1.63	5	5	5	TMT6plex	95721	echinoderm microtubule-associated protein-like 2 isoform X2 OS=Trichoplusia ni OX=7111 GN=LOC113495774 PE=3 SV=1
1159	138302	A0A7E5VQD7	8.44	65.7	50668	51558	50838	78744	88721	81085	1	1.02	1	1.55	1.75	1.6	51022	83313	1	1.63	6	5	5	TMT6plex	89365	echinoderm microtubule-associated protein-like 2 isoform X4 OS=Trichoplusia ni OX=7111 GN=LOC113495774 PE=3 SV=1
1571	143170	A0A7E5VQE5	5.02	63.22	8956.5	8072.9	7445.9	19025	15864	14350	1	0.9	0.83	2.12	1.77	1.6	8158.5	16413	1	2.01	12	2	2	TMT6plex	34085	uncharacterized protein LOC113495778 isoform X1 OS=Trichoplusia ni OX=7111 GN=LOC113495778 PE=3 SV=1
592	149562	A0A7E5VQI8	12.35	143.43	51214	44273	51681	90369	88493	113380	1	0.86	1.01	1.76	1.73	2.21	53120	100180	1	1.89	21	7	7	Carbamidomethylation; TMT6plex; Oxidation (M)	52426	protein DDI1 homolog 2 isoform X1 OS=Trichoplusia ni OX=7111 GN=LOC113495725 PE=3 SV=1
1932	142763	A0A7E5VQL2	0.29	35.42	3027.4	2450.9	5327.3	5681.9	0	3840.8	1	0.81	1.76	1.88	0	1.27	3601.9	4761.3	1	1.32	2	1	1	TMT6plex	67003	leucine-rich repeat-containing protein 15-like OS=Trichoplusia ni OX=7111 GN=LOC113495819 PE=4 SV=1
2314	150989	A0A7E5VQM0	0.21	25.76	6567.8	3374.9	14449	9755.2	9241.6	7719.9	1	0.51	2.2	1.49	1.41	1.18	8130.5	8905.5	1	1.1	1	1	1	TMT6plex	59834	NEDD8-activating enzyme E1 regulatory subunit OS=Trichoplusia ni OX=7111 GN=LOC113495846 PE=3 SV=1
931	149764	A0A7E5VQN4	34.59	124.66	54923	52078	70081	18442	14040	16620	1	0.95	1.28	0.34	0.26	0.3	60410	19580	1	0.32	14	4	4	TMT6plex	40860	eukaryotic peptide chain release factor GTP-binding subunit-like OS=Trichoplusia ni OX=7111 GN=LOC113495817 PE=4 SV=1
501	138206	A0A7E5VQN8	0.28	143.85	208030	208660	341570	264660	264340	209220	1	1	1.64	1.27	1.27	1.01	256460	246070	1	0.96	25	14	14	Carbamidomethylation; TMT6plex	56863	Catalase OS=Trichoplusia ni OX=7111 GN=LOC113495760 PE=3 SV=1
1159	138316	A0A7E5VQQ3	8.44	65.7	50668	51558	50838	78744	88721	81085	1	1.02	1	1.55	1.75	1.6	51022	83313	1	1.63	5	5	5	TMT6plex	96184	echinoderm microtubule-associated protein-like 2 isoform X1 OS=Trichoplusia ni OX=7111 GN=LOC113495774 PE=3 SV=1
1434	150798	A0A7E5VQU9	3.96	61.89	4488.1	2189.5	0	4609.8	2950.3	5997.3	1	0.49	0	1.03	0.66	1.34	4296.8	5757	1	1.34	5	1	1	TMT6plex; Oxidation (M)	41651	transmembrane protein 185A isoform X2 OS=Trichoplusia ni OX=7111 GN=LOC113495847 PE=4 SV=1
723	134870	A0A7E5VQW4	32.58	123.3	51061	59837	126340	19100	23692	20470	1	1.17	2.47	0.37	0.46	0.4	82176	24466	1	0.3	9	7	7	TMT6plex	106387	calsyntenin-1 OS=Trichoplusia ni OX=7111 GN=LOC113495942 PE=4 SV=1
832	130802	A0A7E5VQY7	7	139.33	101420	72164	93619	131920	125500	159380	1	0.71	0.92	1.3	1.24	1.57	89668	139620	1	1.56	18	7	7	TMT6plex	42000	beta-parvin OS=Trichoplusia ni OX=7111 GN=LOC113495957 PE=3 SV=1
1174	149870	A0A7E5VQZ9	1.75	67.41	72541	79952	42455	85474	79950	71237	1	1.1	0.59	1.18	1.1	0.98	66902	79758	1	1.19	36	4	4	TMT6plex	15455	Prefoldin subunit 4 OS=Trichoplusia ni OX=7111 GN=LOC113495966 PE=3 SV=1
160	130786	A0A7E5VR08	24.45	191.02	994720	911830	709960	475590	334480	320890	1	0.92	0.71	0.48	0.34	0.32	882300	380770	1	0.43	9	25	25	Carbamidomethylation; TMT6plex; Oxidation (M)	264988	Low-density lipoprotein receptor relative with 11 ligand-binding repeats OS=Trichoplusia ni OX=7111 GN=LOC113495973 PE=3 SV=1
2027	147820	A0A7E5VR27	2.91	24.75	14659	16871	10848	34876	35931	44086	1	1.15	0.74	2.38	2.45	3.01	14126	38298	1	2.71	3	1	1	TMT6plex	23727	acyl-protein thioesterase 1 OS=Trichoplusia ni OX=7111 GN=LOC113495930 PE=3 SV=1
2110	146349	A0A7E5VR56	0.01	55.45	7264.6	8254.1	8886.1	7084.4	9702.8	7826.5	1	1.14	1.22	0.98	1.34	1.08	8134.9	8204.5	1	1.01	2	1	1	TMT6plex	78977	prestin isoform X1 OS=Trichoplusia ni OX=7111 GN=LOC113496003 PE=3 SV=1
1462	134148	A0A7E5VR58	0.96	45.05	6097.8	10124	8408.2	8884.7	10607	11701	1	1.66	1.38	1.46	1.74	1.92	11546	10398	1	0.9	3	2	2	TMT6plex	76313	Sodium/hydrogen exchanger OS=Trichoplusia ni OX=7111 GN=LOC113495952 PE=3 SV=1
2043	139371	A0A7E5VR68	0.51	49.78	3459.2	1710.2	4492.9	3437.6	3614.7	4908.9	1	0.49	1.3	0.99	1.04	1.42	3220.8	3987.1	1	1.24	3	1	1	TMT6plex	61118	Dual-specificity kinase OS=Trichoplusia ni OX=7111 GN=LOC113495965 PE=3 SV=1
1434	150799	A0A7E5VR71	3.96	61.89	4488.1	2189.5	0	4609.8	2950.3	5997.3	1	0.49	0	1.03	0.66	1.34	4296.8	5757	1	1.34	5	1	1	TMT6plex; Oxidation (M)	41967	transmembrane protein 185A isoform X1 OS=Trichoplusia ni OX=7111 GN=LOC113495847 PE=4 SV=1
2043	139372	A0A7E5VR72	0.51	49.78	3459.2	1710.2	4492.9	3437.6	3614.7	4908.9	1	0.49	1.3	0.99	1.04	1.42	3220.8	3987.1	1	1.24	3	1	1	TMT6plex	62315	Dual-specificity kinase OS=Trichoplusia ni OX=7111 GN=LOC113495965 PE=3 SV=1
2043	134830	A0A7E5VR74	0.51	49.78	3459.2	1710.2	4492.9	3437.6	3614.7	4908.9	1	0.49	1.3	0.99	1.04	1.42	3220.8	3987.1	1	1.24	3	1	1	TMT6plex	54493	Dual-specificity kinase OS=Trichoplusia ni OX=7111 GN=LOC113495965 PE=3 SV=1
1491	137673	A0A7E5VR75	1.66	70.97	9371.1	10212	8030.6	8183.7	10592	13248	1	1.09	0.86	0.87	1.13	1.41	9947.6	10675	1	1.07	6	3	3	TMT6plex	64863	vacuolar protein sorting-associated protein 45 OS=Trichoplusia ni OX=7111 GN=LOC113495991 PE=3 SV=1
2043	139367	A0A7E5VR82	0.51	49.78	3459.2	1710.2	4492.9	3437.6	3614.7	4908.9	1	0.49	1.3	0.99	1.04	1.42	3220.8	3987.1	1	1.24	3	1	1	TMT6plex	51550	Dual-specificity kinase OS=Trichoplusia ni OX=7111 GN=LOC113495965 PE=3 SV=1
1397	150055	A0A7E5VR98	2.72	53	12131	11408	14571	17614	18636	22842	1	0.94	1.2	1.45	1.54	1.88	17002	20675	1	1.22	18	2	2	TMT6plex	14669	prefoldin subunit 1 OS=Trichoplusia ni OX=7111 GN=LOC113495979 PE=3 SV=1
1678	150137	A0A7E5VR99	0.08	48.87	4159.7	4858.5	6022.5	4956.5	2976.5	6841.7	1	1.17	1.45	1.19	0.72	1.64	5013.6	5536.9	1	1.1	11	2	2	TMT6plex	21871	neurocalcin homolog OS=Trichoplusia ni OX=7111 GN=LOC113496011 PE=4 SV=1
483	147070	A0A7E5VRC8	5.56	150.4	122750	93533	118540	155250	157270	156440	1	0.76	0.97	1.26	1.28	1.27	113840	157330	1	1.38	55	9	9	TMT6plex	16932	Na(+)/H(+) exchange regulatory cofactor NHE-RF1-like OS=Trichoplusia ni OX=7111 GN=LOC113496032 PE=4 SV=1
2300	135199	A0A7E5VRD4	2.76	26.56	2599.8	0	3243.1	2229.6	0	0	1	0	1.25	0.86	0	0	2921.5	2229.6	1	0.76	1	1	1	TMT6plex	86498	Autophagy-related protein 9 OS=Trichoplusia ni OX=7111 GN=LOC113495905 PE=3 SV=1
2275	150915	A0A7E5VRD7	2.27	30.55	0	1855.7	0	1534	1444.4	1242.5	-	256	-	256	256	256	1855.7	1407	1	0.76	2	1	1	TMT6plex	56393	Golgi resident protein GCP60 isoform X2 OS=Trichoplusia ni OX=7111 GN=LOC113496039 PE=4 SV=1
2110	146346	A0A7E5VRE5	0.01	55.45	7264.6	8254.1	8886.1	7084.4	9702.8	7826.5	1	1.14	1.22	0.98	1.34	1.08	8134.9	8204.5	1	1.01	2	1	1	TMT6plex	76467	solute carrier family 26 member 10 isoform X4 OS=Trichoplusia ni OX=7111 GN=LOC113496003 PE=3 SV=1
2110	146347	A0A7E5VRE6	0.01	55.45	7264.6	8254.1	8886.1	7084.4	9702.8	7826.5	1	1.14	1.22	0.98	1.34	1.08	8134.9	8204.5	1	1.01	2	1	1	TMT6plex	76633	solute carrier family 26 member 10 isoform X3 OS=Trichoplusia ni OX=7111 GN=LOC113496003 PE=3 SV=1
2275	150916	A0A7E5VRJ0	2.27	30.55	0	1855.7	0	1534	1444.4	1242.5	-	256	-	256	256	256	1855.7	1407	1	0.76	2	1	1	TMT6plex	56979	Golgi resident protein GCP60 isoform X1 OS=Trichoplusia ni OX=7111 GN=LOC113496039 PE=4 SV=1
2043	139373	A0A7E5VRJ8	0.51	49.78	3459.2	1710.2	4492.9	3437.6	3614.7	4908.9	1	0.49	1.3	0.99	1.04	1.42	3220.8	3987.1	1	1.24	3	1	1	TMT6plex	63223	Dual-specificity kinase OS=Trichoplusia ni OX=7111 GN=LOC113495965 PE=3 SV=1
939	149632	A0A7E5VRJ9	3.55	136.81	35010	33170	32740	41683	43215	44072	1	0.95	0.94	1.19	1.23	1.26	37269	42990	1	1.15	22	7	7	Carbamidomethylation; TMT6plex	50976	glycogen synthase kinase-3 beta-like isoform X5 OS=Trichoplusia ni OX=7111 GN=LOC113496083 PE=3 SV=1
2043	139370	A0A7E5VRK3	0.51	49.78	3459.2	1710.2	4492.9	3437.6	3614.7	4908.9	1	0.49	1.3	0.99	1.04	1.42	3220.8	3987.1	1	1.24	3	1	1	TMT6plex	59180	Dual-specificity kinase OS=Trichoplusia ni OX=7111 GN=LOC113495965 PE=3 SV=1
2043	139368	A0A7E5VRK8	0.51	49.78	3459.2	1710.2	4492.9	3437.6	3614.7	4908.9	1	0.49	1.3	0.99	1.04	1.42	3220.8	3987.1	1	1.24	3	1	1	TMT6plex	52752	Dual-specificity kinase OS=Trichoplusia ni OX=7111 GN=LOC113495965 PE=3 SV=1
158	130476	A0A7E5VRL3	3.05	203.81	430220	435720	530970	502540	616270	630340	1	1.01	1.23	1.17	1.43	1.47	472950	587510	1	1.24	41	16	16	Carbamidomethylation; TMT6plex; Oxidation (M)	37206	guanine nucleotide-binding protein G(I)/G(S)/G(T) subunit beta-1 OS=Trichoplusia ni OX=7111 GN=LOC113496053 PE=3 SV=1
2143	150625	A0A7E5VRL5	0.49	49.98	3782.8	5009.7	8367.7	4018.2	4766.1	5152.6	1	1.32	2.21	1.06	1.26	1.36	5720	4645.7	1	0.81	2	1	1	TMT6plex	54775	proton-coupled folate transporter OS=Trichoplusia ni OX=7111 GN=LOC113496075 PE=4 SV=1
1293	149875	A0A7E5VRM7	17.35	65.08	9836.9	11782	3039.8	18153	24001	20114	1	1.2	0.31	1.85	2.44	2.04	10585	20756	1	1.96	15	4	4	Carbamidomethylation; TMT6plex	33822	uncharacterized protein LOC113495977 OS=Trichoplusia ni OX=7111 GN=LOC113495977 PE=4 SV=1
1311	150022	A0A7E5VRN5	7.68	57.65	16270	14645	18000	26265	29745	23923	1	0.9	1.11	1.61	1.83	1.47	17093	27138	1	1.59	10	3	3	TMT6plex	35643	Purine nucleoside phosphorylase OS=Trichoplusia ni OX=7111 GN=LOC113496055 PE=3 SV=1
534	140487	A0A7E5VRP3	5.93	142.83	133600	128690	99954	182600	161720	167290	1	0.96	0.75	1.37	1.21	1.25	125810	172520	1	1.37	32	10	10	Carbamidomethylation; TMT6plex	42195	NSFL1 cofactor p47 OS=Trichoplusia ni OX=7111 GN=LOC113495987 PE=4 SV=1
1451	150116	A0A7E5VRP5	5.04	75.06	67603	78762	73115	60187	40536	57739	1	1.17	1.08	0.89	0.6	0.85	73160	52821	1	0.72	13	3	3	TMT6plex	19577	Receptor expression-enhancing protein OS=Trichoplusia ni OX=7111 GN=LOC113496064 PE=3 SV=1
2266	150889	A0A7E5VRQ3	7.53	31.61	0	0	0	1935.1	0	0	-	-	-	256	-	-	0	1935.1	-	256	4	1	1	TMT6plex	43201	Glutamine synthetase OS=Trichoplusia ni OX=7111 GN=LOC113496121 PE=3 SV=1
84	130503	A0A7E5VRQ4	156.53	229.15	5395900	4301500	9388300	557000	427630	370060	1	0.8	1.74	0.1	0.08	0.07	6366200	462950	1	0.07	39	17	17	Carbamidomethylation; TMT6plex; Oxidation (M)	35309	uncharacterized protein LOC113496072 OS=Trichoplusia ni OX=7111 GN=LOC113496072 PE=4 SV=1
1492	150083	A0A7E5VRR0	4.36	70.58	12726	14054	14115	6433.8	6872.8	12846	1	1.1	1.11	0.51	0.54	1.01	13632	10270	1	0.75	7	3	3	TMT6plex	55972	putative serine protease K12H4.7 OS=Trichoplusia ni OX=7111 GN=LOC113496074 PE=3 SV=1
1463	146621	A0A7E5VRR8	0.32	40.02	16515	13847	11146	17278	13453	16977	1	0.84	0.67	1.05	0.81	1.03	13836	15903	1	1.15	9	1	1	TMT6plex	19879	N-alpha-acetyltransferase 20 OS=Trichoplusia ni OX=7111 GN=LOC113496070 PE=4 SV=1
38	128756	A0A7E5VRS4	5.03	281.1	1380700	1274800	1337800	1640100	1862500	1710200	1	0.92	0.97	1.19	1.35	1.24	1370600	1751600	1	1.28	60	38	38	Carbamidomethylation; TMT6plex; Oxidation (M)	68092	H(+)-transporting two-sector ATPase OS=Trichoplusia ni OX=7111 GN=LOC113496116 PE=3 SV=1
939	149631	A0A7E5VRS6	3.55	136.81	35010	33170	32740	41683	43215	44072	1	0.95	0.94	1.19	1.23	1.26	37269	42990	1	1.15	23	7	7	Carbamidomethylation; TMT6plex	48638	glycogen synthase kinase-3 beta-like isoform X6 OS=Trichoplusia ni OX=7111 GN=LOC113496083 PE=3 SV=1
2110	146348	A0A7E5VRS8	0.01	55.45	7264.6	8254.1	8886.1	7084.4	9702.8	7826.5	1	1.14	1.22	0.98	1.34	1.08	8134.9	8204.5	1	1.01	2	1	1	TMT6plex	77405	solute carrier family 26 member 10 isoform X2 OS=Trichoplusia ni OX=7111 GN=LOC113496003 PE=3 SV=1
1986	132261	A0A7E5VRT2	5.84	35.63	1837.8	0	0	3756.7	3680.1	2841.8	1	0	0	2.04	2	1.55	1837.8	3426.2	1	1.86	2	1	1	TMT6plex	97273	vam6/Vps39-like protein OS=Trichoplusia ni OX=7111 GN=LOC113496082 PE=4 SV=1
939	149628	A0A7E5VRU8	3.55	136.81	35010	33170	32740	41683	43215	44072	1	0.95	0.94	1.19	1.23	1.26	37269	42990	1	1.15	24	7	7	Carbamidomethylation; TMT6plex	46251	protein kinase shaggy-like isoform X12 OS=Trichoplusia ni OX=7111 GN=LOC113496083 PE=3 SV=1
602	149694	A0A7E5VRV6	21.37	144.94	184250	166920	128640	349100	327680	363000	1	0.91	0.7	1.89	1.78	1.97	161100	346590	1	2.15	51	6	6	Carbamidomethylation; TMT6plex	14884	programmed cell death protein 5 OS=Trichoplusia ni OX=7111 GN=LOC113496100 PE=3 SV=1
892	131195	A0A7E5VRX5	13.99	108.29	100570	101900	86670	169780	170720	196300	1	1.01	0.86	1.69	1.7	1.95	99448	180100	1	1.81	9	7	7	TMT6plex; Oxidation (M)	92335	speckle targeted PIP5K1A-regulated poly(A) polymerase-like OS=Trichoplusia ni OX=7111 GN=LOC113496117 PE=4 SV=1
858	134272	A0A7E5VRZ5	1.86	122.67	53201	44114	43620	58821	55445	58170	1	0.83	0.82	1.11	1.04	1.09	53734	57881	1	1.08	11	9	9	TMT6plex	108306	uncharacterized protein LOC113496173 isoform X1 OS=Trichoplusia ni OX=7111 GN=LOC113496173 PE=4 SV=1
2266	150890	A0A7E5VRZ6	7.53	31.61	0	0	0	1935.1	0	0	-	-	-	256	-	-	0	1935.1	-	256	4	1	1	TMT6plex	44433	Glutamine synthetase OS=Trichoplusia ni OX=7111 GN=LOC113496121 PE=3 SV=1
894	149068	A0A7E5VS00	12.56	106.41	53468	58163	56630	30907	31545	26754	1	1.09	1.06	0.58	0.59	0.5	58235	31344	1	0.54	9	7	7	TMT6plex	93821	fasciclin-2 isoform X3 OS=Trichoplusia ni OX=7111 GN=LOC113496192 PE=4 SV=1
652	149587	A0A7E5VS15	32.45	117.51	608750	357440	564780	155360	169010	129570	1	0.59	0.93	0.26	0.28	0.21	511460	154030	1	0.3	17	11	11	TMT6plex	66491	connectin-like OS=Trichoplusia ni OX=7111 GN=LOC113496187 PE=4 SV=1
1311	150024	A0A7E5VS26	7.68	57.65	16270	14645	18000	26265	29745	23923	1	0.9	1.11	1.61	1.83	1.47	17093	27138	1	1.59	10	3	3	TMT6plex	36394	Inosine phosphorylase OS=Trichoplusia ni OX=7111 GN=LOC113496055 PE=3 SV=1
347	134867	A0A7E5VS50	0.01	174.46	200010	195770	210680	203450	203150	198950	1	0.98	1.05	1.02	1.02	0.99	211760	204240	1	0.96	27	14	14	Carbamidomethylation; TMT6plex	64253	Non-specific serine/threonine protein kinase OS=Trichoplusia ni OX=7111 GN=LOC113496209 PE=4 SV=1
714	130624	A0A7E5VS51	0.26	142.49	63012	71923	62054	66076	62752	73013	1	1.14	0.98	1.05	1	1.16	68574	67280	1	0.98	18	9	8	TMT6plex	47095	26S proteasome regulatory subunit 6B OS=Trichoplusia ni OX=7111 GN=LOC113496212 PE=3 SV=1
939	149630	A0A7E5VS68	3.55	136.81	35010	33170	32740	41683	43215	44072	1	0.95	0.94	1.19	1.23	1.26	37269	42990	1	1.15	23	7	7	Carbamidomethylation; TMT6plex	48589	glycogen synthase kinase-3 beta-like isoform X8 OS=Trichoplusia ni OX=7111 GN=LOC113496083 PE=3 SV=1
939	149629	A0A7E5VS69	3.55	136.81	35010	33170	32740	41683	43215	44072	1	0.95	0.94	1.19	1.23	1.26	37269	42990	1	1.15	24	7	7	Carbamidomethylation; TMT6plex	46710	glycogen synthase kinase-3 beta-like isoform X11 OS=Trichoplusia ni OX=7111 GN=LOC113496083 PE=3 SV=1
360	144362	A0A7E5VS72	1.72	172.17	779600	674770	583180	798130	796990	685120	1	0.87	0.75	1.02	1.02	0.88	680460	760080	1	1.12	32	9	9	TMT6plex; Oxidation (M)	27765	V-type proton ATPase subunit D OS=Trichoplusia ni OX=7111 GN=LOC113496232 PE=3 SV=1
655	129487	A0A7E5VS83	4.96	133.31	225710	225790	197130	310930	291490	265820	1	1	0.87	1.38	1.29	1.18	222050	290870	1	1.31	20	6	6	TMT6plex	34944	D-3-phosphoglycerate dehydrogenase OS=Trichoplusia ni OX=7111 GN=LOC113496177 PE=3 SV=1
894	149069	A0A7E5VSA1	12.56	106.41	53468	58163	56630	30907	31545	26754	1	1.09	1.06	0.58	0.59	0.5	58235	31344	1	0.54	9	7	7	TMT6plex	96092	fasciclin-2 isoform X2 OS=Trichoplusia ni OX=7111 GN=LOC113496192 PE=4 SV=1
343	128763	A0A7E5VSB5	0.38	150.99	4458.9	5256.3	2609.2	4223.8	3229.9	3012.9	1	1.18	0.59	0.95	0.72	0.68	7466.8	5080.3	1	0.68	3	6	1	TMT6plex	70851	heat shock protein 68-like OS=Trichoplusia ni OX=7111 GN=LOC113496267 PE=3 SV=1
1688	150210	A0A7E5VSC9	8.01	37.74	18258	12955	13666	43925	31803	42580	1	0.71	0.75	2.41	1.74	2.33	14960	39436	1	2.64	2	2	2	TMT6plex	77107	LIM domain and actin-binding protein 1 isoform X2 OS=Trichoplusia ni OX=7111 GN=LOC113496135 PE=4 SV=1
1452	150128	A0A7E5VSE3	6.95	53.84	23753	25822	14714	46540	54598	51861	1	1.09	0.62	1.96	2.3	2.18	21429	50999	1	2.38	7	2	2	TMT6plex	26602	ankyrin repeat domain-containing protein 49 OS=Trichoplusia ni OX=7111 GN=LOC113496304 PE=4 SV=1
219	132297	A0A7E5VSE4	33.24	207.46	225870	190870	191880	540690	520410	548810	1	0.85	0.85	2.39	2.3	2.43	212170	539080	1	2.54	46	20	20	Carbamidomethylation; TMT6plex; Oxidation (M)	48111	elongation factor 1-gamma OS=Trichoplusia ni OX=7111 GN=LOC113496222 PE=4 SV=1
697	138530	A0A7E5VSE5	7.74	120.37	75835	61117	76528	102420	112550	118920	1	0.81	1.01	1.35	1.48	1.57	73024	111810	1	1.53	12	9	9	TMT6plex; Oxidation (M)	85724	ATP-dependent 6-phosphofructokinase OS=Trichoplusia ni OX=7111 GN=LOC113496310 PE=3 SV=1
392	149462	A0A7E5VSF0	25.09	170.74	74603	70446	45457	215760	241810	261270	1	0.94	0.61	2.89	3.24	3.5	78862	242410	1	3.07	46	12	12	TMT6plex; Oxidation (M)	29609	probable elongation factor 1-delta isoform X1 OS=Trichoplusia ni OX=7111 GN=LOC113496314 PE=3 SV=1
971	145438	A0A7E5VSF2	6.21	97.91	54522	43944	51930	34593	33955	33535	1	0.81	0.95	0.63	0.62	0.62	56365	35464	1	0.63	9	5	5	TMT6plex	64546	3-phosphoinositide-dependent protein kinase 1 OS=Trichoplusia ni OX=7111 GN=LOC113496147 PE=3 SV=1
890	138938	A0A7E5VSF5	9.95	116.05	64265	58266	60555	84798	88735	128720	1	0.91	0.94	1.32	1.38	2	62668	101190	1	1.61	9	7	7	TMT6plex	109521	arfGAP with SH3 domain ANK repeat and PH domain-containing protein isoform X2 OS=Trichoplusia ni OX=7111 GN=LOC113496317 PE=4 SV=1
998	144548	A0A7E5VSF8	35.76	93.54	7305.7	3977	0	18804	7842.4	15199	1	0.54	0	2.57	1.07	2.08	6418.2	17475	1	2.72	11	4	3	TMT6plex; Oxidation (M)	46074	casein kinase II subunit alpha isoform X1 OS=Trichoplusia ni OX=7111 GN=LOC113496312 PE=3 SV=1
106	131598	A0A7E5VSG2	7.63	218.09	652770	645830	821920	447780	468240	456380	1	0.99	1.26	0.69	0.72	0.7	714060	463430	1	0.65	16	31	30	Carbamidomethylation; TMT6plex; Oxidation (M)	211870	plexin A3 OS=Trichoplusia ni OX=7111 GN=LOC113496157 PE=3 SV=1
1216	145056	A0A7E5VSH6	6.67	81.68	23560	16379	25961	31514	33470	36786	1	0.7	1.1	1.34	1.42	1.56	23646	33923	1	1.43	3	3	3	TMT6plex	106205	Protein unc-45 homolog B OS=Trichoplusia ni OX=7111 GN=LOC113496325 PE=4 SV=1
987	149838	A0A7E5VSI2	25.37	84.76	103470	79973	107900	33984	30941	30316	1	0.77	1.04	0.33	0.3	0.29	97114	32403	1	0.33	7	4	4	TMT6plex	48302	prostatic acid phosphatase isoform X1 OS=Trichoplusia ni OX=7111 GN=LOC113496175 PE=4 SV=1
1840	132966	A0A7E5VSJ3	5.06	33.82	1876.1	2277.8	0	6945.9	5860.8	6674.3	1	1.21	0	3.7	3.12	3.56	2077	6493.6	1	3.13	1	1	1	TMT6plex	112125	WD repeat-containing protein 44 OS=Trichoplusia ni OX=7111 GN=LOC113496339 PE=4 SV=1
25	129104	A0A7E5VSK5	27.06	297.52	1091600	1058200	1008200	2335700	2709000	2828800	1	0.97	0.92	2.14	2.48	2.59	1100200	2634800	1	2.39	55	53	53	Carbamidomethylation; TMT6plex; Oxidation (M)	83201	Heat shock protein 83 OS=Trichoplusia ni OX=7111 GN=LOC113496266 PE=3 SV=1
910	143099	A0A7E5VSK8	0.68	100.73	40949	50621	46185	39301	57634	49403	1	1.24	1.13	0.96	1.41	1.21	47148	48780	1	1.03	10	6	6	TMT6plex	67728	Dolichyl-diphosphooligosaccharide--protein glycosyltransferase subunit 2 OS=Trichoplusia ni OX=7111 GN=LOC113496346 PE=3 SV=1
894	149070	A0A7E5VSK9	12.56	106.41	53468	58163	56630	30907	31545	26754	1	1.09	1.06	0.58	0.59	0.5	58235	31344	1	0.54	9	7	7	TMT6plex	97576	fasciclin-2 isoform X1 OS=Trichoplusia ni OX=7111 GN=LOC113496192 PE=4 SV=1
1453	150183	A0A7E5VSL1	7.01	43.78	101580	72824	80420	41942	34550	32810	1	0.72	0.79	0.41	0.34	0.32	84942	36434	1	0.43	7	2	2	TMT6plex	27873	Ribosome assembly factor mrt4 OS=Trichoplusia ni OX=7111 GN=LOC113496324 PE=3 SV=1
803	139463	A0A7E5VSL4	2.33	125.11	58886	43204	41300	43896	41914	34782	1	0.73	0.7	0.75	0.71	0.59	49760	40969	1	0.82	10	4	4	TMT6plex; Oxidation (M)	54152	proton-coupled amino acid transporter-like protein CG1139 isoform X1 OS=Trichoplusia ni OX=7111 GN=LOC113496194 PE=4 SV=1
2044	141261	A0A7E5VSM6	3.13	31.86	2995.6	0	3341.2	0	2181	0	1	0	1.12	0	0.73	0	3168.4	2181	1	0.69	3	1	1	TMT6plex	51159	facilitated trehalose transporter Tret1-like OS=Trichoplusia ni OX=7111 GN=LOC113496359 PE=3 SV=1
1247	149977	A0A7E5VSM8	15.84	88.15	4451.7	3660.7	2758.5	14888	16643	11329	1	0.82	0.62	3.34	3.74	2.54	3623.6	16210	1	4.47	3	3	3	TMT6plex	131213	Alpha-mannosidase OS=Trichoplusia ni OX=7111 GN=LOC113496200 PE=3 SV=1
1393	149980	A0A7E5VSM9	3.36	81.75	6903.5	10624	9533.3	16822	13089	14474	1	1.54	1.38	2.44	1.9	2.1	11638	14795	1	1.27	8	2	2	TMT6plex	58677	sequestosome-1-like isoform X3 OS=Trichoplusia ni OX=7111 GN=LOC113496361 PE=4 SV=1
1840	132973	A0A7E5VSN2	5.06	33.82	1876.1	2277.8	0	6945.9	5860.8	6674.3	1	1.21	0	3.7	3.12	3.56	2077	6493.6	1	3.13	1	1	1	TMT6plex	115032	WD repeat-containing protein 44 OS=Trichoplusia ni OX=7111 GN=LOC113496339 PE=4 SV=1
418	132627	A0A7E5VSN3	12.52	160.45	287880	164100	326810	144520	144340	152920	1	0.57	1.14	0.5	0.5	0.53	267180	148560	1	0.56	10	17	17	TMT6plex; Oxidation (M)	188945	ras GTPase-activating-like protein IQGAP1 OS=Trichoplusia ni OX=7111 GN=LOC113496366 PE=4 SV=1
890	138945	A0A7E5VSN5	9.95	116.05	64265	58266	60555	84798	88735	128720	1	0.91	0.94	1.32	1.38	2	62668	101190	1	1.61	9	7	7	TMT6plex	111564	arfGAP with SH3 domain ANK repeat and PH domain-containing protein isoform X1 OS=Trichoplusia ni OX=7111 GN=LOC113496317 PE=4 SV=1
538	135948	A0A7E5VSN9	10.06	160	140390	155020	130810	206560	238800	251940	1	1.1	0.93	1.47	1.7	1.79	146920	233490	1	1.59	17	11	11	TMT6plex	86271	Prolyl endopeptidase OS=Trichoplusia ni OX=7111 GN=LOC113496371 PE=3 SV=1
1379	150139	A0A7E5VSP1	1.56	43.61	76026	69939	70228	57095	61466	48938	1	0.92	0.92	0.75	0.81	0.64	72065	55833	1	0.77	3	2	2	TMT6plex	69637	facilitated trehalose transporter Tret1-like isoform X1 OS=Trichoplusia ni OX=7111 GN=LOC113496372 PE=3 SV=1
993	149719	A0A7E5VSQ1	5.73	107.84	39717	49133	52056	51011	81439	88601	1	1.24	1.31	1.28	2.05	2.23	49459	76864	1	1.55	27	5	5	Carbamidomethylation; TMT6plex	26390	GILT-like protein 1 OS=Trichoplusia ni OX=7111 GN=LOC113496379 PE=3 SV=1
490	133787	A0A7E5VSQ2	42	178.6	79538	120520	93636	297360	314040	345920	1	1.52	1.18	3.74	3.95	4.35	104200	321930	1	3.09	30	12	12	TMT6plex; Oxidation (M)	44144	ribonucleoside-diphosphate reductase subunit M2 OS=Trichoplusia ni OX=7111 GN=LOC113496347 PE=3 SV=1
848	146702	A0A7E5VSQ4	0.19	157.79	64026	74081	63054	63947	72739	61203	1	1.16	0.98	1	1.14	0.96	70780	69242	1	0.98	19	9	9	TMT6plex	46477	saccharopine dehydrogenase-like oxidoreductase OS=Trichoplusia ni OX=7111 GN=LOC113496382 PE=4 SV=1
1172	148034	A0A7E5VSQ5	10.83	81.27	16607	22516	54383	16229	14854	20039	1	1.36	3.27	0.98	0.89	1.21	31169	17966	1	0.58	12	4	4	TMT6plex	37359	renin receptor OS=Trichoplusia ni OX=7111 GN=LOC113496332 PE=4 SV=1
1558	132970	A0A7E5VSR4	1.21	51.46	3535.7	2177.9	1992.1	2871.2	0	1925.3	1	0.62	0.56	0.81	0	0.54	2568.6	2398.2	1	0.93	2	2	1	TMT6plex	101078	ER membrane protein complex subunit 1 OS=Trichoplusia ni OX=7111 GN=LOC113496338 PE=3 SV=1
146	128987	A0A7E5VSR8	29.73	207.6	2604400	2483300	2969500	1193500	1080500	990400	1	0.95	1.14	0.46	0.41	0.38	2696400	1094900	1	0.41	38	19	19	Carbamidomethylation; TMT6plex; Oxidation (M)	49200	Vesicle-fusing ATPase OS=Trichoplusia ni OX=7111 GN=LOC113496395 PE=3 SV=1
1745	144230	A0A7E5VSS3	0.26	53.38	16111	11721	15406	15675	13262	18630	1	0.73	0.96	0.97	0.82	1.16	14413	17227	1	1.2	6	2	2	TMT6plex	33104	exosome complex component RRP42 OS=Trichoplusia ni OX=7111 GN=LOC113496362 PE=4 SV=1
538	135945	A0A7E5VST2	10.06	160	140390	155020	130810	206560	238800	251940	1	1.1	0.93	1.47	1.7	1.79	146920	233490	1	1.59	18	11	11	TMT6plex	83073	Prolyl endopeptidase OS=Trichoplusia ni OX=7111 GN=LOC113496371 PE=3 SV=1
797	131140	A0A7E5VST9	8.76	105.29	53376	43919	43200	33919	29543	23301	1	0.82	0.81	0.64	0.55	0.44	50341	32235	1	0.64	6	5	5	TMT6plex; Oxidation (M)	83472	semaphorin-1A-like OS=Trichoplusia ni OX=7111 GN=LOC113496405 PE=4 SV=1
1073	150012	A0A7E5VSU9	0.29	83.95	33080	30847	27889	38212	30181	26088	1	0.93	0.84	1.16	0.91	0.79	31261	32065	1	1.03	6	4	4	TMT6plex	73413	solute carrier family 12 member 8 OS=Trichoplusia ni OX=7111 GN=LOC113496414 PE=4 SV=1
1393	149981	A0A7E5VSV1	3.36	81.75	6903.5	10624	9533.3	16822	13089	14474	1	1.54	1.38	2.44	1.9	2.1	11638	14795	1	1.27	7	2	2	TMT6plex	60084	sequestosome-1-like isoform X2 OS=Trichoplusia ni OX=7111 GN=LOC113496361 PE=4 SV=1
1058	131529	A0A7E5VSW0	6.41	101.29	84692	53059	94384	48718	53244	48433	1	0.63	1.11	0.58	0.63	0.57	78362	50614	1	0.65	8	3	3	TMT6plex	55760	monocarboxylate transporter 12-B OS=Trichoplusia ni OX=7111 GN=LOC113496399 PE=4 SV=1
1157	149833	A0A7E5VSX5	23.26	68.77	13066	11550	10477	27352	31261	36745	1	0.88	0.8	2.09	2.39	2.81	14956	31786	1	2.13	8	4	4	TMT6plex	55749	Phenylalanine--tRNA ligase OS=Trichoplusia ni OX=7111 GN=LOC113496381 PE=3 SV=1
697	138529	A0A7E5VSY2	7.74	120.37	75835	61117	76528	102420	112550	118920	1	0.81	1.01	1.35	1.48	1.57	73024	111810	1	1.53	12	9	9	TMT6plex; Oxidation (M)	85763	ATP-dependent 6-phosphofructokinase OS=Trichoplusia ni OX=7111 GN=LOC113496310 PE=3 SV=1
998	137995	A0A7E5VSY8	35.76	93.54	7305.7	3977	0	18804	7842.4	15199	1	0.54	0	2.57	1.07	2.08	6418.2	17475	1	2.72	13	4	3	TMT6plex; Oxidation (M)	41732	casein kinase II subunit alpha isoform X2 OS=Trichoplusia ni OX=7111 GN=LOC113496312 PE=3 SV=1
69	131285	A0A7E5VT04	0.65	207.91	2306300	1860800	1767900	2217100	2004600	1988500	1	0.81	0.77	0.96	0.87	0.86	1988200	2072300	1	1.04	53	19	14	TMT6plex; Oxidation (M)	28073	14-3-3 protein zeta isoform X1 OS=Trichoplusia ni OX=7111 GN=LOC113496323 PE=3 SV=1
1442	150021	A0A7E5VT09	0.47	61.04	35867	39125	35986	37949	41954	44807	1	1.09	1	1.06	1.17	1.25	38436	42321	1	1.1	10	3	3	TMT6plex	38185	Queuosine salvage protein OS=Trichoplusia ni OX=7111 GN=LOC113496448 PE=3 SV=1
153	129581	A0A7E5VT10	26.6	199.58	524060	416840	377850	966200	1032200	1056100	1	0.8	0.72	1.84	1.97	2.02	457540	1020000	1	2.23	41	22	22	Carbamidomethylation; TMT6plex; Oxidation (M)	57962	T-complex protein 1 subunit zeta OS=Trichoplusia ni OX=7111 GN=LOC113496326 PE=3 SV=1
1840	132964	A0A7E5VT29	5.06	33.82	1876.1	2277.8	0	6945.9	5860.8	6674.3	1	1.21	0	3.7	3.12	3.56	2077	6493.6	1	3.13	1	1	1	TMT6plex	111214	WD repeat-containing protein 44 OS=Trichoplusia ni OX=7111 GN=LOC113496339 PE=4 SV=1
669	130404	A0A7E5VT42	30.76	149.58	129120	94483	157520	46317	49688	42420	1	0.73	1.22	0.36	0.38	0.33	128220	47246	1	0.37	35	8	7	TMT6plex; Oxidation (M)	20268	Small monomeric GTPase OS=Trichoplusia ni OX=7111 GN=LOC113496469 PE=3 SV=1
1270	150038	A0A7E5VT43	7.24	61.03	69864	73683	110100	49096	59149	56383	1	1.05	1.58	0.7	0.85	0.81	84550	54876	1	0.65	7	3	3	TMT6plex	38472	Phospholipid scramblase OS=Trichoplusia ni OX=7111 GN=LOC113496467 PE=3 SV=1
638	149661	A0A7E5VT48	6.46	117.31	101060	91842	70062	142450	143370	133090	1	0.91	0.69	1.41	1.42	1.32	90581	139640	1	1.54	17	8	8	TMT6plex	54024	uncharacterized protein LOC113496472 OS=Trichoplusia ni OX=7111 GN=LOC113496472 PE=4 SV=1
577	136007	A0A7E5VT50	3.66	153.74	131950	120490	89891	149010	136600	147280	1	0.91	0.68	1.13	1.04	1.12	119570	144910	1	1.21	15	9	9	TMT6plex	68206	Polyadenylate-binding protein OS=Trichoplusia ni OX=7111 GN=LOC113496349 PE=3 SV=1
1999	141799	A0A7E5VT53	1.41	25.32	2352.9	1880	0	2129.3	2612.3	2552.3	1	0.8	0	0.9	1.11	1.08	2116.5	2431.3	1	1.15	3	1	1	TMT6plex	37223	homeobox protein abdominal-A homolog isoform X4 OS=Trichoplusia ni OX=7111 GN=LOC113496454 PE=3 SV=1
1393	149982	A0A7E5VT66	3.36	81.75	6903.5	10624	9533.3	16822	13089	14474	1	1.54	1.38	2.44	1.9	2.1	11638	14795	1	1.27	7	2	2	TMT6plex	60654	sequestosome-1-like isoform X1 OS=Trichoplusia ni OX=7111 GN=LOC113496361 PE=4 SV=1
175	129128	A0A7E5VT68	17.35	227.63	211350	179700	573320	61987	19770	18922	1	0.85	2.71	0.29	0.09	0.09	322460	33559	1	0.1	5	25	2	TMT6plex	75617	septin-7 isoform X1 OS=Trichoplusia ni OX=7111 GN=LOC113496464 PE=3 SV=1
2042	150382	A0A7E5VT78	0.74	51.66	5061.8	2997.3	0	2290.7	0	3656.4	1	0.59	0	0.45	0	0.72	4029.6	2973.6	1	0.74	3	1	1	TMT6plex	46809	uncharacterized protein LOC113496466 OS=Trichoplusia ni OX=7111 GN=LOC113496466 PE=4 SV=1
1379	150167	A0A7E5VT80	1.56	43.61	76026	69939	70228	57095	61466	48938	1	0.92	0.92	0.75	0.81	0.64	72065	55833	1	0.77	3	2	2	TMT6plex	67577	facilitated trehalose transporter Tret1-like isoform X2 OS=Trichoplusia ni OX=7111 GN=LOC113496372 PE=3 SV=1
1913	150360	A0A7E5VT94	0.15	39.06	3497.5	3293.9	0	2658.7	2246.5	1435.9	1	0.94	0	0.76	0.64	0.41	3395.7	2113.7	1	0.62	2	1	1	TMT6plex	55324	Histone deacetylase OS=Trichoplusia ni OX=7111 GN=LOC113496483 PE=3 SV=1
607	131039	A0A7E5VTA4	21.16	154.27	54717	54115	56825	118110	111420	145210	1	0.99	1.04	2.16	2.04	2.65	62674	128420	1	2.05	16	11	11	TMT6plex	76896	Protein hook OS=Trichoplusia ni OX=7111 GN=LOC113496462 PE=3 SV=1
1553	146530	A0A7E5VTA8	10.3	64.25	3316.7	0	0	4406.3	5414.8	3956.9	1	0	0	1.33	1.63	1.19	3316.7	4592.7	1	1.38	5	2	2	TMT6plex	54465	COP9 signalosome complex subunit 1 OS=Trichoplusia ni OX=7111 GN=LOC113496397 PE=3 SV=1
1153	150084	A0A7E5VTC4	7.32	78.22	45957	52578	53544	87759	85163	73614	1	1.14	1.17	1.91	1.85	1.6	52151	82811	1	1.59	21	3	3	TMT6plex	18752	uncharacterized protein CG16817-like OS=Trichoplusia ni OX=7111 GN=LOC113496536 PE=3 SV=1
2080	133703	A0A7E5VTD6	0.82	24.55	0	0	2533.5	0	0	1814.4	-	-	256	-	-	256	2533.5	1814.4	1	0.72	1	1	1	TMT6plex	280758	uncharacterized protein LOC113496529 OS=Trichoplusia ni OX=7111 GN=LOC113496529 PE=4 SV=1
1746	144560	A0A7E5VTE5	2.33	49.28	13211	15914	10983	22502	17202	18710	1	1.2	0.83	1.7	1.3	1.42	13369	19471	1	1.46	8	2	2	TMT6plex	22939	Vesicle transport protein OS=Trichoplusia ni OX=7111 GN=LOC113496555 PE=3 SV=1
1394	135556	A0A7E5VTE8	25.87	79.43	8346.7	4177.3	10000	21001	29436	29942	1	0.5	1.2	2.52	3.53	3.59	8371.7	26793	1	3.2	11	3	3	Carbamidomethylation; TMT6plex	36776	GDP-4-keto-6-deoxy-D-mannose-3 5-epimerase-4-reductase OS=Trichoplusia ni OX=7111 GN=LOC113496554 PE=3 SV=1
1052	146853	A0A7E5VTF8	3.9	89.9	35366	33569	38106	25386	28630	26430	1	0.95	1.08	0.72	0.81	0.75	36694	27913	1	0.76	8	5	5	TMT6plex; Oxidation (M)	82635	patj homolog OS=Trichoplusia ni OX=7111 GN=LOC113496563 PE=4 SV=1
695	146835	A0A7E5VTF9	13.64	125.22	72417	83255	71117	124300	159520	170400	1	1.15	0.98	1.72	2.2	2.35	77569	152100	1	1.96	21	7	7	TMT6plex	32546	Golgi phosphoprotein 3 homolog sauron OS=Trichoplusia ni OX=7111 GN=LOC113496568 PE=3 SV=1
866	135908	A0A7E5VTG2	15.57	103.1	35556	29267	50081	22289	13677	18452	1	0.82	1.41	0.63	0.38	0.52	42198	20658	1	0.49	6	4	4	Carbamidomethylation; TMT6plex	89959	uncharacterized protein LOC113496429 OS=Trichoplusia ni OX=7111 GN=LOC113496429 PE=4 SV=1
742	140642	A0A7E5VTH3	1.39	141.72	37856	33787	20419	28778	26210	26622	1	0.89	0.54	0.76	0.69	0.7	35369	30986	1	0.88	20	8	8	TMT6plex	52741	peripheral plasma membrane protein CASK isoform X1 OS=Trichoplusia ni OX=7111 GN=LOC113496573 PE=3 SV=1
1394	135555	A0A7E5VTH5	25.87	79.43	8346.7	4177.3	10000	21001	29436	29942	1	0.5	1.2	2.52	3.53	3.59	8371.7	26793	1	3.2	11	3	3	Carbamidomethylation; TMT6plex	36645	GDP-4-keto-6-deoxy-D-mannose-3 5-epimerase-4-reductase OS=Trichoplusia ni OX=7111 GN=LOC113496554 PE=3 SV=1
1891	150193	A0A7E5VTJ5	7.51	25.61	0	0	0	0	0	1374.5	-	-	-	-	-	256	0	1374.5	-	256	8	1	1	TMT6plex; Oxidation (M)	24302	Guanylate kinase OS=Trichoplusia ni OX=7111 GN=LOC113496570 PE=3 SV=1
1898	149362	A0A7E5VTJ8	0.02	23.54	2128.9	2707.5	3468.5	4043	1654.3	2525.2	1	1.27	1.63	1.9	0.78	1.19	2768.3	2740.8	1	0.99	1	1	1	TMT6plex	92403	RNA helicase OS=Trichoplusia ni OX=7111 GN=LOC113496527 PE=4 SV=1
2062	130523	A0A7E5VTJ9	7.55	32.82	0	0	0	1471.2	0	2150	-	-	-	256	-	256	0	1810.6	-	256	1	1	1	TMT6plex	135691	PAS domain-containing serine/threonine-protein kinase-like OS=Trichoplusia ni OX=7111 GN=LOC113496595 PE=4 SV=1
742	140641	A0A7E5VTK1	1.39	141.72	37856	33787	20419	28778	26210	26622	1	0.89	0.54	0.76	0.69	0.7	35369	30986	1	0.88	21	8	8	TMT6plex	51589	peripheral plasma membrane protein CASK isoform X2 OS=Trichoplusia ni OX=7111 GN=LOC113496573 PE=3 SV=1
1999	141801	A0A7E5VTL6	1.41	25.32	2352.9	1880	0	2129.3	2612.3	2552.3	1	0.8	0	0.9	1.11	1.08	2116.5	2431.3	1	1.15	3	1	1	TMT6plex	38274	homeobox protein abdominal-A homolog isoform X1 OS=Trichoplusia ni OX=7111 GN=LOC113496454 PE=3 SV=1
443	130045	A0A7E5VTL8	13.54	171.59	121080	113010	98921	174270	205930	215490	1	0.93	0.82	1.44	1.7	1.78	113720	202140	1	1.78	13	15	15	TMT6plex	138356	cullin-associated NEDD8-dissociated protein 1 OS=Trichoplusia ni OX=7111 GN=LOC113496611 PE=3 SV=1
607	130910	A0A7E5VTM7	21.16	154.27	54717	54115	56825	118110	111420	145210	1	0.99	1.04	2.16	2.04	2.65	62674	128420	1	2.05	16	11	11	TMT6plex	77266	Protein hook OS=Trichoplusia ni OX=7111 GN=LOC113496462 PE=3 SV=1
193	129126	A0A7E5VTN8	0.92	210.36	21908	11259	20265	16178	11526	17653	1	0.51	0.92	0.74	0.53	0.81	17811	15119	1	0.85	4	25	2	TMT6plex	65282	septin-7 isoform X3 OS=Trichoplusia ni OX=7111 GN=LOC113496464 PE=3 SV=1
1270	150037	A0A7E5VTP5	7.24	61.03	69864	73683	110100	49096	59149	56383	1	1.05	1.58	0.7	0.85	0.81	84550	54876	1	0.65	10	3	3	TMT6plex	26453	Phospholipid scramblase OS=Trichoplusia ni OX=7111 GN=LOC113496467 PE=3 SV=1
679	149683	A0A7E5VTP8	6.2	103.18	137170	148000	123580	183320	213040	199340	1	1.08	0.9	1.34	1.55	1.45	138010	198570	1	1.44	24	11	11	TMT6plex	53472	rab11 family-interacting protein 2-like OS=Trichoplusia ni OX=7111 GN=LOC113496612 PE=4 SV=1
1221	141974	A0A7E5VTQ7	17.27	94.46	44999	36143	47598	20253	19127	19494	1	0.8	1.06	0.45	0.43	0.43	42913	20008	1	0.47	5	4	4	TMT6plex	85063	angiotensin-converting enzyme-like isoform X1 OS=Trichoplusia ni OX=7111 GN=LOC113496652 PE=3 SV=1
747	149745	A0A7E5VTR1	0.27	127.87	52351	48029	51064	58246	42303	46731	1	0.92	0.98	1.11	0.81	0.89	56270	52621	1	0.94	22	5	5	TMT6plex	26967	annexin A7-like OS=Trichoplusia ni OX=7111 GN=LOC113496489 PE=4 SV=1
1221	141973	A0A7E5VTR4	17.27	94.46	44999	36143	47598	20253	19127	19494	1	0.8	1.06	0.45	0.43	0.43	42913	20008	1	0.47	5	4	4	TMT6plex	82028	angiotensin-converting enzyme-like isoform X2 OS=Trichoplusia ni OX=7111 GN=LOC113496652 PE=3 SV=1
986	144779	A0A7E5VTR7	0.71	83.81	35510	34167	39337	31901	47880	36430	1	0.96	1.11	0.9	1.35	1.03	38662	40566	1	1.05	25	4	4	TMT6plex; Oxidation (M)	23293	ras-related protein Rab-18A OS=Trichoplusia ni OX=7111 GN=LOC113496589 PE=4 SV=1
1959	130157	A0A7E5VTU8	3.06	26.57	3841.2	3225.9	0	8922	4774.9	6377.5	1	0.84	0	2.32	1.24	1.66	3533.5	6691.5	1	1.89	0	1	1	TMT6plex	275175	ankyrin repeat domain-containing protein 17 isoform X3 OS=Trichoplusia ni OX=7111 GN=LOC113496677 PE=4 SV=1
1154	135399	A0A7E5VTV0	1.91	86.26	40979	23408	26926	26951	30399	20573	1	0.57	0.66	0.66	0.74	0.5	31849	27058	1	0.85	7	5	5	TMT6plex	99464	band 4.1-like protein 4 isoform X1 OS=Trichoplusia ni OX=7111 GN=LOC113496523 PE=4 SV=1
1959	130149	A0A7E5VTV1	3.06	26.57	3841.2	3225.9	0	8922	4774.9	6377.5	1	0.84	0	2.32	1.24	1.66	3533.5	6691.5	1	1.89	0	1	1	TMT6plex	275216	ankyrin repeat domain-containing protein 17 isoform X5 OS=Trichoplusia ni OX=7111 GN=LOC113496677 PE=4 SV=1
1959	130156	A0A7E5VTV3	3.06	26.57	3841.2	3225.9	0	8922	4774.9	6377.5	1	0.84	0	2.32	1.24	1.66	3533.5	6691.5	1	1.89	0	1	1	TMT6plex	274858	ankyrin repeat domain-containing protein 17 isoform X8 OS=Trichoplusia ni OX=7111 GN=LOC113496677 PE=4 SV=1
1959	130152	A0A7E5VTV7	3.06	26.57	3841.2	3225.9	0	8922	4774.9	6377.5	1	0.84	0	2.32	1.24	1.66	3533.5	6691.5	1	1.89	0	1	1	TMT6plex	273820	ankyrin repeat domain-containing protein 17 isoform X10 OS=Trichoplusia ni OX=7111 GN=LOC113496677 PE=4 SV=1
1959	130160	A0A7E5VTV8	3.06	26.57	3841.2	3225.9	0	8922	4774.9	6377.5	1	0.84	0	2.32	1.24	1.66	3533.5	6691.5	1	1.89	0	1	1	TMT6plex	270702	ankyrin repeat domain-containing protein 17 isoform X13 OS=Trichoplusia ni OX=7111 GN=LOC113496677 PE=4 SV=1
1898	149363	A0A7E5VTW0	0.02	23.54	2128.9	2707.5	3468.5	4043	1654.3	2525.2	1	1.27	1.63	1.9	0.78	1.19	2768.3	2740.8	1	0.99	1	1	1	TMT6plex	92706	RNA helicase OS=Trichoplusia ni OX=7111 GN=LOC113496527 PE=4 SV=1
1936	150208	A0A7E5VTW1	0.84	25.03	11334	8345.7	8897.7	9791.6	10920	19504	1	0.74	0.79	0.86	0.96	1.72	9525.9	13405	1	1.41	4	1	1	TMT6plex	24480	methyltransferase-like 26 isoform X2 OS=Trichoplusia ni OX=7111 GN=LOC113496628 PE=3 SV=1
2273	142371	A0A7E5VTW2	1.02	30.12	6588.8	6861.3	5442.8	10141	9124.5	9130.9	1	1.04	0.83	1.54	1.38	1.39	6297.6	9465.4	1	1.5	2	1	1	TMT6plex	69609	Coiled-coil domain-containing protein 93 OS=Trichoplusia ni OX=7111 GN=LOC113496678 PE=3 SV=1
138	133803	A0A7E5VTX2	10.44	180.81	1507800	1244400	623600	933420	639880	545370	1	0.83	0.41	0.62	0.42	0.36	1142900	713760	1	0.62	52	17	17	TMT6plex; Oxidation (M)	23581	Ribosomal protein L19 OS=Trichoplusia ni OX=7111 GN=LOC113496638 PE=3 SV=1
2092	150494	A0A7E5VTX5	7.52	33.25	0	0	0	0	1569	0	-	-	-	-	256	-	0	1569	-	256	2	1	1	TMT6plex	47420	programmed cell death protein 2-like OS=Trichoplusia ni OX=7111 GN=LOC113496674 PE=4 SV=1
1641	141752	A0A7E5VTX6	3.3	36.81	2924.9	0	5600.1	4837.1	5818.4	3692.5	1	0	1.91	1.65	1.99	1.26	4262.5	4782.7	1	1.12	3	2	2	TMT6plex	103915	protein bunched class 2/F/G isoform-like isoform X1 OS=Trichoplusia ni OX=7111 GN=LOC113496689 PE=4 SV=1
1959	130158	A0A7E5VTY0	3.06	26.57	3841.2	3225.9	0	8922	4774.9	6377.5	1	0.84	0	2.32	1.24	1.66	3533.5	6691.5	1	1.89	0	1	1	TMT6plex	275257	ankyrin repeat domain-containing protein 17 isoform X4 OS=Trichoplusia ni OX=7111 GN=LOC113496677 PE=4 SV=1
1959	130154	A0A7E5VTY4	3.06	26.57	3841.2	3225.9	0	8922	4774.9	6377.5	1	0.84	0	2.32	1.24	1.66	3533.5	6691.5	1	1.89	0	1	1	TMT6plex	274846	ankyrin repeat domain-containing protein 17 isoform X9 OS=Trichoplusia ni OX=7111 GN=LOC113496677 PE=4 SV=1
1959	130148	A0A7E5VTZ0	3.06	26.57	3841.2	3225.9	0	8922	4774.9	6377.5	1	0.84	0	2.32	1.24	1.66	3533.5	6691.5	1	1.89	0	1	1	TMT6plex	269122	ankyrin repeat domain-containing protein 17 isoform X14 OS=Trichoplusia ni OX=7111 GN=LOC113496677 PE=4 SV=1
37	128782	A0A7E5VTZ6	28.75	284.03	602410	736830	541100	1378400	1436900	1480200	1	1.22	0.9	2.29	2.39	2.46	666010	1438400	1	2.16	47	41	40	Carbamidomethylation; TMT6plex; Oxidation (M)	89312	protein hu-li tai shao isoform X1 OS=Trichoplusia ni OX=7111 GN=LOC113496708 PE=3 SV=1
37	128786	A0A7E5VTZ8	28.75	284.03	602410	736830	541100	1378400	1436900	1480200	1	1.22	0.9	2.29	2.39	2.46	666010	1438400	1	2.16	52	41	40	Carbamidomethylation; TMT6plex; Oxidation (M)	80438	protein hu-li tai shao isoform X3 OS=Trichoplusia ni OX=7111 GN=LOC113496708 PE=3 SV=1
1641	141751	A0A7E5VU05	3.3	36.81	2924.9	0	5600.1	4837.1	5818.4	3692.5	1	0	1.91	1.65	1.99	1.26	4262.5	4782.7	1	1.12	3	2	2	TMT6plex	100843	protein bunched class 2/F/G isoform-like isoform X2 OS=Trichoplusia ni OX=7111 GN=LOC113496689 PE=4 SV=1
1870	150227	A0A7E5VU12	2.9	28.27	4654.8	5363.8	5354.9	13918	13252	14497	1	1.15	1.15	2.99	2.85	3.11	5124.5	13889	1	2.71	3	1	1	TMT6plex	33411	uncharacterized protein LOC113496709 isoform X2 OS=Trichoplusia ni OX=7111 GN=LOC113496709 PE=4 SV=1
249	149438	A0A7E5VU14	3.04	199.22	341300	366600	281860	416800	438780	349560	1	1.07	0.83	1.22	1.29	1.02	342140	403370	1	1.18	48	21	21	Carbamidomethylation; TMT6plex; Oxidation (M)	47961	uncharacterized protein LOC113496571 OS=Trichoplusia ni OX=7111 GN=LOC113496571 PE=4 SV=1
632	145585	A0A7E5VU16	9.94	131.52	90850	91801	64864	145690	130950	146080	1	1.01	0.71	1.6	1.44	1.61	86925	142630	1	1.64	28	7	7	TMT6plex	24331	coiled-coil domain-containing protein 124 isoform X1 OS=Trichoplusia ni OX=7111 GN=LOC113496669 PE=3 SV=1
1959	130162	A0A7E5VU25	3.06	26.57	3841.2	3225.9	0	8922	4774.9	6377.5	1	0.84	0	2.32	1.24	1.66	3533.5	6691.5	1	1.89	0	1	1	TMT6plex	275216	ankyrin repeat domain-containing protein 17 isoform X2 OS=Trichoplusia ni OX=7111 GN=LOC113496677 PE=4 SV=1
37	128783	A0A7E5VU26	28.75	284.03	602410	736830	541100	1378400	1436900	1480200	1	1.22	0.9	2.29	2.39	2.46	666010	1438400	1	2.16	47	41	40	Carbamidomethylation; TMT6plex; Oxidation (M)	88354	protein hu-li tai shao isoform X2 OS=Trichoplusia ni OX=7111 GN=LOC113496708 PE=3 SV=1
2090	151061	A0A7E5VU29	0.39	22.99	3387.6	4293.4	7039.9	5907.6	6658	4798.9	1	1.27	2.08	1.74	1.97	1.42	4907	5788.2	1	1.18	2	1	1	TMT6plex	67471	fragile X mental retardation syndrome-related protein 1 OS=Trichoplusia ni OX=7111 GN=LOC113496729 PE=3 SV=1
1959	130161	A0A7E5VU30	3.06	26.57	3841.2	3225.9	0	8922	4774.9	6377.5	1	0.84	0	2.32	1.24	1.66	3533.5	6691.5	1	1.89	0	1	1	TMT6plex	274913	ankyrin repeat domain-containing protein 17 isoform X7 OS=Trichoplusia ni OX=7111 GN=LOC113496677 PE=4 SV=1
1189	142372	A0A7E5VU32	2.9	74.92	26377	22956	21057	31965	26043	35077	1	0.87	0.8	1.21	0.99	1.33	24587	31923	1	1.3	4	5	4	TMT6plex	73311	uncharacterized protein LOC113496731 OS=Trichoplusia ni OX=7111 GN=LOC113496731 PE=4 SV=1
1959	130150	A0A7E5VU35	3.06	26.57	3841.2	3225.9	0	8922	4774.9	6377.5	1	0.84	0	2.32	1.24	1.66	3533.5	6691.5	1	1.89	0	1	1	TMT6plex	271344	ankyrin repeat and KH domain-containing protein mask isoform X12 OS=Trichoplusia ni OX=7111 GN=LOC113496677 PE=4 SV=1
1959	130144	A0A7E5VU42	3.06	26.57	3841.2	3225.9	0	8922	4774.9	6377.5	1	0.84	0	2.32	1.24	1.66	3533.5	6691.5	1	1.89	0	1	1	TMT6plex	274785	ankyrin repeat domain-containing protein 17 isoform X16 OS=Trichoplusia ni OX=7111 GN=LOC113496677 PE=4 SV=1
1870	150223	A0A7E5VU44	2.9	28.27	4654.8	5363.8	5354.9	13918	13252	14497	1	1.15	1.15	2.99	2.85	3.11	5124.5	13889	1	2.71	3	1	1	TMT6plex	29516	uncharacterized protein LOC113496709 isoform X6 OS=Trichoplusia ni OX=7111 GN=LOC113496709 PE=4 SV=1
1009	149205	A0A7E5VU46	8.93	85.91	46608	25947	34691	52996	58617	65738	1	0.56	0.74	1.14	1.26	1.41	38902	59614	1	1.53	17	5	5	TMT6plex	39052	immunoglobulin-binding protein 1 OS=Trichoplusia ni OX=7111 GN=LOC113496598 PE=4 SV=1
1870	150222	A0A7E5VU47	2.9	28.27	4654.8	5363.8	5354.9	13918	13252	14497	1	1.15	1.15	2.99	2.85	3.11	5124.5	13889	1	2.71	3	1	1	TMT6plex	29247	uncharacterized protein LOC113496709 isoform X7 OS=Trichoplusia ni OX=7111 GN=LOC113496709 PE=4 SV=1
1870	150226	A0A7E5VU50	2.9	28.27	4654.8	5363.8	5354.9	13918	13252	14497	1	1.15	1.15	2.99	2.85	3.11	5124.5	13889	1	2.71	3	1	1	TMT6plex	32146	uncharacterized protein LOC113496709 isoform X3 OS=Trichoplusia ni OX=7111 GN=LOC113496709 PE=4 SV=1
1870	150224	A0A7E5VU61	2.9	28.27	4654.8	5363.8	5354.9	13918	13252	14497	1	1.15	1.15	2.99	2.85	3.11	5124.5	13889	1	2.71	3	1	1	TMT6plex	30512	uncharacterized protein LOC113496709 isoform X5 OS=Trichoplusia ni OX=7111 GN=LOC113496709 PE=4 SV=1
1870	150228	A0A7E5VU83	2.9	28.27	4654.8	5363.8	5354.9	13918	13252	14497	1	1.15	1.15	2.99	2.85	3.11	5124.5	13889	1	2.71	2	1	1	TMT6plex	34059	uncharacterized protein LOC113496709 isoform X1 OS=Trichoplusia ni OX=7111 GN=LOC113496709 PE=4 SV=1
1913	150361	A0A7E5VU84	0.15	39.06	3497.5	3293.9	0	2658.7	2246.5	1435.9	1	0.94	0	0.76	0.64	0.41	3395.7	2113.7	1	0.62	2	1	1	TMT6plex	55396	Histone deacetylase OS=Trichoplusia ni OX=7111 GN=LOC113496752 PE=3 SV=1
1312	148871	A0A7E5VU86	32.27	50.92	23604	20340	14532	83914	63024	72220	1	0.86	0.62	3.56	2.67	3.06	21922	73052	1	3.33	4	3	3	TMT6plex	64052	translation initiation factor eIF-2B subunit delta isoform X2 OS=Trichoplusia ni OX=7111 GN=LOC113496780 PE=3 SV=1
2062	137499	A0A7E5VU91	7.55	32.82	0	0	0	1471.2	0	2150	-	-	-	256	-	256	0	1810.6	-	256	2	1	1	TMT6plex	85819	calcium/calmodulin-dependent protein kinase kinase 2-like OS=Trichoplusia ni OX=7111 GN=LOC113496784 PE=4 SV=1
89	130722	A0A7E5VUA7	1.12	275.23	39634	31852	37863	37446	53790	41315	1	0.8	0.96	0.94	1.36	1.04	36450	44184	1	1.21	1	38	2	TMT6plex	241984	protein lap4 isoform X5 OS=Trichoplusia ni OX=7111 GN=LOC113496801 PE=4 SV=1
89	130728	A0A7E5VUB4	1.12	275.23	39634	31852	37863	37446	53790	41315	1	0.8	0.96	0.94	1.36	1.04	36450	44184	1	1.21	1	38	2	TMT6plex	216139	protein lap4 isoform X9 OS=Trichoplusia ni OX=7111 GN=LOC113496801 PE=4 SV=1
2283	150937	A0A7E5VUB7	1.1	28.88	2359.5	1893.2	3164.7	3616.6	3978.1	3883.2	1	0.8	1.34	1.53	1.69	1.65	2472.5	3826	1	1.55	2	1	1	TMT6plex	60295	uncharacterized protein LOC113496790 OS=Trichoplusia ni OX=7111 GN=LOC113496790 PE=4 SV=1
89	130720	A0A7E5VUC1	1.12	275.23	39634	31852	37863	37446	53790	41315	1	0.8	0.96	0.94	1.36	1.04	36450	44184	1	1.21	1	38	2	TMT6plex	197988	protein lap4 isoform X12 OS=Trichoplusia ni OX=7111 GN=LOC113496801 PE=4 SV=1
169	129057	A0A7E5VUD1	18.91	166.77	1835900	1660100	1085600	977850	723820	588890	1	0.9	0.59	0.53	0.39	0.32	1536200	766180	1	0.5	57	15	15	Carbamidomethylation; TMT6plex; Oxidation (M)	18748	60S ribosomal protein L14 OS=Trichoplusia ni OX=7111 GN=LOC113496656 PE=3 SV=1
92	130731	A0A7E5VUD5	0.03	274.01	5654.1	8263.9	2067.3	6142	5501.5	4592.7	1	1.46	0.37	1.09	0.97	0.81	6038.5	5412.1	1	0.9	0	37	1	TMT6plex	233665	protein lap4 isoform X8 OS=Trichoplusia ni OX=7111 GN=LOC113496801 PE=4 SV=1
454	148292	A0A7E5VUE7	10.4	151.78	108350	107850	90045	147490	185700	187310	1	1	0.83	1.36	1.71	1.73	116300	174110	1	1.5	51	9	9	TMT6plex	16630	14 kDa phosphohistidine phosphatase-like OS=Trichoplusia ni OX=7111 GN=LOC113496671 PE=3 SV=1
1959	130163	A0A7E5VUF2	3.06	26.57	3841.2	3225.9	0	8922	4774.9	6377.5	1	0.84	0	2.32	1.24	1.66	3533.5	6691.5	1	1.89	0	1	1	TMT6plex	275345	ankyrin repeat domain-containing protein 17 isoform X1 OS=Trichoplusia ni OX=7111 GN=LOC113496677 PE=4 SV=1
1959	130146	A0A7E5VUF8	3.06	26.57	3841.2	3225.9	0	8922	4774.9	6377.5	1	0.84	0	2.32	1.24	1.66	3533.5	6691.5	1	1.89	0	1	1	TMT6plex	275216	ankyrin repeat domain-containing protein 17 isoform X6 OS=Trichoplusia ni OX=7111 GN=LOC113496677 PE=4 SV=1
914	148618	A0A7E5VUG2	18.02	105.26	25236	24943	25728	51166	59100	61039	1	0.99	1.02	2.03	2.34	2.42	26967	58233	1	2.16	35	8	7	TMT6plex	26988	Adenylate kinase OS=Trichoplusia ni OX=7111 GN=LOC113496813 PE=3 SV=1
1959	130151	A0A7E5VUG3	3.06	26.57	3841.2	3225.9	0	8922	4774.9	6377.5	1	0.84	0	2.32	1.24	1.66	3533.5	6691.5	1	1.89	0	1	1	TMT6plex	273308	ankyrin repeat domain-containing protein 17 isoform X11 OS=Trichoplusia ni OX=7111 GN=LOC113496677 PE=4 SV=1
1312	148872	A0A7E5VUG7	32.27	50.92	23604	20340	14532	83914	63024	72220	1	0.86	0.62	3.56	2.67	3.06	21922	73052	1	3.33	3	3	3	TMT6plex	74143	translation initiation factor eIF-2B subunit delta isoform X1 OS=Trichoplusia ni OX=7111 GN=LOC113496780 PE=3 SV=1
1959	130147	A0A7E5VUG9	3.06	26.57	3841.2	3225.9	0	8922	4774.9	6377.5	1	0.84	0	2.32	1.24	1.66	3533.5	6691.5	1	1.89	0	1	1	TMT6plex	269308	ankyrin repeat and KH domain-containing protein 1 isoform X15 OS=Trichoplusia ni OX=7111 GN=LOC113496677 PE=4 SV=1
1416	150005	A0A7E5VUH1	0.16	85.15	15111	8515.6	9795.5	11248	10500	12406	1	0.56	0.65	0.74	0.69	0.82	13672	11385	1	0.83	10	3	3	TMT6plex	46516	Sodium/potassium-transporting ATPase subunit beta-1-interacting protein OS=Trichoplusia ni OX=7111 GN=LOC113496819 PE=3 SV=1
1283	143421	A0A7E5VUI8	4.33	57.06	46210	43764	39447	32336	29474	32726	1	0.95	0.85	0.7	0.64	0.71	44384	31512	1	0.71	11	3	3	TMT6plex	34962	serine/arginine repetitive matrix protein 1-like OS=Trichoplusia ni OX=7111 GN=LOC113496793 PE=4 SV=1
89	130734	A0A7E5VUJ7	1.12	275.23	39634	31852	37863	37446	53790	41315	1	0.8	0.96	0.94	1.36	1.04	36450	44184	1	1.21	1	38	2	TMT6plex	248563	protein lap4 isoform X2 OS=Trichoplusia ni OX=7111 GN=LOC113496801 PE=4 SV=1
212	130104	A0A7E5VUJ8	3.28	158.62	523140	528580	569400	580090	716720	736950	1	1.01	1.09	1.11	1.37	1.41	550340	677920	1	1.23	64	15	15	TMT6plex; Oxidation (M)	24167	ras-related protein Rab-11A OS=Trichoplusia ni OX=7111 GN=LOC113496854 PE=4 SV=1
582	142265	A0A7E5VUK0	0.06	133.68	280860	248410	266310	261620	292410	246020	1	0.88	0.95	0.93	1.04	0.88	267050	266680	1	1	8	9	9	TMT6plex	93092	uncharacterized protein LOC113496851 OS=Trichoplusia ni OX=7111 GN=LOC113496851 PE=4 SV=1
1495	150436	A0A7E5VUL6	7.99	59.53	1433.9	7390.9	2584.1	7327.9	12601	13211	1	5.15	1.8	5.11	8.79	9.21	5362	11495	1	2.14	8	2	2	TMT6plex	30023	Pyrroline-5-carboxylate reductase OS=Trichoplusia ni OX=7111 GN=LOC113496805 PE=3 SV=1
1870	150225	A0A7E5VUN5	2.9	28.27	4654.8	5363.8	5354.9	13918	13252	14497	1	1.15	1.15	2.99	2.85	3.11	5124.5	13889	1	2.71	3	1	1	TMT6plex	31160	uncharacterized protein LOC113496709 isoform X4 OS=Trichoplusia ni OX=7111 GN=LOC113496709 PE=4 SV=1
989	134740	A0A7E5VUP8	1.37	104.89	27240	35472	32146	33765	37561	35489	1	1.3	1.18	1.24	1.38	1.3	35115	36517	1	1.04	12	6	5	TMT6plex	58184	peripheral plasma membrane protein CASK-like OS=Trichoplusia ni OX=7111 GN=LOC113496741 PE=4 SV=1
1363	149825	A0A7E5VUR1	0.16	79.48	6668.8	4919.7	7307.1	6665.2	5715	7152.9	1	0.74	1.1	1	0.86	1.07	6298.5	6511	1	1.03	5	2	2	TMT6plex	61275	Glutamate dehydrogenase (NAD(P)(+)) OS=Trichoplusia ni OX=7111 GN=LOC113496832 PE=3 SV=1
82	129752	A0A7E5VUR2	3.2	245.27	761260	619350	609050	654300	545010	440680	1	0.81	0.8	0.86	0.72	0.58	694030	564230	1	0.81	30	22	22	TMT6plex; Oxidation (M)	76478	protein windpipe OS=Trichoplusia ni OX=7111 GN=LOC113496895 PE=4 SV=1
2144	143689	A0A7E5VUR3	1.67	35.59	3271.3	0	2732.8	1351.3	0	1838.4	1	0	0.84	0.41	0	0.56	3002	1594.9	1	0.53	1	1	1	TMT6plex	69918	RNA helicase OS=Trichoplusia ni OX=7111 GN=LOC113496753 PE=3 SV=1
1691	145656	A0A7E5VUU9	0.57	64.21	3749.5	2791.4	0	0	3077.6	2499.7	1	0.74	0	0	0.82	0.67	4383.4	3470.3	1	0.79	6	2	2	TMT6plex	42795	methyltransferase-like protein 9 isoform X1 OS=Trichoplusia ni OX=7111 GN=LOC113496918 PE=4 SV=1
1691	150232	A0A7E5VUV3	0.57	64.21	3749.5	2791.4	0	0	3077.6	2499.7	1	0.74	0	0	0.82	0.67	4383.4	3470.3	1	0.79	7	2	2	TMT6plex	40304	methyltransferase-like protein 9 isoform X2 OS=Trichoplusia ni OX=7111 GN=LOC113496918 PE=4 SV=1
335	149584	A0A7E5VUV8	0.8	150.48	249450	218400	276100	242340	268960	280060	1	0.88	1.11	0.97	1.08	1.12	253080	265470	1	1.05	33	7	7	TMT6plex; Oxidation (M)	31016	WW domain-binding protein 2 OS=Trichoplusia ni OX=7111 GN=LOC113496872 PE=4 SV=1
1691	150231	A0A7E5VUW8	0.57	64.21	3749.5	2791.4	0	0	3077.6	2499.7	1	0.74	0	0	0.82	0.67	4383.4	3470.3	1	0.79	7	2	2	TMT6plex	39565	methyltransferase-like protein 9 isoform X3 OS=Trichoplusia ni OX=7111 GN=LOC113496918 PE=4 SV=1
89	130900	A0A7E5VUW9	1.12	275.23	39634	31852	37863	37446	53790	41315	1	0.8	0.96	0.94	1.36	1.04	36450	44184	1	1.21	1	38	2	TMT6plex	249003	protein lap4 isoform X1 OS=Trichoplusia ni OX=7111 GN=LOC113496801 PE=4 SV=1
562	130245	A0A7E5VUX3	36.27	143.22	133340	141940	189950	46327	47618	55077	1	1.06	1.42	0.35	0.36	0.41	157910	54134	1	0.34	23	10	10	Carbamidomethylation; TMT6plex	44884	SHC-transforming protein 1 OS=Trichoplusia ni OX=7111 GN=LOC113496933 PE=4 SV=1
89	130883	A0A7E5VUX8	1.12	275.23	39634	31852	37863	37446	53790	41315	1	0.8	0.96	0.94	1.36	1.04	36450	44184	1	1.21	1	38	2	TMT6plex	205690	protein lap4 isoform X10 OS=Trichoplusia ni OX=7111 GN=LOC113496801 PE=4 SV=1
311	149442	A0A7E5VUY1	20.51	191.99	121370	118500	93580	254420	258110	246040	1	0.98	0.77	2.1	2.13	2.03	115970	255530	1	2.2	26	17	17	TMT6plex	88469	uncharacterized protein LOC113496939 OS=Trichoplusia ni OX=7111 GN=LOC113496939 PE=4 SV=1
450	135120	A0A7E5VV14	0.81	160.89	130590	132720	136700	135440	143370	147180	1	1.02	1.05	1.04	1.1	1.13	137810	148210	1	1.08	27	12	12	Carbamidomethylation; TMT6plex	52955	methanethiol oxidase OS=Trichoplusia ni OX=7111 GN=LOC113496966 PE=3 SV=1
1954	133769	A0A7E5VV25	5.36	36.86	1966.4	2395.6	2083.9	10799	9933.4	11513	1	1.22	1.06	5.49	5.05	5.85	2148.7	10749	1	5	1	1	1	TMT6plex	117107	uncharacterized protein LOC113496976 isoform X1 OS=Trichoplusia ni OX=7111 GN=LOC113496976 PE=4 SV=1
1954	133761	A0A7E5VV28	5.36	36.86	1966.4	2395.6	2083.9	10799	9933.4	11513	1	1.22	1.06	5.49	5.05	5.85	2148.7	10749	1	5	1	1	1	TMT6plex	96123	probable serine/threonine-protein kinase kinX isoform X3 OS=Trichoplusia ni OX=7111 GN=LOC113496976 PE=4 SV=1
1954	141024	A0A7E5VV30	5.36	36.86	1966.4	2395.6	2083.9	10799	9933.4	11513	1	1.22	1.06	5.49	5.05	5.85	2148.7	10749	1	5	1	1	1	TMT6plex	77376	glycogenin-2-like isoform X4 OS=Trichoplusia ni OX=7111 GN=LOC113496976 PE=4 SV=1
664	136236	A0A7E5VV43	8.08	129.33	44852	40223	43086	64941	71394	66416	1	0.9	0.96	1.45	1.59	1.48	47806	69372	1	1.45	19	6	6	TMT6plex	48909	uncharacterized protein LOC113496986 isoform X1 OS=Trichoplusia ni OX=7111 GN=LOC113496986 PE=4 SV=1
664	145431	A0A7E5VV44	8.08	129.33	44852	40223	43086	64941	71394	66416	1	0.9	0.96	1.45	1.59	1.48	47806	69372	1	1.45	29	6	6	TMT6plex	32560	C3 and PZP-like alpha-2-macroglobulin domain-containing protein 8 isoform X2 OS=Trichoplusia ni OX=7111 GN=LOC113496986 PE=4 SV=1
1302	150153	A0A7E5VV56	0.29	41.66	5095	4952	2749.1	5894.8	3038.1	5589.6	1	0.97	0.54	1.16	0.6	1.1	4265.3	4840.8	1	1.13	2	2	1	TMT6plex	53184	RING finger and transmembrane domain-containing protein 2 isoform X2 OS=Trichoplusia ni OX=7111 GN=LOC113496981 PE=4 SV=1
269	129843	A0A7E5VV65	22.9	187.7	228820	199710	203170	416280	490360	489720	1	0.87	0.89	1.82	2.14	2.14	222020	470010	1	2.12	37	20	20	Carbamidomethylation; TMT6plex; Oxidation (M)	59050	CCT-alpha OS=Trichoplusia ni OX=7111 GN=LOC113496858 PE=3 SV=1
915	149663	A0A7E5VV70	8.69	119.76	39769	51174	34204	58420	65980	76463	1	1.29	0.86	1.47	1.66	1.92	45091	67922	1	1.51	33	6	6	Carbamidomethylation; TMT6plex	24204	glutathione S-transferase 1-1-like isoform X2 OS=Trichoplusia ni OX=7111 GN=LOC113497009 PE=4 SV=1
1037	135887	A0A7E5VV72	5.18	84.56	26958	28764	24086	37691	45674	42547	1	1.07	0.89	1.4	1.69	1.58	29477	41970	1	1.42	6	5	5	TMT6plex; Oxidation (M)	84860	oxysterol-binding protein 1 isoform X2 OS=Trichoplusia ni OX=7111 GN=LOC113496964 PE=4 SV=1
915	149664	A0A7E5VV73	8.69	119.76	39769	51174	34204	58420	65980	76463	1	1.29	0.86	1.47	1.66	1.92	45091	67922	1	1.51	32	6	6	Carbamidomethylation; TMT6plex	25391	glutathione S-transferase 1-1-like isoform X1 OS=Trichoplusia ni OX=7111 GN=LOC113497009 PE=4 SV=1
566	149566	A0A7E5VV85	11.3	147.13	166200	175540	139820	221570	288980	302820	1	1.06	0.84	1.33	1.74	1.82	164470	272080	1	1.65	37	10	10	TMT6plex; Oxidation (M)	25562	Ubiquitin carboxyl-terminal hydrolase OS=Trichoplusia ni OX=7111 GN=LOC113497019 PE=3 SV=1
1954	133762	A0A7E5VV89	5.36	36.86	1966.4	2395.6	2083.9	10799	9933.4	11513	1	1.22	1.06	5.49	5.05	5.85	2148.7	10749	1	5	1	1	1	TMT6plex	96405	probable serine/threonine-protein kinase kinX isoform X2 OS=Trichoplusia ni OX=7111 GN=LOC113496976 PE=4 SV=1
1567	150040	A0A7E5VV92	1.35	51.34	8990.7	12980	12219	22509	16666	18422	1	1.44	1.36	2.5	1.85	2.05	11396	19199	1	1.68	3	2	1	TMT6plex	31145	glutathione S-transferase 1-1-like OS=Trichoplusia ni OX=7111 GN=LOC113497008 PE=4 SV=1
182	137089	A0A7E5VV98	12.62	185.82	1841700	1527000	932930	1043700	757590	629390	1	0.83	0.51	0.57	0.41	0.34	1436900	813490	1	0.57	50	15	15	TMT6plex; Oxidation (M)	25163	60S ribosomal protein L13 OS=Trichoplusia ni OX=7111 GN=LOC113497028 PE=3 SV=1
1302	150154	A0A7E5VVA0	0.29	41.66	5095	4952	2749.1	5894.8	3038.1	5589.6	1	0.97	0.54	1.16	0.6	1.1	4265.3	4840.8	1	1.13	2	2	1	TMT6plex	53283	RING finger and transmembrane domain-containing protein 2 isoform X1 OS=Trichoplusia ni OX=7111 GN=LOC113496981 PE=4 SV=1
710	148015	A0A7E5VVA6	6.06	142.71	50468	49684	70173	88005	79036	77567	1	0.98	1.39	1.74	1.57	1.54	60196	83760	1	1.39	25	10	10	TMT6plex	54910	uncharacterized protein LOC113497037 OS=Trichoplusia ni OX=7111 GN=LOC113497037 PE=4 SV=1
637	149687	A0A7E5VVB1	7.54	122.57	150990	139500	142770	112420	86954	85562	1	0.92	0.95	0.74	0.58	0.57	148360	95913	1	0.65	52	6	6	TMT6plex; Oxidation (M)	12453	cAMP-regulated phosphoprotein 19 OS=Trichoplusia ni OX=7111 GN=LOC113497043 PE=3 SV=1
880	150014	A0A7E5VVD5	8.49	139.68	38368	25256	24306	56014	40221	45535	1	0.66	0.63	1.46	1.05	1.19	31822	48037	1	1.51	36	4	4	TMT6plex; Oxidation (M)	18664	protein phosphatase inhibitor 2-like OS=Trichoplusia ni OX=7111 GN=LOC113497118 PE=3 SV=1
521	135335	A0A7E5VVD6	3.32	134.33	194450	205940	195980	231200	262870	247800	1	1.06	1.01	1.19	1.35	1.27	199660	247290	1	1.24	13	11	11	TMT6plex; Oxidation (M)	108834	Aminopeptidase OS=Trichoplusia ni OX=7111 GN=LOC113497103 PE=3 SV=1
2061	137032	A0A7E5VVK1	1.83	48.54	6059	4861.5	6538.9	9246.9	13658	11492	1	0.8	1.08	1.53	2.25	1.9	5819.8	11466	1	1.97	2	1	1	TMT6plex	49868	glucose transporter type 1-like OS=Trichoplusia ni OX=7111 GN=LOC113496943 PE=3 SV=1
852	136031	A0A7E5VVK6	17.49	119.54	13396	16807	12467	26372	34411	36515	1	1.25	0.93	1.97	2.57	2.73	18243	33470	1	1.83	9	6	6	TMT6plex	90452	Ribonucleoside-diphosphate reductase OS=Trichoplusia ni OX=7111 GN=LOC113497121 PE=3 SV=1
2183	141524	A0A7E5VVL0	7.54	30.42	0	0	0	0	1689.7	1339.8	-	-	-	-	256	256	0	1514.8	-	256	2	1	1	TMT6plex	59358	serine palmitoyltransferase 2 OS=Trichoplusia ni OX=7111 GN=LOC113497126 PE=3 SV=1
66	149454	A0A7E5VVL1	38.43	219.63	528130	441300	358030	1179000	1265800	1223800	1	0.84	0.68	2.23	2.4	2.32	462870	1226600	1	2.65	38	20	14	TMT6plex	40985	uncharacterized protein LOC113497167 isoform X1 OS=Trichoplusia ni OX=7111 GN=LOC113497167 PE=4 SV=1
1659	143875	A0A7E5VVL7	6.63	45.45	12745	12314	7576.2	26959	24851	24155	1	0.97	0.59	2.12	1.95	1.9	10879	25321	1	2.33	6	2	2	TMT6plex	50402	RNA helicase OS=Trichoplusia ni OX=7111 GN=LOC113497171 PE=3 SV=1
1037	135888	A0A7E5VVM3	5.18	84.56	26958	28764	24086	37691	45674	42547	1	1.07	0.89	1.4	1.69	1.58	29477	41970	1	1.42	6	5	5	TMT6plex; Oxidation (M)	87723	oxysterol-binding protein 1 isoform X1 OS=Trichoplusia ni OX=7111 GN=LOC113496964 PE=4 SV=1
9	141025	A0A7E5VVM4	31.69	336.46	2887900	2237300	2107000	5673700	5390300	5550800	1	0.77	0.73	1.96	1.87	1.92	2499500	5562600	1	2.23	85	65	58	TMT6plex; Oxidation (M)	34885	uncharacterized protein LOC113497167 isoform X2 OS=Trichoplusia ni OX=7111 GN=LOC113497167 PE=4 SV=1
245	133859	A0A7E5VVN0	29.58	203.21	400700	356330	290290	845120	897340	856270	1	0.89	0.72	2.11	2.24	2.14	359020	867280	1	2.42	32	18	18	Carbamidomethylation; TMT6plex; Oxidation (M)	56969	T-complex protein 1 subunit delta OS=Trichoplusia ni OX=7111 GN=LOC113497142 PE=3 SV=1
1613	130886	A0A7E5VVP0	0.54	47.9	11539	14912	17535	11675	10067	15444	1	1.29	1.52	1.01	0.87	1.34	15695	13741	1	0.88	6	2	2	TMT6plex	56260	beta-1-syntrophin OS=Trichoplusia ni OX=7111 GN=LOC113497148 PE=3 SV=1
2038	135775	A0A7E5VVP6	0.02	28.36	15155	16380	13083	13735	17847	12539	1	1.08	0.86	0.91	1.18	0.83	14873	14707	1	0.99	1	1	1	TMT6plex	60449	tyrosine-protein kinase Drl OS=Trichoplusia ni OX=7111 GN=LOC113496977 PE=4 SV=1
1054	138199	A0A7E5VVT6	5.45	117.9	21572	12455	12894	25411	24733	23744	1	0.58	0.6	1.18	1.15	1.1	21132	26505	1	1.25	24	5	5	TMT6plex	31615	Ubiquitin thioesterase OS=Trichoplusia ni OX=7111 GN=LOC113497178 PE=3 SV=1
1024	136858	A0A7E5VVT9	4.23	100.79	24928	18184	14151	29929	25149	23396	1	0.73	0.57	1.2	1.01	0.94	20819	26158	1	1.26	4	6	6	TMT6plex	176349	signal-induced proliferation-associated 1-like protein 2 isoform X2 OS=Trichoplusia ni OX=7111 GN=LOC113497215 PE=4 SV=1
793	149716	A0A7E5VVU2	16.77	125.27	220100	197820	112680	112000	79012	73600	1	0.9	0.51	0.51	0.36	0.33	177990	88203	1	0.5	37	6	6	Carbamidomethylation; TMT6plex	12297	60S ribosomal protein L44 OS=Trichoplusia ni OX=7111 GN=LOC113497181 PE=3 SV=1
192	149467	A0A7E5VVU4	1.46	194.79	365750	422440	466410	331350	375300	405710	1	1.15	1.28	0.91	1.03	1.11	422570	374990	1	0.89	44	17	13	Carbamidomethylation; TMT6plex; Oxidation (M)	20827	ras-related protein Rap-1b OS=Trichoplusia ni OX=7111 GN=LOC113497012 PE=3 SV=1
1024	136857	A0A7E5VVU7	4.23	100.79	24928	18184	14151	29929	25149	23396	1	0.73	0.57	1.2	1.01	0.94	20819	26158	1	1.26	4	6	6	TMT6plex	174228	signal-induced proliferation-associated 1-like protein 3 isoform X1 OS=Trichoplusia ni OX=7111 GN=LOC113497215 PE=4 SV=1
2256	150870	A0A7E5VVV5	0.3	34.94	1796.4	0	0	0	0	2044.8	1	0	0	0	0	1.14	1796.4	2044.8	1	1.14	4	1	1	TMT6plex	24903	Protein YIPF OS=Trichoplusia ni OX=7111 GN=LOC113497220 PE=3 SV=1
36	134249	A0A7E5VVV9	0.85	266.11	8122.2	5582.6	6917	6038.4	5507.2	4583.2	1	0.69	0.85	0.74	0.68	0.56	7778.1	6459.1	1	0.83	2	39	2	TMT6plex; Oxidation (M)	147344	NPC intracellular cholesterol transporter 1 isoform X2 OS=Trichoplusia ni OX=7111 GN=LOC113497190 PE=3 SV=1
2279	150921	A0A7E5VVW0	7.57	29.49	0	0	0	2455.6	2437.7	2102.9	-	-	-	256	256	256	0	2332.1	-	256	4	1	1	TMT6plex	34528	PIH1 domain-containing protein 1-like OS=Trichoplusia ni OX=7111 GN=LOC113497228 PE=3 SV=1
1973	146088	A0A7E5VVW6	5.14	24.24	2038.2	1800.6	0	7315.9	4543.7	6498.1	1	0.88	0	3.59	2.23	3.19	1919.4	6119.3	1	3.19	4	1	1	TMT6plex	39403	glyoxylate reductase/hydroxypyruvate reductase-like OS=Trichoplusia ni OX=7111 GN=LOC113497192 PE=3 SV=1
1105	131740	A0A7E5VVX2	3.42	96.84	14344	12785	8253.7	15731	16598	16866	1	0.89	0.58	1.1	1.16	1.18	14460	17586	1	1.22	7	3	3	TMT6plex	51333	Tubulin gamma chain OS=Trichoplusia ni OX=7111 GN=LOC113497039 PE=3 SV=1
2033	141843	A0A7E5VVY0	0.39	33.88	12120	10307	13987	10954	9359.2	10526	1	0.85	1.15	0.9	0.77	0.87	12138	10280	1	0.85	2	1	1	TMT6plex	44612	arf-GAP with dual PH domain-containing protein 1-like OS=Trichoplusia ni OX=7111 GN=LOC113497093 PE=4 SV=1
891	147185	A0A7E5VVY7	6.71	109.29	55168	49337	80255	88660	93345	101830	1	0.89	1.45	1.61	1.69	1.85	63666	94613	1	1.49	18	6	6	TMT6plex	40434	calcium/calmodulin-dependent protein kinase type 1-like OS=Trichoplusia ni OX=7111 GN=LOC113497208 PE=3 SV=1
1663	150363	A0A7E5VW00	0.34	32.33	49997	47510	36566	51032	51267	52438	1	0.95	0.73	1.02	1.03	1.05	44691	51579	1	1.15	7	1	1	TMT6plex	13633	protein aveugle OS=Trichoplusia ni OX=7111 GN=LOC113497119 PE=4 SV=1
889	134606	A0A7E5VW10	1.13	129.46	23840	26384	29845	30629	27148	30242	1	1.11	1.25	1.28	1.14	1.27	26690	31080	1	1.16	9	7	7	TMT6plex	128240	1-phosphatidylinositol 4 5-bisphosphate phosphodiesterase OS=Trichoplusia ni OX=7111 GN=LOC113497125 PE=4 SV=1
958	133848	A0A7E5VW16	7.29	105.42	30448	34007	26198	42270	46085	49797	1	1.12	0.86	1.39	1.51	1.64	33013	46685	1	1.41	6	4	4	TMT6plex	75224	striatin-3 OS=Trichoplusia ni OX=7111 GN=LOC113497250 PE=3 SV=1
1252	149097	A0A7E5VW23	3.37	50.69	28095	23519	23578	18258	11888	15635	1	0.84	0.84	0.65	0.42	0.56	25064	16064	1	0.64	4	2	2	TMT6plex	71040	ATP-binding cassette sub-family G member 1 OS=Trichoplusia ni OX=7111 GN=LOC113497134 PE=3 SV=1
930	137458	A0A7E5VW33	11.62	75.05	78487	81803	70355	113740	140100	165770	1	1.04	0.9	1.45	1.79	2.11	76881	139870	1	1.82	7	6	6	TMT6plex	84541	engulfment and cell motility protein 1 OS=Trichoplusia ni OX=7111 GN=LOC113497273 PE=4 SV=1
950	134072	A0A7E5VW39	0.29	107.57	55726	54777	63008	53631	59605	64990	1	0.98	1.13	0.96	1.07	1.17	57837	59409	1	1.03	7	7	7	TMT6plex	120703	Phosphoinositide 5-phosphatase OS=Trichoplusia ni OX=7111 GN=LOC113497272 PE=3 SV=1
554	149496	A0A7E5VW40	5.56	155.62	280850	226790	268850	194630	192830	176970	1	0.81	0.96	0.69	0.69	0.63	262870	188140	1	0.72	18	11	11	Carbamidomethylation; TMT6plex	77903	ATP-binding cassette sub-family G member 4 isoform X1 OS=Trichoplusia ni OX=7111 GN=LOC113497233 PE=3 SV=1
2059	150479	A0A7E5VW43	2.74	41.45	0	1897.3	0	1682.5	1526.6	1739.1	-	256	-	256	256	256	1897.3	1649.4	1	0.87	2	1	1	TMT6plex	59502	transmembrane protein 87A OS=Trichoplusia ni OX=7111 GN=LOC113497279 PE=4 SV=1
363	145889	A0A7E5VW47	8.04	166.27	258230	335630	325240	455850	442180	510640	1	1.3	1.26	1.77	1.71	1.98	310330	471950	1	1.52	16	18	18	Carbamidomethylation; TMT6plex	110353	Tyrosine-protein kinase receptor OS=Trichoplusia ni OX=7111 GN=LOC113497147 PE=3 SV=1
2238	150831	A0A7E5VW61	1.5	40.46	6823.7	14648	7225.6	4788	5708.5	5670.2	1	2.15	1.06	0.7	0.84	0.83	9565.8	5388.9	1	0.56	5	1	1	TMT6plex	31845	ribonuclease Oy OS=Trichoplusia ni OX=7111 GN=LOC113497283 PE=3 SV=1
1342	132268	A0A7E5VW62	2.04	61.46	30439	28470	23058	32583	33512	31746	1	0.94	0.76	1.07	1.1	1.04	28352	32614	1	1.15	4	3	3	TMT6plex	92046	rho guanine nucleotide exchange factor 1-like isoform X1 OS=Trichoplusia ni OX=7111 GN=LOC113497288 PE=4 SV=1
911	130391	A0A7E5VW69	16.85	105.81	66917	71167	100100	31984	41331	37838	1	1.06	1.5	0.48	0.62	0.57	79395	39208	1	0.49	11	7	6	TMT6plex	59699	Tyrosine-protein kinase OS=Trichoplusia ni OX=7111 GN=LOC113497265 PE=3 SV=1
1342	132820	A0A7E5VW77	2.04	61.46	30439	28470	23058	32583	33512	31746	1	0.94	0.76	1.07	1.1	1.04	28352	32614	1	1.15	4	3	3	TMT6plex	89059	rho guanine nucleotide exchange factor 1-like isoform X3 OS=Trichoplusia ni OX=7111 GN=LOC113497288 PE=4 SV=1
1277	149839	A0A7E5VW86	9.49	102.68	29345	29603	22534	39524	49370	46903	1	1.01	0.77	1.35	1.68	1.6	28473	45812	1	1.61	17	4	4	TMT6plex	29668	Sepiapterin reductase OS=Trichoplusia ni OX=7111 GN=LOC113497302 PE=3 SV=1
1587	151020	A0A7E5VW93	3.18	24.29	123320	116780	144490	57956	41243	33158	1	0.95	1.17	0.47	0.33	0.27	128200	44119	1	0.34	2	1	1	TMT6plex	59619	potassium voltage-gated channel protein Shaw-like isoform X4 OS=Trichoplusia ni OX=7111 GN=LOC113497308 PE=4 SV=1
911	130392	A0A7E5VW99	16.85	105.81	66917	71167	100100	31984	41331	37838	1	1.06	1.5	0.48	0.62	0.57	79395	39208	1	0.49	10	7	6	TMT6plex	60096	Tyrosine-protein kinase OS=Trichoplusia ni OX=7111 GN=LOC113497265 PE=3 SV=1
1747	150463	A0A7E5VWA3	0.75	50.68	8224.3	5976	10551	7001.5	6718.9	7812	1	0.73	1.28	0.85	0.82	0.95	8250.6	7177.5	1	0.87	3	2	2	TMT6plex	65550	uncharacterized protein LOC113497314 isoform X3 OS=Trichoplusia ni OX=7111 GN=LOC113497314 PE=4 SV=1
1747	148955	A0A7E5VWA5	0.75	50.68	8224.3	5976	10551	7001.5	6718.9	7812	1	0.73	1.28	0.85	0.82	0.95	8250.6	7177.5	1	0.87	3	2	2	TMT6plex	66263	uncharacterized protein LOC113497314 isoform X2 OS=Trichoplusia ni OX=7111 GN=LOC113497314 PE=4 SV=1
980	138070	A0A7E5VWA6	5.42	108.04	100180	97822	95078	123210	137850	143240	1	0.98	0.95	1.23	1.38	1.43	99321	135520	1	1.36	9	5	5	Carbamidomethylation; TMT6plex	47153	Mothers against decapentaplegic homolog OS=Trichoplusia ni OX=7111 GN=LOC113497312 PE=3 SV=1
1747	148956	A0A7E5VWB1	0.75	50.68	8224.3	5976	10551	7001.5	6718.9	7812	1	0.73	1.28	0.85	0.82	0.95	8250.6	7177.5	1	0.87	3	2	2	TMT6plex	69489	uncharacterized protein LOC113497314 isoform X1 OS=Trichoplusia ni OX=7111 GN=LOC113497314 PE=4 SV=1
27	134250	A0A7E5VWB4	7.97	278.65	488010	411810	433930	321700	308430	272780	1	0.84	0.89	0.66	0.63	0.56	448760	303240	1	0.68	3	46	9	TMT6plex	147668	NPC intracellular cholesterol transporter 1 isoform X1 OS=Trichoplusia ni OX=7111 GN=LOC113497190 PE=3 SV=1
904	144723	A0A7E5VWB7	4.54	120.58	46736	29889	51169	48322	58704	65123	1	0.64	1.09	1.03	1.26	1.39	44110	60371	1	1.37	28	5	5	TMT6plex	29758	chloride intracellular channel exc-4-like isoform X2 OS=Trichoplusia ni OX=7111 GN=LOC113497318 PE=4 SV=1
904	144726	A0A7E5VWB8	4.54	120.58	46736	29889	51169	48322	58704	65123	1	0.64	1.09	1.03	1.26	1.39	44110	60371	1	1.37	26	5	5	TMT6plex	32189	chloride intracellular channel exc-4-like isoform X1 OS=Trichoplusia ni OX=7111 GN=LOC113497318 PE=4 SV=1
1342	132267	A0A7E5VWC2	2.04	61.46	30439	28470	23058	32583	33512	31746	1	0.94	0.76	1.07	1.1	1.04	28352	32614	1	1.15	4	3	3	TMT6plex	90955	rho guanine nucleotide exchange factor 1-like isoform X2 OS=Trichoplusia ni OX=7111 GN=LOC113497288 PE=4 SV=1
1600	150134	A0A7E5VWD9	1.17	62.33	11651	13338	7547.7	9911.5	7613.1	8995.2	1	1.14	0.65	0.85	0.65	0.77	10846	8839.9	1	0.82	6	2	2	Carbamidomethylation; TMT6plex	38740	pancreatic lipase-related protein 2-like isoform X2 OS=Trichoplusia ni OX=7111 GN=LOC113497303 PE=3 SV=1
1587	151022	A0A7E5VWE2	3.18	24.29	123320	116780	144490	57956	41243	33158	1	0.95	1.17	0.47	0.33	0.27	128200	44119	1	0.34	1	1	1	TMT6plex	70255	potassium voltage-gated channel protein Shaw-like isoform X2 OS=Trichoplusia ni OX=7111 GN=LOC113497308 PE=4 SV=1
733	133780	A0A7E5VWE6	3.3	105.8	63923	56053	55023	52465	45306	39519	1	0.88	0.86	0.82	0.71	0.62	59477	45763	1	0.77	15	6	6	TMT6plex	48580	protein numb isoform X3 OS=Trichoplusia ni OX=7111 GN=LOC113497334 PE=4 SV=1
132	129321	A0A7E5VWE8	21.17	243.96	141490	172250	121140	301020	352790	302780	1	1.22	0.86	2.13	2.49	2.14	149170	320080	1	2.15	10	30	16	TMT6plex; Oxidation (M)	170623	multidrug resistance-associated protein 1-like isoform X2 OS=Trichoplusia ni OX=7111 GN=LOC113497342 PE=3 SV=1
55	129314	A0A7E5VWF1	0.03	282.6	777610	830460	1012500	768930	915080	926900	1	1.07	1.3	0.99	1.18	1.19	884830	874540	1	0.99	20	47	32	Carbamidomethylation; TMT6plex; Oxidation (M)	169011	multidrug resistance-associated protein 1 OS=Trichoplusia ni OX=7111 GN=LOC113497341 PE=3 SV=1
132	129320	A0A7E5VWF3	21.17	243.96	141490	172250	121140	301020	352790	302780	1	1.22	0.86	2.13	2.49	2.14	149170	320080	1	2.15	10	30	16	TMT6plex; Oxidation (M)	170710	multidrug resistance-associated protein 1-like isoform X1 OS=Trichoplusia ni OX=7111 GN=LOC113497342 PE=3 SV=1
1747	148953	A0A7E5VWG0	0.75	50.68	8224.3	5976	10551	7001.5	6718.9	7812	1	0.73	1.28	0.85	0.82	0.95	8250.6	7177.5	1	0.87	3	2	2	TMT6plex	63109	uncharacterized protein LOC113497314 isoform X5 OS=Trichoplusia ni OX=7111 GN=LOC113497314 PE=4 SV=1
310	138237	A0A7E5VWI4	5.65	160.24	239280	214390	225730	293130	318500	329150	1	0.9	0.94	1.23	1.33	1.38	231790	316540	1	1.37	23	20	20	TMT6plex	101853	piwi-like protein Siwi OS=Trichoplusia ni OX=7111 GN=LOC113497222 PE=3 SV=1
733	133781	A0A7E5VWJ2	3.3	105.8	63923	56053	55023	52465	45306	39519	1	0.88	0.86	0.82	0.71	0.62	59477	45763	1	0.77	15	6	6	TMT6plex	48820	protein numb isoform X2 OS=Trichoplusia ni OX=7111 GN=LOC113497334 PE=4 SV=1
977	143780	A0A7E5VWK0	10.13	88.81	34983	43118	33056	22090	22142	18442	1	1.23	0.94	0.63	0.63	0.53	38272	21510	1	0.56	10	5	5	TMT6plex	59176	uncharacterized protein LOC113497382 OS=Trichoplusia ni OX=7111 GN=LOC113497382 PE=4 SV=1
2194	130969	A0A7E5VWK5	0.04	25.25	1567.4	4966.9	2577.1	4015.2	2176.7	3093.6	1	3.17	1.64	2.56	1.39	1.97	3037.1	3095.2	1	1.02	1	1	1	TMT6plex	152373	gamma-aminobutyric acid type B receptor subunit 2 OS=Trichoplusia ni OX=7111 GN=LOC113497386 PE=4 SV=1
1471	150065	A0A7E5VWP2	7.53	71.18	20080	17207	12881	25098	23997	30723	1	0.86	0.64	1.25	1.2	1.53	16723	27192	1	1.63	15	3	3	TMT6plex	24470	Protein-L-isoaspartate O-methyltransferase OS=Trichoplusia ni OX=7111 GN=LOC113497253 PE=3 SV=1
52	142225	A0A7E5VWQ0	13.54	229.94	1056000	934130	839570	1501100	1686600	1682300	1	0.88	0.8	1.42	1.6	1.59	975630	1632500	1	1.67	87	25	25	Carbamidomethylation; TMT6plex; Oxidation (M)	23252	glutathione S-transferase 2-like OS=Trichoplusia ni OX=7111 GN=LOC113497263 PE=4 SV=1
504	149527	A0A7E5VWR0	35.59	186.93	122990	112800	94098	289230	331110	357770	1	0.92	0.77	2.35	2.69	2.91	121260	327620	1	2.7	30	9	9	TMT6plex	43140	STI1 domain-containing protein OS=Trichoplusia ni OX=7111 GN=LOC113497270 PE=3 SV=1
1444	138563	A0A7E5VWR5	3.13	59.57	23909	26482	14146	29198	31017	27017	1	1.11	0.59	1.22	1.3	1.13	23227	29974	1	1.29	5	3	3	TMT6plex	68264	Polypeptide N-acetylgalactosaminyltransferase OS=Trichoplusia ni OX=7111 GN=LOC113497274 PE=3 SV=1
702	149619	A0A7E5VWT0	8.56	117.25	60762	46808	49814	88013	78140	84763	1	0.77	0.82	1.45	1.29	1.39	53590	84416	1	1.58	23	8	7	TMT6plex; Oxidation (M)	36063	UBX domain-containing protein 1 OS=Trichoplusia ni OX=7111 GN=LOC113497282 PE=4 SV=1
2058	129881	A0A7E5VWT8	0.31	30.57	3137.8	0	0	0	2042.2	1553.5	1	0	0	0	0.65	0.5	3137.8	1797.8	1	0.57	0	1	1	TMT6plex	393862	lysosomal-trafficking regulator OS=Trichoplusia ni OX=7111 GN=LOC113497450 PE=4 SV=1
48	133346	A0A7E5VWU5	48.78	261.36	713520	677380	554760	1965100	2070900	2265400	1	0.95	0.78	2.75	2.9	3.18	682070	2104800	1	3.09	62	44	44	Carbamidomethylation; TMT6plex; Oxidation (M)	62204	Stress-induced-phosphoprotein 1 OS=Trichoplusia ni OX=7111 GN=LOC113497453 PE=4 SV=1
1319	149922	A0A7E5VWV0	9.36	97.27	13196	10493	8811.2	12928	21356	24084	1	0.8	0.67	0.98	1.62	1.83	10833	20761	1	1.92	20	4	4	TMT6plex	28414	protein FAM151B isoform X2 OS=Trichoplusia ni OX=7111 GN=LOC113497457 PE=3 SV=1
917	141914	A0A7E5VWV3	2.46	97.99	112120	98715	197200	111230	110420	113430	1	0.88	1.76	0.99	0.98	1.01	137990	112690	1	0.82	17	6	6	TMT6plex; Oxidation (M)	58216	protein peste-like isoform X1 OS=Trichoplusia ni OX=7111 GN=LOC113497454 PE=3 SV=1
1600	150135	A0A7E5VWW1	1.17	62.33	11651	13338	7547.7	9911.5	7613.1	8995.2	1	1.14	0.65	0.85	0.65	0.77	10846	8839.9	1	0.82	5	2	2	Carbamidomethylation; TMT6plex	40823	inactive pancreatic lipase-related protein 1-like isoform X1 OS=Trichoplusia ni OX=7111 GN=LOC113497303 PE=3 SV=1
1634	150141	A0A7E5VWX0	2.76	54.53	16204	20968	16569	28623	27703	25619	1	1.29	1.02	1.77	1.71	1.58	17914	27315	1	1.52	16	2	2	TMT6plex	15704	RNA-binding protein Rsf1 OS=Trichoplusia ni OX=7111 GN=LOC113497472 PE=4 SV=1
350	130610	A0A7E5VWX1	12.91	188.45	207460	211610	249390	114870	129450	124270	1	1.02	1.2	0.55	0.62	0.6	222820	125640	1	0.56	7	21	21	TMT6plex	341822	protein bark beetle isoform X2 OS=Trichoplusia ni OX=7111 GN=LOC113497470 PE=4 SV=1
1747	148954	A0A7E5VWX8	0.75	50.68	8224.3	5976	10551	7001.5	6718.9	7812	1	0.73	1.28	0.85	0.82	0.95	8250.6	7177.5	1	0.87	3	2	2	TMT6plex	64884	uncharacterized protein LOC113497314 isoform X4 OS=Trichoplusia ni OX=7111 GN=LOC113497314 PE=4 SV=1
1413	134199	A0A7E5VWZ2	3.04	76.72	28186	18122	19576	18051	17668	15869	1	0.64	0.69	0.64	0.63	0.56	23137	17196	1	0.74	4	3	3	TMT6plex	93764	uncharacterized protein LOC113497488 isoform X1 OS=Trichoplusia ni OX=7111 GN=LOC113497488 PE=4 SV=1
1007	150085	A0A7E5VWZ5	1.81	71.79	111530	82254	60679	82565	71077	67144	1	0.74	0.54	0.74	0.64	0.6	85707	73595	1	0.86	30	3	3	Carbamidomethylation; TMT6plex; Oxidation (M)	10051	zinc finger CCHC domain-containing protein 24-like OS=Trichoplusia ni OX=7111 GN=LOC113497484 PE=4 SV=1
1319	149923	A0A7E5VWZ6	9.36	97.27	13196	10493	8811.2	12928	21356	24084	1	0.8	0.67	0.98	1.62	1.83	10833	20761	1	1.92	18	4	4	TMT6plex	30551	protein FAM151B isoform X1 OS=Trichoplusia ni OX=7111 GN=LOC113497457 PE=3 SV=1
1402	145847	A0A7E5VX06	5.59	45.88	18536	15427	12659	19560	23934	25237	1	0.83	0.68	1.06	1.29	1.36	15541	22910	1	1.47	5	3	3	TMT6plex	70591	RING-type E3 ubiquitin transferase OS=Trichoplusia ni OX=7111 GN=LOC113497463 PE=4 SV=1
733	133782	A0A7E5VX08	3.3	105.8	63923	56053	55023	52465	45306	39519	1	0.88	0.86	0.82	0.71	0.62	59477	45763	1	0.77	15	6	6	TMT6plex	48948	protein numb isoform X1 OS=Trichoplusia ni OX=7111 GN=LOC113497334 PE=4 SV=1
430	129484	A0A7E5VX10	5.76	184.77	89384	94137	96816	69900	64502	63325	1	1.05	1.08	0.78	0.72	0.71	109170	68353	1	0.63	10	16	16	Carbamidomethylation; TMT6plex	231349	Protein-tyrosine-phosphatase OS=Trichoplusia ni OX=7111 GN=LOC113497499 PE=3 SV=1
1332	149816	A0A7E5VX29	20.95	90.04	10514	8331.9	3472.7	17313	18509	24286	1	0.79	0.33	1.65	1.76	2.31	9059.2	20036	1	2.21	7	3	3	TMT6plex	51229	uncharacterized protein LOC113497512 OS=Trichoplusia ni OX=7111 GN=LOC113497512 PE=4 SV=1
430	129483	A0A7E5VX32	5.76	184.77	89384	94137	96816	69900	64502	63325	1	1.05	1.08	0.78	0.72	0.71	109170	68353	1	0.63	10	16	16	Carbamidomethylation; TMT6plex	230587	Protein-tyrosine-phosphatase OS=Trichoplusia ni OX=7111 GN=LOC113497499 PE=3 SV=1
1141	150287	A0A7E5VX33	3.16	70.72	28975	40762	55751	18142	16942	21441	1	1.41	1.92	0.63	0.58	0.74	43917	18842	1	0.43	22	2	2	Carbamidomethylation; TMT6plex; Oxidation (M)	14518	Protein quiver OS=Trichoplusia ni OX=7111 GN=LOC113497482 PE=3 SV=1
2274	140214	A0A7E5VX35	1.09	30.32	6718.9	2719.5	0	4726.4	4310.4	5484.4	1	0.4	0	0.7	0.64	0.82	4719.2	4840.4	1	1.03	2	1	1	TMT6plex	40162	DDB1- and CUL4-associated factor 7 OS=Trichoplusia ni OX=7111 GN=LOC113497522 PE=4 SV=1
1693	144783	A0A7E5VX46	8.4	44.58	3964.1	0	0	3715.2	3796.8	4217.2	1	0	0	0.94	0.96	1.06	3964.1	3909.7	1	0.99	2	2	2	TMT6plex	104061	putative sodium-coupled neutral amino acid transporter 10 isoform X1 OS=Trichoplusia ni OX=7111 GN=LOC113497356 PE=4 SV=1
1929	135268	A0A7E5VX71	1.37	58.67	0	3706.4	4963.9	6350.3	4080.9	4289	-	256	256	256	256	256	4335.2	4906.7	1	1.13	2	1	1	TMT6plex	76568	TBC1 domain family member 23 OS=Trichoplusia ni OX=7111 GN=LOC113497550 PE=4 SV=1
430	129480	A0A7E5VX73	5.76	184.77	89384	94137	96816	69900	64502	63325	1	1.05	1.08	0.78	0.72	0.71	109170	68353	1	0.63	10	16	16	Carbamidomethylation; TMT6plex	230714	Protein-tyrosine-phosphatase OS=Trichoplusia ni OX=7111 GN=LOC113497499 PE=3 SV=1
896	149759	A0A7E5VX75	15.96	93.17	23461	11638	13481	31901	33613	37344	1	0.5	0.57	1.36	1.43	1.59	23221	35329	1	1.52	13	4	4	TMT6plex; Oxidation (M)	31502	5'-AMP-activated protein kinase subunit beta-1 isoform X1 OS=Trichoplusia ni OX=7111 GN=LOC113497553 PE=3 SV=1
2023	150348	A0A7E5VX78	7.59	33	3222.3	3137.7	5372.1	0	0	0	1	0.97	1.67	0	0	0	3910.7	0	1	0	12	1	1	TMT6plex	12229	uncharacterized protein LOC113497510 OS=Trichoplusia ni OX=7111 GN=LOC113497510 PE=4 SV=1
1866	150180	A0A7E5VX81	1.82	32.26	4218.7	4171.2	4092.8	1744	2777.7	1810.8	1	0.99	0.97	0.41	0.66	0.43	4160.9	2110.8	1	0.51	2	1	1	TMT6plex	63832	Procollagen-proline 4-dioxygenase OS=Trichoplusia ni OX=7111 GN=LOC113497383 PE=3 SV=1
896	149758	A0A7E5VX86	15.96	93.17	23461	11638	13481	31901	33613	37344	1	0.5	0.57	1.36	1.43	1.59	23221	35329	1	1.52	13	4	4	TMT6plex; Oxidation (M)	31374	5'-AMP-activated protein kinase subunit beta-1 isoform X2 OS=Trichoplusia ni OX=7111 GN=LOC113497553 PE=3 SV=1
1092	149834	A0A7E5VX96	6.29	107.06	28628	55792	24696	55368	56695	57185	1	1.95	0.86	1.93	1.98	2	40365	57231	1	1.42	16	4	4	Carbamidomethylation; TMT6plex	39087	cysteine and histidine-rich domain-containing protein OS=Trichoplusia ni OX=7111 GN=LOC113497396 PE=4 SV=1
2258	150875	A0A7E5VXC7	2.81	32.96	3585.1	4715.6	0	6289.9	7029.9	8705.9	1	1.32	0	1.75	1.96	2.43	4150.4	7341.9	1	1.77	3	1	1	TMT6plex	32040	spermidine synthase OS=Trichoplusia ni OX=7111 GN=LOC113497424 PE=3 SV=1
2280	150923	A0A7E5VXD7	5.35	29.68	16653	8783.7	11963	2354	2475.5	2664.8	1	0.53	0.72	0.14	0.15	0.16	12466	2498.1	1	0.2	4	1	1	TMT6plex	23742	rRNA-processing protein FCF1 homolog OS=Trichoplusia ni OX=7111 GN=LOC113497609 PE=3 SV=1
2255	150868	A0A7E5VXG2	7.53	33.75	0	0	0	2243.8	0	0	-	-	-	256	-	-	0	2243.8	-	256	8	1	1	TMT6plex	19943	serine/arginine-rich splicing factor 7-like OS=Trichoplusia ni OX=7111 GN=LOC113497576 PE=4 SV=1
1029	134855	A0A7E5VXG3	3.55	84.02	71703	76873	78857	86751	103410	100050	1	1.07	1.1	1.21	1.44	1.4	79435	97147	1	1.22	6	5	5	TMT6plex	86628	LOW QUALITY PROTEIN: exocyst complex component 3-like OS=Trichoplusia ni OX=7111 GN=LOC113497628 PE=3 SV=1
446	132291	A0A7E5VXG7	3.5	151.57	98613	98802	86427	112570	125050	122880	1	1	0.88	1.14	1.27	1.25	102020	120160	1	1.18	30	13	13	TMT6plex; Oxidation (M)	62029	probable serine/threonine-protein kinase tsuA OS=Trichoplusia ni OX=7111 GN=LOC113497629 PE=4 SV=1
1763	150896	A0A7E5VXG9	1.66	31.94	56102	32835	41444	23243	26810	20013	1	0.59	0.74	0.41	0.48	0.36	43460	23355	1	0.54	2	1	1	TMT6plex	55984	protein croquemort-like OS=Trichoplusia ni OX=7111 GN=LOC113497455 PE=3 SV=1
525	149456	A0A7E5VXH4	47.63	164.94	69652	59032	46573	195570	203650	242460	1	0.85	0.67	2.81	2.92	3.48	66020	214390	1	3.25	27	11	11	TMT6plex	62958	drebrin-like protein OS=Trichoplusia ni OX=7111 GN=LOC113497588 PE=3 SV=1
1596	143736	A0A7E5VXI9	2.15	40.43	14093	16006	16745	23321	22308	20820	1	1.14	1.19	1.65	1.58	1.48	15614	22150	1	1.42	5	2	2	TMT6plex	40238	acyl-CoA Delta(11) desaturase-like OS=Trichoplusia ni OX=7111 GN=LOC113497645 PE=3 SV=1
73	129029	A0A7E5VXJ5	2.21	261.06	7415.2	7718.5	9581.4	4071.2	3490.3	3569.5	1	1.04	1.29	0.55	0.47	0.48	8238.4	3710.3	1	0.45	1	47	1	TMT6plex	217404	Down syndrome cell adhesion molecule-like protein Dscam2 isoform X4 OS=Trichoplusia ni OX=7111 GN=LOC113497647 PE=4 SV=1
73	129022	A0A7E5VXJ9	2.21	261.06	7415.2	7718.5	9581.4	4071.2	3490.3	3569.5	1	1.04	1.29	0.55	0.47	0.48	8238.4	3710.3	1	0.45	1	47	1	TMT6plex	217186	Down syndrome cell adhesion molecule-like protein Dscam2 isoform X8 OS=Trichoplusia ni OX=7111 GN=LOC113497647 PE=4 SV=1
75	129028	A0A7E5VXK1	0.99	262	7550.7	6983.9	10277	7285	5366.9	4087.8	1	0.92	1.36	0.96	0.71	0.54	8270.5	5579.9	1	0.67	0	47	1	TMT6plex	217342	Down syndrome cell adhesion molecule-like protein Dscam2 isoform X9 OS=Trichoplusia ni OX=7111 GN=LOC113497647 PE=4 SV=1
73	129024	A0A7E5VXK4	2.21	261.06	7415.2	7718.5	9581.4	4071.2	3490.3	3569.5	1	1.04	1.29	0.55	0.47	0.48	8238.4	3710.3	1	0.45	1	47	1	TMT6plex	217119	Down syndrome cell adhesion molecule-like protein Dscam2 isoform X12 OS=Trichoplusia ni OX=7111 GN=LOC113497647 PE=4 SV=1
74	129004	A0A7E5VXL2	1.95	261.31	5145.1	5037.7	9102.7	3592.1	3421.8	2397.1	1	0.98	1.77	0.7	0.67	0.47	6428.5	3137	1	0.49	1	47	1	TMT6plex	216946	Down syndrome cell adhesion molecule-like protein Dscam2 isoform X20 OS=Trichoplusia ni OX=7111 GN=LOC113497647 PE=4 SV=1
1413	134198	A0A7E5VXL8	3.04	76.72	28186	18122	19576	18051	17668	15869	1	0.64	0.69	0.64	0.63	0.56	23137	17196	1	0.74	4	3	3	TMT6plex	93665	uncharacterized protein LOC113497488 isoform X2 OS=Trichoplusia ni OX=7111 GN=LOC113497488 PE=4 SV=1
73	129030	A0A7E5VXM4	2.21	261.06	7415.2	7718.5	9581.4	4071.2	3490.3	3569.5	1	1.04	1.29	0.55	0.47	0.48	8238.4	3710.3	1	0.45	1	47	1	TMT6plex	216864	Down syndrome cell adhesion molecule-like protein Dscam2 isoform X31 OS=Trichoplusia ni OX=7111 GN=LOC113497647 PE=4 SV=1
73	129032	A0A7E5VXN0	2.21	261.06	7415.2	7718.5	9581.4	4071.2	3490.3	3569.5	1	1.04	1.29	0.55	0.47	0.48	8238.4	3710.3	1	0.45	1	47	1	TMT6plex	216426	Down syndrome cell adhesion molecule-like protein Dscam2 isoform X36 OS=Trichoplusia ni OX=7111 GN=LOC113497647 PE=4 SV=1
73	149417	A0A7E5VXN2	2.21	261.06	7415.2	7718.5	9581.4	4071.2	3490.3	3569.5	1	1.04	1.29	0.55	0.47	0.48	8238.4	3710.3	1	0.45	1	47	1	TMT6plex	216493	Down syndrome cell adhesion molecule-like protein Dscam2 isoform X35 OS=Trichoplusia ni OX=7111 GN=LOC113497647 PE=4 SV=1
984	138021	A0A7E5VXN6	7	83.46	89666	66238	86509	49830	50237	56202	1	0.74	0.96	0.56	0.56	0.63	80804	52090	1	0.64	5	5	5	TMT6plex	108494	integrin alpha-PS4-like isoform X1 OS=Trichoplusia ni OX=7111 GN=LOC113497504 PE=3 SV=1
68	129023	A0A7E5VXQ5	1.07	261.07	19244	21654	25309	15099	14399	13807	1	1.13	1.32	0.78	0.75	0.72	22069	14435	1	0.65	1	47	1	TMT6plex	217131	Down syndrome cell adhesion molecule-like protein Dscam2 isoform X11 OS=Trichoplusia ni OX=7111 GN=LOC113497647 PE=4 SV=1
2086	150982	A0A7E5VXQ8	0.79	25.69	8594.7	6009.2	11113	8921.6	11075	15455	1	0.7	1.29	1.04	1.29	1.8	8572.2	11817	1	1.38	3	1	1	TMT6plex	26275	gamma-secretase subunit Aph-1 OS=Trichoplusia ni OX=7111 GN=LOC113497524 PE=3 SV=1
77	129027	A0A7E5VXR0	2.43	261.53	9328.6	8073.1	10236	3508.9	4763.3	3365.6	1	0.87	1.1	0.38	0.51	0.36	9212.6	3879.2	1	0.42	1	47	1	TMT6plex	217191	Down syndrome cell adhesion molecule-like protein Dscam2 isoform X15 OS=Trichoplusia ni OX=7111 GN=LOC113497647 PE=4 SV=1
76	129025	A0A7E5VXR5	5.54	263.34	2331	2103.8	3551.3	0	0	1525.7	1	0.9	1.52	0	0	0.65	2662	1525.7	1	0.57	1	47	1	TMT6plex	216907	Down syndrome cell adhesion molecule-like protein Dscam2 isoform X19 OS=Trichoplusia ni OX=7111 GN=LOC113497647 PE=4 SV=1
74	129002	A0A7E5VXS7	1.95	261.31	5145.1	5037.7	9102.7	3592.1	3421.8	2397.1	1	0.98	1.77	0.7	0.67	0.47	6428.5	3137	1	0.49	1	47	1	TMT6plex	216579	Down syndrome cell adhesion molecule-like protein Dscam2 isoform X29 OS=Trichoplusia ni OX=7111 GN=LOC113497647 PE=4 SV=1
437	132751	A0A7E5VXV0	27.74	164.42	375550	225130	247200	132100	116680	91444	1	0.6	0.66	0.35	0.31	0.24	289720	116100	1	0.4	16	9	9	Carbamidomethylation; TMT6plex; Oxidation (M)	70834	immunoglobulin superfamily containing leucine-rich repeat protein OS=Trichoplusia ni OX=7111 GN=LOC113497556 PE=4 SV=1
1304	150492	A0A7E5VXV4	14.47	44.1	54137	70798	95828	13191	14696	17616	1	1.31	1.77	0.24	0.27	0.33	73588	15168	1	0.21	10	2	2	TMT6plex	16299	Protein quiver OS=Trichoplusia ni OX=7111 GN=LOC113497689 PE=3 SV=1
330	136604	A0A7E5VXW0	8.74	173.75	245760	210390	222520	321790	394840	340400	1	0.86	0.91	1.31	1.61	1.39	238580	355530	1	1.49	23	22	22	TMT6plex	96487	Alpha-1 4 glucan phosphorylase OS=Trichoplusia ni OX=7111 GN=LOC113497652 PE=3 SV=1
326	128975	A0A7E5VXW8	4.04	178.9	237680	239830	226110	321480	307900	280700	1	1.01	0.95	1.35	1.3	1.18	240100	306950	1	1.28	21	16	16	Carbamidomethylation; TMT6plex; Oxidation (M)	95511	Insulin receptor substrate 1 OS=Trichoplusia ni OX=7111 GN=LOC113497656 PE=4 SV=1
1650	131440	A0A7E5VXY6	0.59	40.8	9314.4	9337.7	8998.9	10189	9496	11273	1	1	0.97	1.09	1.02	1.21	9217	10319	1	1.12	2	2	2	TMT6plex	102129	transportin-3 OS=Trichoplusia ni OX=7111 GN=LOC113497709 PE=4 SV=1
1529	135776	A0A7E5VXZ4	0.08	70.59	8759.1	12520	6333	9046.1	8416.3	9435.9	1	1.43	0.72	1.03	0.96	1.08	10968	9723.8	1	0.89	5	2	2	TMT6plex	75997	F-actin-uncapping protein LRRC16A-like OS=Trichoplusia ni OX=7111 GN=LOC113497304 PE=4 SV=1
2311	150986	A0A7E5VXZ9	1.45	25.18	4076.2	5905.4	3881.2	3692.5	2401.6	1843	1	1.45	0.95	0.91	0.59	0.45	4620.9	2645.7	1	0.57	2	1	1	TMT6plex	48783	headcase protein isoform X1 OS=Trichoplusia ni OX=7111 GN=LOC113497598 PE=4 SV=1
1687	150209	A0A7E5VY39	0.63	55.65	33699	27942	24946	30912	21949	24172	1	0.83	0.74	0.92	0.65	0.72	28862	25678	1	0.89	7	2	2	TMT6plex	25314	U1 small nuclear ribonucleoprotein A OS=Trichoplusia ni OX=7111 GN=LOC113497748 PE=4 SV=1
1125	133273	A0A7E5VY44	4.29	75.54	11924	12776	12068	6958.1	8385.3	11539	1	1.07	1.01	0.58	0.7	0.97	14243	11018	1	0.77	3	3	3	TMT6plex	134378	VWFA and cache domain-containing protein CG16868 OS=Trichoplusia ni OX=7111 GN=LOC113497757 PE=4 SV=1
436	131999	A0A7E5VY61	4.97	155.9	180190	158450	184070	200230	233690	269430	1	0.88	1.02	1.11	1.3	1.5	179280	235620	1	1.31	24	13	13	TMT6plex; Oxidation (M)	51064	integrin-linked protein kinase OS=Trichoplusia ni OX=7111 GN=LOC113497766 PE=4 SV=1
2022	140570	A0A7E5VY64	0.72	52.03	3622.9	3591.1	2567.4	3569	5055.5	4516	1	0.99	0.71	0.99	1.4	1.25	3260.5	4380.2	1	1.34	2	1	1	TMT6plex	72726	cleft lip and palate transmembrane protein 1 homolog OS=Trichoplusia ni OX=7111 GN=LOC113497768 PE=3 SV=1
1223	140679	A0A7E5VY71	6.38	77.7	23204	25607	20959	36764	33167	39090	1	1.1	0.9	1.58	1.43	1.68	25134	36340	1	1.45	6	4	4	TMT6plex	69190	Mini-chromosome maintenance complex-binding protein OS=Trichoplusia ni OX=7111 GN=LOC113497739 PE=3 SV=1
72	129019	A0A7E5VY72	2.52	261.17	22042	18522	28303	7947.8	10554	9845.2	1	0.84	1.28	0.36	0.48	0.45	22956	9449.1	1	0.41	0	47	1	TMT6plex	217155	Down syndrome cell adhesion molecule-like protein Dscam2 isoform X10 OS=Trichoplusia ni OX=7111 GN=LOC113497647 PE=4 SV=1
2103	139830	A0A7E5VY85	0.87	27.88	6818.5	4890	6836.2	3455.3	4632.1	4951.1	1	0.72	1	0.51	0.68	0.73	6181.6	4346.2	1	0.7	1	1	1	TMT6plex	116339	phosphoinositide 3-kinase adapter protein 1 isoform X1 OS=Trichoplusia ni OX=7111 GN=LOC113497785 PE=4 SV=1
73	129031	A0A7E5VY87	2.21	261.06	7415.2	7718.5	9581.4	4071.2	3490.3	3569.5	1	1.04	1.29	0.55	0.47	0.48	8238.4	3710.3	1	0.45	1	47	1	TMT6plex	216819	Down syndrome cell adhesion molecule-like protein Dscam2 isoform X23 OS=Trichoplusia ni OX=7111 GN=LOC113497647 PE=4 SV=1
372	129159	A0A7E5VY89	5.04	202.01	166760	169550	170090	213430	235600	237480	1	1.02	1.02	1.28	1.41	1.42	178620	231980	1	1.3	20	16	16	Carbamidomethylation; TMT6plex; Oxidation (M)	108837	Non-lysosomal glucosylceramidase OS=Trichoplusia ni OX=7111 GN=LOC113497787 PE=3 SV=1
2103	143020	A0A7E5VY92	0.87	27.88	6818.5	4890	6836.2	3455.3	4632.1	4951.1	1	0.72	1	0.51	0.68	0.73	6181.6	4346.2	1	0.7	1	1	1	TMT6plex	94569	phosphoinositide 3-kinase adapter protein 1 isoform X5 OS=Trichoplusia ni OX=7111 GN=LOC113497785 PE=4 SV=1
2103	139829	A0A7E5VY95	0.87	27.88	6818.5	4890	6836.2	3455.3	4632.1	4951.1	1	0.72	1	0.51	0.68	0.73	6181.6	4346.2	1	0.7	1	1	1	TMT6plex	115314	phosphoinositide 3-kinase adapter protein 1 isoform X2 OS=Trichoplusia ni OX=7111 GN=LOC113497785 PE=4 SV=1
74	129005	A0A7E5VYA4	1.95	261.31	5145.1	5037.7	9102.7	3592.1	3421.8	2397.1	1	0.98	1.77	0.7	0.67	0.47	6428.5	3137	1	0.49	1	47	1	TMT6plex	216253	Down syndrome cell adhesion molecule-like protein Dscam2 isoform X37 OS=Trichoplusia ni OX=7111 GN=LOC113497647 PE=4 SV=1
213	129686	A0A7E5VYB0	4.76	224.52	183790	170860	146700	216170	208220	236970	1	0.93	0.8	1.18	1.13	1.29	180010	226240	1	1.26	29	25	24	TMT6plex; Oxidation (M)	97324	disks large 1 tumor suppressor protein isoform X5 OS=Trichoplusia ni OX=7111 GN=LOC113497791 PE=3 SV=1
213	129692	A0A7E5VYB5	4.76	224.52	183790	170860	146700	216170	208220	236970	1	0.93	0.8	1.18	1.13	1.29	180010	226240	1	1.26	34	25	24	TMT6plex; Oxidation (M)	83407	disks large 1 tumor suppressor protein isoform X8 OS=Trichoplusia ni OX=7111 GN=LOC113497791 PE=4 SV=1
606	130907	A0A7E5VYB8	17.72	172	83075	82583	97114	31855	36466	32960	1	0.99	1.17	0.38	0.44	0.4	92407	36081	1	0.39	9	8	8	TMT6plex; Oxidation (M)	138524	hemicentin-2 OS=Trichoplusia ni OX=7111 GN=LOC113497795 PE=4 SV=1
913	131696	A0A7E5VYD0	4.76	121.76	16410	10004	9361.3	19170	17286	16857	1	0.61	0.57	1.17	1.05	1.03	17785	20799	1	1.17	7	6	6	TMT6plex	130045	protein transport protein Sec31A isoform X2 OS=Trichoplusia ni OX=7111 GN=LOC113497802 PE=3 SV=1
2103	143021	A0A7E5VYD5	0.87	27.88	6818.5	4890	6836.2	3455.3	4632.1	4951.1	1	0.72	1	0.51	0.68	0.73	6181.6	4346.2	1	0.7	1	1	1	TMT6plex	96065	phosphoinositide 3-kinase adapter protein 1 isoform X4 OS=Trichoplusia ni OX=7111 GN=LOC113497785 PE=4 SV=1
1643	150192	A0A7E5VYD8	3.54	46.76	6262.1	10010	8906.2	12550	15091	15468	1	1.6	1.42	2	2.41	2.47	8392.6	14370	1	1.71	7	2	2	TMT6plex	24253	Trafficking protein particle complex subunit OS=Trichoplusia ni OX=7111 GN=LOC113497809 PE=3 SV=1
2046	141071	A0A7E5VYE4	1.34	23.59	3259.3	0	4430.8	1912.8	2685.8	8330.9	1	0	1.36	0.59	0.82	2.56	3845.1	4309.9	1	1.12	2	1	1	TMT6plex	49394	phosphatidylinositol 3 4 5-trisphosphate 3-phosphatase and dual-specificity protein phosphatase PTEN OS=Trichoplusia ni OX=7111 GN=LOC113497664 PE=3 SV=1
645	142041	A0A7E5VYE6	4.39	99.68	99028	169760	83757	193190	164560	122100	1	1.71	0.85	1.95	1.66	1.23	120640	159950	1	1.33	15	7	7	TMT6plex; Oxidation (M)	44390	Reticulon-like protein OS=Trichoplusia ni OX=7111 GN=LOC113497813 PE=4 SV=1
1208	129968	A0A7E5VYF7	0.14	88.53	16202	12974	13492	12800	12492	16511	1	0.8	0.83	0.79	0.77	1.02	16842	14489	1	0.86	4	4	4	TMT6plex	119989	protein argonaute-2-like OS=Trichoplusia ni OX=7111 GN=LOC113497680 PE=4 SV=1
687	146121	A0A7E5VYG1	28.9	125.92	43184	44210	50091	107240	132500	144050	1	1.02	1.16	2.48	3.07	3.34	47811	127930	1	2.68	16	11	11	TMT6plex	77585	Arginyl-tRNA synthetase OS=Trichoplusia ni OX=7111 GN=LOC113497820 PE=3 SV=1
913	131697	A0A7E5VYH3	4.76	121.76	16410	10004	9361.3	19170	17286	16857	1	0.61	0.57	1.17	1.05	1.03	17785	20799	1	1.17	7	6	6	TMT6plex	132000	protein transport protein Sec31A isoform X1 OS=Trichoplusia ni OX=7111 GN=LOC113497802 PE=3 SV=1
1237	149726	A0A7E5VYH8	5.24	83.51	35152	25552	29414	26249	22194	15225	1	0.73	0.84	0.75	0.63	0.43	30700	21223	1	0.69	9	4	4	TMT6plex	63756	proteoglycan 4 isoform X1 OS=Trichoplusia ni OX=7111 GN=LOC113497852 PE=4 SV=1
1237	149743	A0A7E5VYI8	5.24	83.51	35152	25552	29414	26249	22194	15225	1	0.73	0.84	0.75	0.63	0.43	30700	21223	1	0.69	9	4	4	TMT6plex	63570	proteoglycan 4 isoform X2 OS=Trichoplusia ni OX=7111 GN=LOC113497852 PE=4 SV=1
1237	149725	A0A7E5VYJ7	5.24	83.51	35152	25552	29414	26249	22194	15225	1	0.73	0.84	0.75	0.63	0.43	30700	21223	1	0.69	9	4	4	TMT6plex	63289	proteoglycan 4 isoform X3 OS=Trichoplusia ni OX=7111 GN=LOC113497852 PE=4 SV=1
2047	134337	A0A7E5VYK7	0.52	36.15	3474.9	2929.6	0	2090.6	1842.2	4052	1	0.84	0	0.6	0.53	1.17	3202.2	2661.6	1	0.83	2	1	1	TMT6plex	70180	regulator of MON1-CCZ1 complex OS=Trichoplusia ni OX=7111 GN=LOC113497857 PE=4 SV=1
506	148935	A0A7E5VYK9	3.95	149.03	171250	161810	169600	187550	222860	244510	1	0.94	0.99	1.1	1.3	1.43	169800	218800	1	1.29	15	9	9	TMT6plex; Oxidation (M)	40085	S-(hydroxymethyl)glutathione dehydrogenase OS=Trichoplusia ni OX=7111 GN=LOC113497863 PE=3 SV=1
767	149674	A0A7E5VYL1	13.86	127.03	36083	38299	33821	64453	72607	68489	1	1.06	0.94	1.79	2.01	1.9	40320	69759	1	1.73	42	6	6	Carbamidomethylation; TMT6plex; Oxidation (M)	20326	Peroxiredoxin-5 OS=Trichoplusia ni OX=7111 GN=LOC113497711 PE=3 SV=1
973	148748	A0A7E5VYL4	3.34	112.78	81312	86948	65830	92858	111920	88582	1	1.07	0.81	1.14	1.38	1.09	79904	98914	1	1.24	13	5	5	TMT6plex	41125	STE20-related kinase adapter protein alpha isoform X1 OS=Trichoplusia ni OX=7111 GN=LOC113497716 PE=4 SV=1
2287	150943	A0A7E5VYM2	3.13	28.18	3131.1	0	0	3043.3	3136.2	2921.3	1	0	0	0.97	1	0.93	3131.1	3033.6	1	0.97	2	1	1	TMT6plex	69559	mucolipin-3-like OS=Trichoplusia ni OX=7111 GN=LOC113497873 PE=4 SV=1
1023	131271	A0A7E5VYM3	3.49	91.71	27301	31460	32653	22910	23619	23557	1	1.15	1.2	0.84	0.87	0.86	30471	23362	1	0.77	3	4	4	TMT6plex	180485	lysosomal alpha-glucosidase-like OS=Trichoplusia ni OX=7111 GN=LOC113497839 PE=3 SV=1
771	131299	A0A7E5VYM5	3.48	131.76	49144	42881	47999	62927	55673	103580	1	0.87	0.98	1.28	1.13	2.11	47968	74639	1	1.56	5	10	10	TMT6plex	280709	ankyrin-1-like isoform X2 OS=Trichoplusia ni OX=7111 GN=LOC113497879 PE=3 SV=1
143	129189	A0A7E5VYM8	18.68	206.59	419530	392520	314810	747930	746620	789300	1	0.94	0.75	1.78	1.78	1.88	389910	769660	1	1.97	31	30	29	Carbamidomethylation; TMT6plex	104785	Vinculin OS=Trichoplusia ni OX=7111 GN=LOC113497872 PE=3 SV=1
1989	133889	A0A7E5VYN6	2.01	26.93	2508.9	1797.9	0	3902.6	2347.9	2770.3	1	0.72	0	1.56	0.94	1.1	2153.4	3006.9	1	1.4	1	1	1	TMT6plex	150642	Xanthine dehydrogenase OS=Trichoplusia ni OX=7111 GN=LOC113497732 PE=3 SV=1
771	131298	A0A7E5VYN7	3.48	131.76	49144	42881	47999	62927	55673	103580	1	0.87	0.98	1.28	1.13	2.11	47968	74639	1	1.56	5	10	10	TMT6plex	280661	ankyrin-1-like isoform X3 OS=Trichoplusia ni OX=7111 GN=LOC113497879 PE=3 SV=1
771	131297	A0A7E5VYP3	3.48	131.76	49144	42881	47999	62927	55673	103580	1	0.87	0.98	1.28	1.13	2.11	47968	74639	1	1.56	5	10	10	TMT6plex	280523	ankyrin-1-like isoform X4 OS=Trichoplusia ni OX=7111 GN=LOC113497879 PE=3 SV=1
1720	150556	A0A7E5VYP9	0.3	30.29	10791	5375.4	8298.9	11353	8256.9	8252.5	1	0.5	0.77	1.05	0.77	0.76	8155	9287.4	1	1.14	9	1	1	TMT6plex	14039	Ribonucloprotein OS=Trichoplusia ni OX=7111 GN=LOC113497867 PE=3 SV=1
1101	149840	A0A7E5VYQ2	10.52	62.47	145090	99053	166210	65724	84062	64070	1	0.68	1.15	0.45	0.58	0.44	138040	72539	1	0.53	6	3	3	TMT6plex	50805	sialin OS=Trichoplusia ni OX=7111 GN=LOC113497885 PE=4 SV=1
1196	150098	A0A7E5VYQ3	0.65	64.21	135720	141380	152480	109750	150500	146120	1	1.04	1.12	0.81	1.11	1.08	144510	135450	1	0.94	18	3	3	TMT6plex	16760	ubiquitin-conjugating enzyme E2-17 kDa OS=Trichoplusia ni OX=7111 GN=LOC113497745 PE=3 SV=1
1107	149695	A0A7E5VYR6	0.12	90	18040	23848	31161	24019	24475	25529	1	1.32	1.73	1.33	1.36	1.42	25628	24674	1	0.96	4	4	4	TMT6plex	104581	Calcium-transporting ATPase OS=Trichoplusia ni OX=7111 GN=LOC113497891 PE=3 SV=1
771	131300	A0A7E5VYS0	3.48	131.76	49144	42881	47999	62927	55673	103580	1	0.87	0.98	1.28	1.13	2.11	47968	74639	1	1.56	5	10	10	TMT6plex	280847	ankyrin-1-like isoform X1 OS=Trichoplusia ni OX=7111 GN=LOC113497879 PE=3 SV=1
2203	150897	A0A7E5VYS8	0.79	30.82	1791.1	2160.8	2586.1	3728.2	2990	2321.4	1	1.21	1.44	2.08	1.67	1.3	2179.3	3013.2	1	1.38	13	1	1	TMT6plex	7631	DNA-directed RNA polymerases I II and III subunit RPABC5 OS=Trichoplusia ni OX=7111 GN=LOC113497881 PE=3 SV=1
1481	144044	A0A7E5VYS9	0.12	54.68	13094	3621.4	6717.8	8685.9	7273.9	8128.6	1	0.28	0.51	0.66	0.56	0.62	9189.6	9138.5	1	0.99	6	3	3	TMT6plex	54605	facilitated trehalose transporter Tret1 isoform X4 OS=Trichoplusia ni OX=7111 GN=LOC113497880 PE=3 SV=1
1842	135522	A0A7E5VYT2	0.23	23.02	10696	6648.2	4904.6	7758.6	8079.5	8817.3	1	0.62	0.46	0.73	0.76	0.82	7416.3	8218.5	1	1.11	1	1	1	TMT6plex	121592	exportin-1 OS=Trichoplusia ni OX=7111 GN=LOC113497767 PE=3 SV=1
1107	149696	A0A7E5VYT5	0.12	90	18040	23848	31161	24019	24475	25529	1	1.32	1.73	1.33	1.36	1.42	25628	24674	1	0.96	5	4	4	TMT6plex	99044	Calcium-transporting ATPase OS=Trichoplusia ni OX=7111 GN=LOC113497891 PE=3 SV=1
1097	150074	A0A7E5VYU0	13.52	103.34	66355	130140	88420	185060	199460	179290	1	1.96	1.33	2.79	3.01	2.7	96555	188520	1	1.95	7	4	4	TMT6plex	51647	monocarboxylate transporter 10-like OS=Trichoplusia ni OX=7111 GN=LOC113497895 PE=4 SV=1
2166	140187	A0A7E5VYV4	3.71	24.09	0	1737	0	2749	1406.3	1744.1	-	256	-	256	256	256	1737	1966.5	1	1.13	3	1	1	TMT6plex	42512	ancient ubiquitous protein 1-like OS=Trichoplusia ni OX=7111 GN=LOC113497915 PE=4 SV=1
2103	139828	A0A7E5VYV9	0.87	27.88	6818.5	4890	6836.2	3455.3	4632.1	4951.1	1	0.72	1	0.51	0.68	0.73	6181.6	4346.2	1	0.7	1	1	1	TMT6plex	115087	phosphoinositide 3-kinase adapter protein 1 isoform X3 OS=Trichoplusia ni OX=7111 GN=LOC113497785 PE=4 SV=1
1107	149697	A0A7E5VYW5	0.12	90	18040	23848	31161	24019	24475	25529	1	1.32	1.73	1.33	1.36	1.42	25628	24674	1	0.96	4	4	4	TMT6plex	105002	Calcium-transporting ATPase OS=Trichoplusia ni OX=7111 GN=LOC113497891 PE=3 SV=1
213	129681	A0A7E5VYW9	4.76	224.52	183790	170860	146700	216170	208220	236970	1	0.93	0.8	1.18	1.13	1.29	180010	226240	1	1.26	28	25	24	TMT6plex; Oxidation (M)	100136	disks large 1 tumor suppressor protein isoform X1 OS=Trichoplusia ni OX=7111 GN=LOC113497791 PE=3 SV=1
213	129705	A0A7E5VYX4	4.76	224.52	183790	170860	146700	216170	208220	236970	1	0.93	0.8	1.18	1.13	1.29	180010	226240	1	1.26	33	25	24	TMT6plex; Oxidation (M)	87104	disks large 1 tumor suppressor protein isoform X6 OS=Trichoplusia ni OX=7111 GN=LOC113497791 PE=4 SV=1
979	135308	A0A7E5VYX7	2.81	90.28	65323	52624	61319	68919	78695	72957	1	0.81	0.94	1.06	1.2	1.12	59755	73942	1	1.24	19	6	6	TMT6plex	32728	adapter molecule Crk isoform X1 OS=Trichoplusia ni OX=7111 GN=LOC113497932 PE=3 SV=1
1749	132222	A0A7E5VYY0	0.33	47.32	19099	14046	13832	20858	14587	14663	1	0.74	0.72	1.09	0.76	0.77	15659	16702	1	1.07	2	2	2	TMT6plex	86816	Ribosomal protein S6 kinase OS=Trichoplusia ni OX=7111 GN=LOC113497899 PE=3 SV=1
1043	149647	A0A7E5VYY2	6.64	103.96	39721	46401	35466	54601	61200	66481	1	1.17	0.89	1.37	1.54	1.67	42255	60761	1	1.44	14	6	5	TMT6plex	30219	Carbonyl reductase (NADPH) OS=Trichoplusia ni OX=7111 GN=LOC113497936 PE=3 SV=1
315	149459	A0A7E5VYY3	15.17	168.77	679530	540730	316560	342610	235850	206530	1	0.8	0.47	0.5	0.35	0.3	518620	263990	1	0.51	61	14	14	Carbamidomethylation; TMT6plex; Oxidation (M)	21377	60S ribosomal protein L9 OS=Trichoplusia ni OX=7111 GN=LOC113497792 PE=3 SV=1
2130	150577	A0A7E5VYZ5	3.05	32.16	1742.3	2885.5	0	3648.1	6019.7	3479.1	1	1.66	0	2.09	3.45	2	2313.9	4382.3	1	1.89	5	1	1	TMT6plex	22397	ubiquitin-conjugating enzyme E2 H OS=Trichoplusia ni OX=7111 GN=LOC113497933 PE=3 SV=1
1636	140664	A0A7E5VZ12	1.37	39.28	10537	11384	12464	14221	13896	15527	1	1.08	1.18	1.35	1.32	1.47	11461	14548	1	1.27	4	2	2	TMT6plex	49984	Phosphotransferase OS=Trichoplusia ni OX=7111 GN=LOC113497947 PE=3 SV=1
1893	140627	A0A7E5VZ16	0.11	41.45	25587	22600	12962	20881	18913	18410	1	0.88	0.51	0.82	0.74	0.72	20383	19401	1	0.95	2	1	1	TMT6plex	61418	WD repeat-containing protein 26 OS=Trichoplusia ni OX=7111 GN=LOC113497806 PE=4 SV=1
1636	140663	A0A7E5VZ23	1.37	39.28	10537	11384	12464	14221	13896	15527	1	1.08	1.18	1.35	1.32	1.47	11461	14548	1	1.27	4	2	2	TMT6plex	49926	Phosphotransferase OS=Trichoplusia ni OX=7111 GN=LOC113497947 PE=3 SV=1
1636	140662	A0A7E5VZ28	1.37	39.28	10537	11384	12464	14221	13896	15527	1	1.08	1.18	1.35	1.32	1.47	11461	14548	1	1.27	4	2	2	TMT6plex	49760	Phosphotransferase OS=Trichoplusia ni OX=7111 GN=LOC113497947 PE=3 SV=1
645	142040	A0A7E5VZ32	4.39	99.68	99028	169760	83757	193190	164560	122100	1	1.71	0.85	1.95	1.66	1.23	120640	159950	1	1.33	16	7	7	TMT6plex; Oxidation (M)	42897	Reticulon-like protein OS=Trichoplusia ni OX=7111 GN=LOC113497813 PE=4 SV=1
1349	139542	A0A7E5VZ43	6.56	76.72	16701	16483	15672	26437	29031	32214	1	0.99	0.94	1.58	1.74	1.93	18628	29227	1	1.57	5	3	3	TMT6plex	72540	cytosolic purine 5'-nucleotidase isoform X1 OS=Trichoplusia ni OX=7111 GN=LOC113497953 PE=3 SV=1
1349	139540	A0A7E5VZ44	6.56	76.72	16701	16483	15672	26437	29031	32214	1	0.99	0.94	1.58	1.74	1.93	18628	29227	1	1.57	6	3	3	TMT6plex	63822	cytosolic purine 5'-nucleotidase isoform X4 OS=Trichoplusia ni OX=7111 GN=LOC113497953 PE=3 SV=1
134	129419	A0A7E5VZ57	9.02	221.53	347750	303710	314690	534280	460410	499230	1	0.87	0.9	1.54	1.32	1.44	338570	503320	1	1.49	20	33	33	TMT6plex	204245	disks large homolog 5 OS=Trichoplusia ni OX=7111 GN=LOC113497825 PE=4 SV=1
1004	149826	A0A7E5VZ63	13.78	96.59	53968	55302	52396	102020	97501	104960	1	1.02	0.97	1.89	1.81	1.94	53888	102650	1	1.9	28	4	4	TMT6plex; Oxidation (M)	21135	Prefoldin subunit 3 OS=Trichoplusia ni OX=7111 GN=LOC113497980 PE=3 SV=1
282	135462	A0A7E5VZ65	13.5	195.77	319080	327340	300150	537420	575040	550390	1	1.03	0.94	1.68	1.8	1.72	328190	554280	1	1.69	60	20	20	Carbamidomethylation; TMT6plex	35347	Malate dehydrogenase OS=Trichoplusia ni OX=7111 GN=LOC113497832 PE=3 SV=1
815	146387	A0A7E5VZ69	2.66	82.95	9085.9	7243.1	3627	11572	9380.4	10573	1	0.8	0.4	1.27	1.03	1.16	8510.8	10509	1	1.23	13	4	2	TMT6plex	23568	Small monomeric GTPase OS=Trichoplusia ni OX=7111 GN=LOC113497950 PE=3 SV=1
754	149538	A0A7E5VZ77	22.31	124.17	22979	28768	18110	67096	53027	56523	1	1.25	0.79	2.92	2.31	2.46	28321	61321	1	2.17	33	8	8	Carbamidomethylation; TMT6plex	32437	aminoacyl tRNA synthase complex-interacting multifunctional protein 1 OS=Trichoplusia ni OX=7111 GN=LOC113497977 PE=4 SV=1
1050	146118	A0A7E5VZ81	11.04	82.5	35602	39106	34871	67242	66448	64618	1	1.1	0.98	1.89	1.87	1.82	40909	66103	1	1.62	30	4	4	TMT6plex	7982	guanine nucleotide-binding protein subunit gamma-1 OS=Trichoplusia ni OX=7111 GN=LOC113497981 PE=3 SV=1
1349	139541	A0A7E5VZ82	6.56	76.72	16701	16483	15672	26437	29031	32214	1	0.99	0.94	1.58	1.74	1.93	18628	29227	1	1.57	5	3	3	TMT6plex	66646	cytosolic purine 5'-nucleotidase isoform X3 OS=Trichoplusia ni OX=7111 GN=LOC113497953 PE=3 SV=1
1232	133930	A0A7E5VZ88	46.67	81.05	9289.9	7942.2	2791.3	27266	38146	45947	1	0.85	0.3	2.94	4.11	4.95	8977.4	37120	1	4.13	2	4	4	TMT6plex	262727	maternal protein tudor-like isoform X2 OS=Trichoplusia ni OX=7111 GN=LOC113498000 PE=4 SV=1
2199	133856	A0A7E5VZA4	7.53	33.76	2114.9	0	0	0	0	0	1	0	0	0	0	0	2114.9	0	1	0	2	1	1	TMT6plex	70549	Armadillo repeat-containing protein 8 OS=Trichoplusia ni OX=7111 GN=LOC113498001 PE=4 SV=1
1521	150030	A0A7E5VZA5	7.25	54.13	13782	9238.2	6982.4	31085	24602	20054	1	0.67	0.51	2.26	1.79	1.46	11113	25247	1	2.27	1	2	2	TMT6plex	169342	Latrophilin Cirl OS=Trichoplusia ni OX=7111 GN=LOC113498009 PE=3 SV=1
39	128845	A0A7E5VZB1	0.91	264.74	854970	841810	886090	878370	950280	926080	1	0.98	1.04	1.03	1.11	1.08	890150	935250	1	1.05	33	47	47	Carbamidomethylation; TMT6plex; Oxidation (M)	166723	Protein-tyrosine-phosphatase OS=Trichoplusia ni OX=7111 GN=LOC113497970 PE=4 SV=1
1793	129106	A0A7E5VZB7	3.53	23.14	12507	21269	14810	4721.7	6324.1	4080.8	1	1.7	1.18	0.38	0.51	0.33	16195	5042.2	1	0.31	0	1	1	TMT6plex	500578	low-density lipoprotein receptor-related protein 2 OS=Trichoplusia ni OX=7111 GN=LOC113497878 PE=4 SV=1
1521	133404	A0A7E5VZC2	7.25	54.13	13782	9238.2	6982.4	31085	24602	20054	1	0.67	0.51	2.26	1.79	1.46	11113	25247	1	2.27	1	2	2	TMT6plex	143645	Latrophilin Cirl OS=Trichoplusia ni OX=7111 GN=LOC113498009 PE=3 SV=1
771	131147	A0A7E5VZC3	3.48	131.76	49144	42881	47999	62927	55673	103580	1	0.87	0.98	1.28	1.13	2.11	47968	74639	1	1.56	5	10	10	TMT6plex	280005	ankyrin-1-like isoform X5 OS=Trichoplusia ni OX=7111 GN=LOC113497879 PE=3 SV=1
1521	137326	A0A7E5VZC8	7.25	54.13	13782	9238.2	6982.4	31085	24602	20054	1	0.67	0.51	2.26	1.79	1.46	11113	25247	1	2.27	1	2	2	TMT6plex	162161	Latrophilin Cirl OS=Trichoplusia ni OX=7111 GN=LOC113498009 PE=3 SV=1
791	132251	A0A7E5VZD5	15.21	127.85	21917	18943	18248	34454	45150	45783	1	0.86	0.83	1.57	2.06	2.09	24637	43745	1	1.78	7	8	8	TMT6plex	189606	brefeldin A-inhibited guanine nucleotide-exchange protein 1-like isoform X2 OS=Trichoplusia ni OX=7111 GN=LOC113498012 PE=4 SV=1
1737	150442	A0A7E5VZD8	0.83	59.99	5131.3	2404.6	3419.4	2260.2	4701.8	1819	1	0.47	0.67	0.44	0.92	0.35	5477.6	4054	1	0.74	13	2	2	TMT6plex	17971	diphosphoinositol polyphosphate phosphohydrolase 2 OS=Trichoplusia ni OX=7111 GN=LOC113497993 PE=4 SV=1
804	146806	A0A7E5VZE2	14.43	139.92	100170	85786	73569	141940	171270	181140	1	0.86	0.73	1.42	1.71	1.81	86510	164780	1	1.9	19	7	7	TMT6plex	44802	acetyl-CoA acetyltransferase mitochondrial OS=Trichoplusia ni OX=7111 GN=LOC113498020 PE=3 SV=1
1232	133931	A0A7E5VZE7	46.67	81.05	9289.9	7942.2	2791.3	27266	38146	45947	1	0.85	0.3	2.94	4.11	4.95	8977.4	37120	1	4.13	2	4	4	TMT6plex	268620	maternal protein tudor-like isoform X1 OS=Trichoplusia ni OX=7111 GN=LOC113498000 PE=4 SV=1
1309	150000	A0A7E5VZF1	9.02	61.55	35530	26997	25778	49599	49784	52206	1	0.76	0.73	1.4	1.4	1.47	30837	51516	1	1.67	8	4	4	TMT6plex	46527	alanyl-tRNA editing protein Aarsd1 OS=Trichoplusia ni OX=7111 GN=LOC113498042 PE=3 SV=1
1168	144867	A0A7E5VZG0	3.77	78.01	87170	87491	109130	191300	144770	137530	1	1	1.25	2.19	1.66	1.58	94597	157870	1	1.67	4	2	2	TMT6plex	33829	protein lifeguard 1 isoform X3 OS=Trichoplusia ni OX=7111 GN=LOC113498048 PE=3 SV=1
1168	144863	A0A7E5VZG5	3.77	78.01	87170	87491	109130	191300	144770	137530	1	1	1.25	2.19	1.66	1.58	94597	157870	1	1.67	4	2	2	TMT6plex	27211	protein lifeguard 1 isoform X6 OS=Trichoplusia ni OX=7111 GN=LOC113498048 PE=3 SV=1
1521	137327	A0A7E5VZG9	7.25	54.13	13782	9238.2	6982.4	31085	24602	20054	1	0.67	0.51	2.26	1.79	1.46	11113	25247	1	2.27	1	2	2	TMT6plex	173018	Latrophilin Cirl OS=Trichoplusia ni OX=7111 GN=LOC113498009 PE=3 SV=1
1168	144868	A0A7E5VZH3	3.77	78.01	87170	87491	109130	191300	144770	137530	1	1	1.25	2.19	1.66	1.58	94597	157870	1	1.67	3	2	2	TMT6plex	34337	protein lifeguard 1 isoform X1 OS=Trichoplusia ni OX=7111 GN=LOC113498048 PE=3 SV=1
1749	132223	A0A7E5VZH6	0.33	47.32	19099	14046	13832	20858	14587	14663	1	0.74	0.72	1.09	0.76	0.77	15659	16702	1	1.07	2	2	2	TMT6plex	93261	Ribosomal protein S6 kinase OS=Trichoplusia ni OX=7111 GN=LOC113497899 PE=3 SV=1
877	146942	A0A7E5VZH7	14.42	88.93	59304	44859	30970	85266	87610	99249	1	0.76	0.52	1.44	1.48	1.67	50829	91164	1	1.79	14	7	7	TMT6plex	45233	zinc finger CCCH domain-containing protein 15 homolog OS=Trichoplusia ni OX=7111 GN=LOC113498043 PE=3 SV=1
1168	144865	A0A7E5VZH8	3.77	78.01	87170	87491	109130	191300	144770	137530	1	1	1.25	2.19	1.66	1.58	94597	157870	1	1.67	4	2	2	TMT6plex	33386	protein lifeguard 1 isoform X4 OS=Trichoplusia ni OX=7111 GN=LOC113498048 PE=3 SV=1
791	131888	A0A7E5VZH9	15.21	127.85	21917	18943	18248	34454	45150	45783	1	0.86	0.83	1.57	2.06	2.09	24637	43745	1	1.78	7	8	8	TMT6plex	193047	brefeldin A-inhibited guanine nucleotide-exchange protein 1-like isoform X1 OS=Trichoplusia ni OX=7111 GN=LOC113498012 PE=4 SV=1
765	149558	A0A7E5VZI1	32.43	145.14	37394	81531	37947	136730	226470	176000	1	2.18	1.01	3.66	6.06	4.71	58833	179730	1	3.05	25	8	8	TMT6plex	37660	putative inositol monophosphatase 3 OS=Trichoplusia ni OX=7111 GN=LOC113498047 PE=3 SV=1
609	133328	A0A7E5VZJ4	6.36	152.21	36828	27240	30527	40207	42348	56213	1	0.74	0.83	1.09	1.15	1.53	38908	51203	1	1.32	10	12	12	TMT6plex	181160	rho GTPase-activating protein 190 isoform X1 OS=Trichoplusia ni OX=7111 GN=LOC113498072 PE=4 SV=1
2093	150495	A0A7E5VZJ6	2.52	37.46	2171	3285.4	3915.4	5238.1	8390.5	9216.6	1	1.51	1.8	2.41	3.86	4.25	3123.9	7615.1	1	2.44	4	1	1	TMT6plex	24084	ER membrane protein complex subunit 8/9 homolog OS=Trichoplusia ni OX=7111 GN=LOC113498052 PE=3 SV=1
2318	151007	A0A7E5VZJ9	0.69	24.8	8343	7400.3	11145	12172	10362	13185	1	0.89	1.34	1.46	1.24	1.58	8962.7	11906	1	1.33	5	1	1	TMT6plex	17465	ubiquitin-conjugating enzyme E2 W OS=Trichoplusia ni OX=7111 GN=LOC113498056 PE=4 SV=1
2184	136225	A0A7E5VZL0	7.51	30.07	0	0	0	0	0	1322.1	-	-	-	-	-	256	0	1322.1	-	256	1	1	1	Carbamidomethylation; TMT6plex	155926	Non-specific serine/threonine protein kinase OS=Trichoplusia ni OX=7111 GN=LOC113498080 PE=3 SV=1
609	133321	A0A7E5VZL3	6.36	152.21	36828	27240	30527	40207	42348	56213	1	0.74	0.83	1.09	1.15	1.53	38908	51203	1	1.32	10	12	12	TMT6plex	179566	rho GTPase-activating protein 190 isoform X2 OS=Trichoplusia ni OX=7111 GN=LOC113498072 PE=4 SV=1
1386	133374	A0A7E5VZM5	3.92	66.89	9405.2	8420.9	7265.8	12055	8765.7	13975	1	0.9	0.77	1.28	0.93	1.49	9580	12497	1	1.3	5	3	3	TMT6plex	87154	disks large-associated protein 5 OS=Trichoplusia ni OX=7111 GN=LOC113498094 PE=3 SV=1
2184	136227	A0A7E5VZM7	7.51	30.07	0	0	0	0	0	1322.1	-	-	-	-	-	256	0	1322.1	-	256	1	1	1	Carbamidomethylation; TMT6plex	178789	Non-specific serine/threonine protein kinase OS=Trichoplusia ni OX=7111 GN=LOC113498080 PE=3 SV=1
1285	149964	A0A7E5VZM9	16.43	107.9	16943	12974	9096.4	29603	25909	29811	1	0.77	0.54	1.75	1.53	1.76	15268	28983	1	1.9	13	3	3	TMT6plex	41769	Actin-related protein 2/3 complex subunit OS=Trichoplusia ni OX=7111 GN=LOC113498046 PE=3 SV=1
2184	136228	A0A7E5VZN1	7.51	30.07	0	0	0	0	0	1322.1	-	-	-	-	-	256	0	1322.1	-	256	1	1	1	Carbamidomethylation; TMT6plex	178861	Non-specific serine/threonine protein kinase OS=Trichoplusia ni OX=7111 GN=LOC113498080 PE=3 SV=1
1168	144864	A0A7E5VZN2	3.77	78.01	87170	87491	109130	191300	144770	137530	1	1	1.25	2.19	1.66	1.58	94597	157870	1	1.67	4	2	2	TMT6plex	27945	protein lifeguard 1 isoform X5 OS=Trichoplusia ni OX=7111 GN=LOC113498048 PE=3 SV=1
1464	150009	A0A7E5VZP3	8.16	74.35	3084.7	4180.7	3134.3	9680.9	8026.6	11913	1	1.36	1.02	3.14	2.6	3.86	6767	10669	1	1.58	8	3	3	TMT6plex	70260	RBR-type E3 ubiquitin transferase OS=Trichoplusia ni OX=7111 GN=LOC113498089 PE=4 SV=1
2184	136226	A0A7E5VZS3	7.51	30.07	0	0	0	0	0	1322.1	-	-	-	-	-	256	0	1322.1	-	256	1	1	1	Carbamidomethylation; TMT6plex	175888	Non-specific serine/threonine protein kinase OS=Trichoplusia ni OX=7111 GN=LOC113498080 PE=3 SV=1
1349	135216	A0A7E5VZS6	6.56	76.72	16701	16483	15672	26437	29031	32214	1	0.99	0.94	1.58	1.74	1.93	18628	29227	1	1.57	5	3	3	TMT6plex	70484	cytosolic purine 5'-nucleotidase isoform X2 OS=Trichoplusia ni OX=7111 GN=LOC113497953 PE=3 SV=1
850	149723	A0A7E5VZS8	23.12	89.3	60369	35269	89946	23079	21186	23346	1	0.58	1.49	0.38	0.35	0.39	64976	23075	1	0.36	4	7	6	TMT6plex	146271	toll-like receptor 6 OS=Trichoplusia ni OX=7111 GN=LOC113498125 PE=3 SV=1
2154	144056	A0A7E5VZU2	5.86	53.11	13774	35227	28222	3797.3	5627.8	4481.2	1	2.56	2.05	0.28	0.41	0.33	25741	4635.4	1	0.18	7	1	1	TMT6plex	20539	protein lethal(2)essential for life-like OS=Trichoplusia ni OX=7111 GN=LOC113498138 PE=3 SV=1
1576	135087	A0A7E5VZU5	3.28	45.98	11652	9260.9	21315	7898.6	8206.1	9657.5	1	0.79	1.83	0.68	0.7	0.83	14076	8587.4	1	0.61	1	2	2	TMT6plex	152778	toll-like receptor 6 OS=Trichoplusia ni OX=7111 GN=LOC113498112 PE=3 SV=1
1710	150460	A0A7E5VZY1	7.89	68.84	1674.9	4942.1	0	4294.8	8327.7	6074.9	1	2.95	0	2.56	4.97	3.63	4796.5	6232.5	1	1.3	2	2	2	TMT6plex	80285	Protein arginine N-methyltransferase OS=Trichoplusia ni OX=7111 GN=LOC113498157 PE=3 SV=1
442	133153	A0A7E5W011	0.07	171.23	195290	160850	177150	169260	173150	187580	1	0.82	0.91	0.87	0.89	0.96	183130	177560	1	0.97	8	17	17	TMT6plex	237181	endoribonuclease Dicer OS=Trichoplusia ni OX=7111 GN=LOC113498214 PE=3 SV=1
1521	137328	A0A7E5W025	7.25	54.13	13782	9238.2	6982.4	31085	24602	20054	1	0.67	0.51	2.26	1.79	1.46	11113	25247	1	2.27	1	2	2	TMT6plex	173146	Latrophilin Cirl OS=Trichoplusia ni OX=7111 GN=LOC113498009 PE=3 SV=1
2157	130758	A0A7E5W027	2.55	28.89	7700.4	5843.5	8936.3	4016.9	1432.1	3699.5	1	0.76	1.16	0.52	0.19	0.48	7493.4	3049.5	1	0.41	1	1	1	TMT6plex	154136	toll-like receptor 6 OS=Trichoplusia ni OX=7111 GN=LOC113498146 PE=4 SV=1
184	129715	A0A7E5W030	19.88	207.94	596150	538570	462090	329920	238240	222300	1	0.9	0.78	0.55	0.4	0.37	540450	272310	1	0.5	16	15	15	TMT6plex; Oxidation (M)	78686	protein LSM14 homolog A OS=Trichoplusia ni OX=7111 GN=LOC113498215 PE=3 SV=1
1521	133403	A0A7E5W031	7.25	54.13	13782	9238.2	6982.4	31085	24602	20054	1	0.67	0.51	2.26	1.79	1.46	11113	25247	1	2.27	1	2	2	TMT6plex	143559	Latrophilin Cirl OS=Trichoplusia ni OX=7111 GN=LOC113498009 PE=3 SV=1
1660	129778	A0A7E5W039	0.22	38.9	12451	20290	13422	18508	17720	14650	1	1.63	1.08	1.49	1.42	1.18	15388	16960	1	1.1	1	1	1	TMT6plex	61942	frizzled-2 isoform X2 OS=Trichoplusia ni OX=7111 GN=LOC113498219 PE=3 SV=1
390	134461	A0A7E5W059	4.75	198.94	117770	112550	73469	160800	141270	98805	1	0.96	0.62	1.37	1.2	0.84	112760	139810	1	1.24	37	9	9	Carbamidomethylation; TMT6plex; Oxidation (M)	34394	nucleolar and coiled-body phosphoprotein 1 OS=Trichoplusia ni OX=7111 GN=LOC113498093 PE=4 SV=1
1327	131217	A0A7E5W063	4.72	86.39	10539	5877.7	2667.2	11750	5378.8	14124	1	0.56	0.25	1.11	0.51	1.34	7618.8	11776	1	1.55	1	3	3	TMT6plex	432617	talin-1-like OS=Trichoplusia ni OX=7111 GN=LOC113498231 PE=3 SV=1
147	130107	A0A7E5W065	0.04	249.25	408350	416050	383800	390440	420720	392730	1	1.02	0.94	0.96	1.03	0.96	421750	411090	1	0.97	19	31	31	TMT6plex; Oxidation (M)	177497	Protein-tyrosine-phosphatase OS=Trichoplusia ni OX=7111 GN=LOC113498263 PE=4 SV=1
1660	138101	A0A7E5W081	0.22	38.9	12451	20290	13422	18508	17720	14650	1	1.63	1.08	1.49	1.42	1.18	15388	16960	1	1.1	1	1	1	TMT6plex	58187	frizzled-2 isoform X3 OS=Trichoplusia ni OX=7111 GN=LOC113498219 PE=3 SV=1
1168	144866	A0A7E5W089	3.77	78.01	87170	87491	109130	191300	144770	137530	1	1	1.25	2.19	1.66	1.58	94597	157870	1	1.67	4	2	2	TMT6plex	33864	protein lifeguard 1 isoform X2 OS=Trichoplusia ni OX=7111 GN=LOC113498048 PE=3 SV=1
277	132036	A0A7E5W093	12.48	181.85	207810	147640	190060	280000	326870	362270	1	0.71	0.91	1.35	1.57	1.74	194940	323050	1	1.66	22	18	18	Carbamidomethylation; TMT6plex; Oxidation (M)	81912	plastin-3 OS=Trichoplusia ni OX=7111 GN=LOC113498282 PE=4 SV=1
1142	141219	A0A7E5W098	15.83	73.91	33953	20527	18808	8736.8	14119	9372.1	1	0.6	0.55	0.26	0.42	0.28	25552	12186	1	0.48	5	5	5	TMT6plex	95158	Endothelin-converting enzyme 1 OS=Trichoplusia ni OX=7111 GN=LOC113498286 PE=3 SV=1
1764	150935	A0A7E5W0A1	0.35	28.85	14120	16336	16595	15780	21708	17131	1	1.16	1.18	1.12	1.54	1.21	15684	18206	1	1.16	7	1	1	TMT6plex	16460	uncharacterized protein LOC113498269 isoform X2 OS=Trichoplusia ni OX=7111 GN=LOC113498269 PE=4 SV=1
1660	138102	A0A7E5W0A7	0.22	38.9	12451	20290	13422	18508	17720	14650	1	1.63	1.08	1.49	1.42	1.18	15388	16960	1	1.1	1	1	1	TMT6plex	62196	frizzled-2 isoform X1 OS=Trichoplusia ni OX=7111 GN=LOC113498219 PE=3 SV=1
1550	150099	A0A7E5W0A9	0.24	37.8	29628	32016	29496	33898	25716	22350	1	1.08	1	1.14	0.87	0.75	30380	27321	1	0.9	14	1	1	TMT6plex	7318	40S ribosomal protein S28 OS=Trichoplusia ni OX=7111 GN=LOC113498059 PE=3 SV=1
194	140033	A0A7E5W0B5	31.1	161.7	1705400	1484900	1279200	713760	602890	473230	1	0.87	0.75	0.42	0.35	0.28	1495800	600010	1	0.4	66	16	16	Carbamidomethylation; TMT6plex	20978	60S ribosomal protein L18a OS=Trichoplusia ni OX=7111 GN=LOC113498267 PE=3 SV=1
1764	150934	A0A7E5W0B7	0.35	28.85	14120	16336	16595	15780	21708	17131	1	1.16	1.18	1.12	1.54	1.21	15684	18206	1	1.16	8	1	1	TMT6plex	14038	uncharacterized protein LOC113498269 isoform X3 OS=Trichoplusia ni OX=7111 GN=LOC113498269 PE=4 SV=1
834	137227	A0A7E5W0B9	0.09	106.51	55674	53652	49106	47926	56346	52727	1	0.96	0.88	0.86	1.01	0.95	57219	53010	1	0.93	11	9	9	TMT6plex	90111	cullin-5-like OS=Trichoplusia ni OX=7111 GN=LOC113498293 PE=3 SV=1
56	129151	A0A7E5W0C1	1.32	269.98	1109600	1099800	1265200	1169700	1260200	1370700	1	0.99	1.14	1.05	1.14	1.24	1173200	1269800	1	1.08	38	44	44	Carbamidomethylation; TMT6plex; Oxidation (M)	127421	Calcium-transporting ATPase OS=Trichoplusia ni OX=7111 GN=LOC113498289 PE=3 SV=1
619	131864	A0A7E5W0C4	6.54	156.44	61955	57458	60276	88306	79442	94544	1	0.93	0.97	1.43	1.28	1.53	62508	88999	1	1.42	25	10	10	Carbamidomethylation; TMT6plex	50514	Protein-synthesizing GTPase OS=Trichoplusia ni OX=7111 GN=LOC113498295 PE=4 SV=1
2048	150968	A0A7E5W0C7	0.42	26.47	9950.2	8033.9	6589	5343.5	8648.8	6579.9	1	0.81	0.66	0.54	0.87	0.66	8191	6857.4	1	0.84	5	1	1	TMT6plex	20901	uncharacterized protein LOC113498280 OS=Trichoplusia ni OX=7111 GN=LOC113498280 PE=4 SV=1
668	149537	A0A7E5W0D7	2.93	116.5	88186	86820	73109	106860	108900	105310	1	0.98	0.83	1.21	1.23	1.19	85671	107980	1	1.26	12	9	9	TMT6plex	97233	catenin delta-2 isoform X5 OS=Trichoplusia ni OX=7111 GN=LOC113498308 PE=3 SV=1
110	131420	A0A7E5W0E1	18.59	232.18	462920	446610	448460	785750	969210	1059300	1	0.96	0.97	1.7	2.09	2.29	468640	939810	1	2.01	50	30	30	Carbamidomethylation; TMT6plex; Oxidation (M)	59207	CCT-theta OS=Trichoplusia ni OX=7111 GN=LOC113498305 PE=3 SV=1
2184	136992	A0A7E5W0E9	7.51	30.07	0	0	0	0	0	1322.1	-	-	-	-	-	256	0	1322.1	-	256	1	1	1	Carbamidomethylation; TMT6plex	176079	Non-specific serine/threonine protein kinase OS=Trichoplusia ni OX=7111 GN=LOC113498080 PE=3 SV=1
666	139244	A0A7E5W0F4	0.9	135.96	218310	224110	248840	203550	210320	229630	1	1.03	1.14	0.93	0.96	1.05	231700	216430	1	0.93	33	9	9	TMT6plex	27131	Proteasome subunit alpha type OS=Trichoplusia ni OX=7111 GN=LOC113498313 PE=3 SV=1
1764	150936	A0A7E5W0G5	0.35	28.85	14120	16336	16595	15780	21708	17131	1	1.16	1.18	1.12	1.54	1.21	15684	18206	1	1.16	7	1	1	TMT6plex	17249	uncharacterized protein LOC113498269 isoform X1 OS=Trichoplusia ni OX=7111 GN=LOC113498269 PE=4 SV=1
403	142810	A0A7E5W0H0	7.93	148.16	203740	179290	211240	300190	348110	305510	1	0.88	1.04	1.47	1.71	1.5	198730	317940	1	1.6	29	11	7	TMT6plex	23140	ras-related protein Rab-10 OS=Trichoplusia ni OX=7111 GN=LOC113498318 PE=4 SV=1
1142	141220	A0A7E5W0I6	15.83	73.91	33953	20527	18808	8736.8	14119	9372.1	1	0.6	0.55	0.26	0.42	0.28	25552	12186	1	0.48	5	5	5	TMT6plex	95490	Endothelin-converting enzyme 1 OS=Trichoplusia ni OX=7111 GN=LOC113498286 PE=3 SV=1
619	131863	A0A7E5W0L1	6.54	156.44	61955	57458	60276	88306	79442	94544	1	0.93	0.97	1.43	1.28	1.53	62508	88999	1	1.42	25	10	10	Carbamidomethylation; TMT6plex	50561	Protein-synthesizing GTPase OS=Trichoplusia ni OX=7111 GN=LOC113498299 PE=4 SV=1
830	135329	A0A7E5W0M2	2.04	127.62	23559	19130	18780	12553	19607	15982	1	0.81	0.8	0.53	0.83	0.68	27554	19508	1	0.71	8	6	6	TMT6plex	119365	membrane-associated guanylate kinase WW and PDZ domain-containing protein 1-like isoform X3 OS=Trichoplusia ni OX=7111 GN=LOC113498358 PE=4 SV=1
830	135328	A0A7E5W0M6	2.04	127.62	23559	19130	18780	12553	19607	15982	1	0.81	0.8	0.53	0.83	0.68	27554	19508	1	0.71	8	6	6	TMT6plex	118903	membrane-associated guanylate kinase WW and PDZ domain-containing protein 1-like isoform X4 OS=Trichoplusia ni OX=7111 GN=LOC113498358 PE=4 SV=1
1298	142009	A0A7E5W0N1	16.96	86.05	11141	9910.5	13031	31390	26148	27250	1	0.89	1.17	2.82	2.35	2.45	14437	28263	1	1.96	3	3	3	TMT6plex	144094	protein transport protein Sec24C isoform X1 OS=Trichoplusia ni OX=7111 GN=LOC113498362 PE=3 SV=1
1122	149786	A0A7E5W0N3	0.67	74.02	35874	37356	26623	41308	33107	31795	1	1.04	0.74	1.15	0.92	0.89	34509	35403	1	1.03	4	4	4	Carbamidomethylation; TMT6plex	119989	uncharacterized protein LOC113498364 isoform X1 OS=Trichoplusia ni OX=7111 GN=LOC113498364 PE=4 SV=1
1122	149785	A0A7E5W0N7	0.67	74.02	35874	37356	26623	41308	33107	31795	1	1.04	0.74	1.15	0.92	0.89	34509	35403	1	1.03	5	4	4	Carbamidomethylation; TMT6plex	113826	uncharacterized protein LOC113498364 isoform X2 OS=Trichoplusia ni OX=7111 GN=LOC113498364 PE=4 SV=1
30	128824	A0A7E5W0P0	10.58	318.54	922850	925670	864620	1401900	1408900	1412100	1	1	0.94	1.52	1.53	1.53	949900	1418300	1	1.49	32	71	71	Carbamidomethylation; TMT6plex; Oxidation (M)	256130	fatty acid synthase isoform X1 OS=Trichoplusia ni OX=7111 GN=LOC113498344 PE=4 SV=1
2259	150876	A0A7E5W0P2	7.6	32.87	4834.3	3526.5	8273.2	0	0	0	1	0.73	1.71	0	0	0	5544.7	0	1	0	5	1	1	TMT6plex	25437	uncharacterized protein LOC113498366 isoform X2 OS=Trichoplusia ni OX=7111 GN=LOC113498366 PE=3 SV=1
2117	150553	A0A7E5W0P7	0.41	24.72	23255	25174	26894	21666	20492	21127	1	1.08	1.16	0.93	0.88	0.91	25108	21095	1	0.84	4	1	1	TMT6plex	24159	Golgi apparatus membrane protein TVP23 homolog OS=Trichoplusia ni OX=7111 GN=LOC113498368 PE=3 SV=1
1841	140202	A0A7E5W0Q1	3.81	25.72	7628.2	4474.4	4799.6	1579	1728.4	1557	1	0.59	0.63	0.21	0.23	0.2	5634.1	1621.5	1	0.29	1	1	1	TMT6plex	55694	beta-1 3-glucan-binding protein-like OS=Trichoplusia ni OX=7111 GN=LOC113498326 PE=3 SV=1
1298	142008	A0A7E5W0Q5	16.96	86.05	11141	9910.5	13031	31390	26148	27250	1	0.89	1.17	2.82	2.35	2.45	14437	28263	1	1.96	3	3	3	TMT6plex	143578	protein transport protein Sec24C isoform X2 OS=Trichoplusia ni OX=7111 GN=LOC113498362 PE=3 SV=1
1122	149784	A0A7E5W0Q8	0.67	74.02	35874	37356	26623	41308	33107	31795	1	1.04	0.74	1.15	0.92	0.89	34509	35403	1	1.03	5	4	4	Carbamidomethylation; TMT6plex	107204	uncharacterized protein LOC113498364 isoform X3 OS=Trichoplusia ni OX=7111 GN=LOC113498364 PE=4 SV=1
2096	147773	A0A7E5W0R5	0.36	57.72	2569.2	2512.7	3509	3103.7	2481	4426.9	1	0.98	1.37	1.21	0.97	1.72	2863.6	3337.2	1	1.17	2	1	1	TMT6plex	45092	trafficking protein particle complex subunit 13 OS=Trichoplusia ni OX=7111 GN=LOC113498428 PE=3 SV=1
821	147916	A0A7E5W0R8	4.44	125.61	39518	37804	43083	56374	55487	51531	1	0.96	1.09	1.43	1.4	1.3	44904	55341	1	1.23	16	8	8	TMT6plex; Oxidation (M)	60137	Alanine transaminase OS=Trichoplusia ni OX=7111 GN=LOC113498369 PE=3 SV=1
2163	150698	A0A7E5W0T1	0.17	44.44	12498	24007	14905	18039	15121	14544	1	1.92	1.19	1.44	1.21	1.16	17137	15901	1	0.93	5	1	1	TMT6plex	24663	transmembrane protein 47 isoform X1 OS=Trichoplusia ni OX=7111 GN=LOC113498443 PE=3 SV=1
225	130827	A0A7E5W0T6	19.47	210.57	321900	281460	259780	526330	565460	619890	1	0.87	0.81	1.64	1.76	1.93	300320	570560	1	1.9	33	22	22	TMT6plex; Oxidation (M)	79983	juvenile hormone esterase-like isoform X1 OS=Trichoplusia ni OX=7111 GN=LOC113498447 PE=4 SV=1
2163	150697	A0A7E5W0T9	0.17	44.44	12498	24007	14905	18039	15121	14544	1	1.92	1.19	1.44	1.21	1.16	17137	15901	1	0.93	5	1	1	TMT6plex	21963	transmembrane protein 47 isoform X2 OS=Trichoplusia ni OX=7111 GN=LOC113498443 PE=3 SV=1
737	132587	A0A7E5W0U1	18.75	122.95	44572	35321	23284	90493	65970	73175	1	0.79	0.52	2.03	1.48	1.64	40814	79206	1	1.94	6	9	9	TMT6plex	189174	bifunctional glutamate/proline--tRNA ligase isoform X1 OS=Trichoplusia ni OX=7111 GN=LOC113498448 PE=3 SV=1
737	132585	A0A7E5W0U9	18.75	122.95	44572	35321	23284	90493	65970	73175	1	0.79	0.52	2.03	1.48	1.64	40814	79206	1	1.94	6	9	9	TMT6plex	181782	bifunctional glutamate/proline--tRNA ligase isoform X2 OS=Trichoplusia ni OX=7111 GN=LOC113498448 PE=3 SV=1
763	133828	A0A7E5W0V0	5.96	111.85	52537	46168	61182	40533	38779	31660	1	0.88	1.16	0.77	0.74	0.6	56136	37909	1	0.68	8	5	5	TMT6plex; Oxidation (M)	56143	facilitated trehalose transporter Tret1-like OS=Trichoplusia ni OX=7111 GN=LOC113498440 PE=4 SV=1
830	135330	A0A7E5W0V2	2.04	127.62	23559	19130	18780	12553	19607	15982	1	0.81	0.8	0.53	0.83	0.68	27554	19508	1	0.71	8	6	6	TMT6plex	119581	membrane-associated guanylate kinase WW and PDZ domain-containing protein 1-like isoform X2 OS=Trichoplusia ni OX=7111 GN=LOC113498358 PE=4 SV=1
1339	139392	A0A7E5W0W5	10.73	81.31	14354	11684	14131	19730	29589	28969	1	0.81	0.98	1.37	2.06	2.02	13390	26096	1	1.95	11	3	3	TMT6plex	29643	Pyridoxal 5'-phosphate synthase OS=Trichoplusia ni OX=7111 GN=LOC113498462 PE=3 SV=1
2259	150877	A0A7E5W0W6	7.6	32.87	4834.3	3526.5	8273.2	0	0	0	1	0.73	1.71	0	0	0	5544.7	0	1	0	4	1	1	TMT6plex	29414	uncharacterized protein LOC113498366 isoform X1 OS=Trichoplusia ni OX=7111 GN=LOC113498366 PE=3 SV=1
2133	150580	A0A7E5W0W9	7.54	25.9	0	0	0	0	2271.2	1238.5	-	-	-	-	256	256	0	1754.9	-	256	8	1	1	TMT6plex	28699	Signal recognition particle receptor subunit beta OS=Trichoplusia ni OX=7111 GN=LOC113498464 PE=3 SV=1
2247	150842	A0A7E5W0X3	1.04	37.06	3812	3057.2	2746.5	4050.3	5104	5401.9	1	0.8	0.72	1.06	1.34	1.42	3205.2	4852.1	1	1.51	3	1	1	TMT6plex	44040	BUB3-interacting and GLEBS motif-containing protein ZNF207 isoform X1 OS=Trichoplusia ni OX=7111 GN=LOC113498466 PE=4 SV=1
1841	137883	A0A7E5W0X5	3.81	25.72	7628.2	4474.4	4799.6	1579	1728.4	1557	1	0.59	0.63	0.21	0.23	0.2	5634.1	1621.5	1	0.29	0	1	1	TMT6plex	176631	uncharacterized protein LOC113498223 OS=Trichoplusia ni OX=7111 GN=LOC113498223 PE=3 SV=1
1930	150138	A0A7E5W0X7	7.58	36.56	0	0	0	0	4297.6	4625.7	-	-	-	-	256	256	0	4461.6	-	256	3	1	1	TMT6plex	41553	Hexosyltransferase OS=Trichoplusia ni OX=7111 GN=LOC113498469 PE=3 SV=1
2237	150830	A0A7E5W0X8	4.33	40.7	1781.2	0	0	1377.4	2048.9	3635.6	1	0	0	0.77	1.15	2.04	1781.2	2354	1	1.32	5	1	1	TMT6plex	28838	proteasome activator complex subunit 3 isoform X1 OS=Trichoplusia ni OX=7111 GN=LOC113498463 PE=3 SV=1
1568	150044	A0A7E5W0Y1	3.02	52.31	4417.5	4802.6	0	5316.2	6282.7	5460.4	1	1.09	0	1.2	1.42	1.24	5431.9	6155.3	1	1.13	3	2	2	TMT6plex	96522	Protein O-GlcNAc transferase OS=Trichoplusia ni OX=7111 GN=LOC113498372 PE=3 SV=1
71	129094	A0A7E5W0Y6	0.84	220.2	98849	95168	80373	131120	128400	124820	1	0.96	0.81	1.33	1.3	1.26	91463	128120	1	1.4	3	17	1	TMT6plex	23646	Synaptosomal-associated protein OS=Trichoplusia ni OX=7111 GN=LOC113498479 PE=3 SV=1
1733	150425	A0A7E5W0Y7	5.59	68.35	0	3272.7	4961.2	3531.5	8088.5	9770.4	-	256	256	256	256	256	8233.9	7130.1	1	0.87	13	2	2	TMT6plex	23522	Regulatory protein zeste OS=Trichoplusia ni OX=7111 GN=LOC113498421 PE=4 SV=1
2247	150841	A0A7E5W0Y8	1.04	37.06	3812	3057.2	2746.5	4050.3	5104	5401.9	1	0.8	0.72	1.06	1.34	1.42	3205.2	4852.1	1	1.51	3	1	1	TMT6plex	43755	BUB3-interacting and GLEBS motif-containing protein ZNF207 isoform X2 OS=Trichoplusia ni OX=7111 GN=LOC113498466 PE=4 SV=1
2237	150829	A0A7E5W0Z5	4.33	40.7	1781.2	0	0	1377.4	2048.9	3635.6	1	0	0	0.77	1.15	2.04	1781.2	2354	1	1.32	5	1	1	TMT6plex	28059	proteasome activator complex subunit 3 isoform X2 OS=Trichoplusia ni OX=7111 GN=LOC113498463 PE=3 SV=1
1700	150308	A0A7E5W104	15.62	50.84	20605	24530	54982	9084.9	6197.1	7710.1	1	1.19	2.67	0.44	0.3	0.37	33373	7664	1	0.23	22	2	2	Carbamidomethylation; TMT6plex	10473	uncharacterized protein LOC113498246 OS=Trichoplusia ni OX=7111 GN=LOC113498246 PE=4 SV=1
2247	150840	A0A7E5W105	1.04	37.06	3812	3057.2	2746.5	4050.3	5104	5401.9	1	0.8	0.72	1.06	1.34	1.42	3205.2	4852.1	1	1.51	4	1	1	TMT6plex	42489	BUB3-interacting and GLEBS motif-containing protein ZNF207 isoform X3 OS=Trichoplusia ni OX=7111 GN=LOC113498466 PE=4 SV=1
2083	150750	A0A7E5W109	0.98	26.77	35792	32053	47449	23956	23417	30547	1	0.9	1.33	0.67	0.65	0.85	38432	25973	1	0.68	2	1	1	TMT6plex	36031	zinc transporter ZIP1-like OS=Trichoplusia ni OX=7111 GN=LOC113498470 PE=4 SV=1
65	129158	A0A7E5W112	1.26	219.83	50551	56075	27100	74145	72379	71020	1	1.11	0.54	1.47	1.43	1.4	45519	72515	1	1.59	3	17	1	TMT6plex	23665	Synaptosomal-associated protein OS=Trichoplusia ni OX=7111 GN=LOC113498479 PE=3 SV=1
620	128904	A0A7E5W113	0.15	144.26	80766	93691	81769	86519	90173	83184	1	1.16	1.01	1.07	1.12	1.03	87087	86625	1	0.99	8	12	8	TMT6plex	113020	myosin-IA OS=Trichoplusia ni OX=7111 GN=LOC113498484 PE=3 SV=1
23	128799	A0A7E5W121	55.72	292.32	395560	535790	1094500	165390	155480	166750	1	1.35	2.77	0.42	0.39	0.42	678300	165390	1	0.24	14	42	12	TMT6plex; Oxidation (M)	76783	uncharacterized protein LOC113498483 isoform X2 OS=Trichoplusia ni OX=7111 GN=LOC113498483 PE=4 SV=1
1385	148578	A0A7E5W129	12.07	67.92	15310	17821	19089	29220	35982	39998	1	1.16	1.25	1.91	2.35	2.61	18896	35066	1	1.86	8	3	3	TMT6plex	44393	Lissencephaly-1 homolog OS=Trichoplusia ni OX=7111 GN=LOC113498503 PE=3 SV=1
1764	150933	A0A7E5W142	0.35	28.85	14120	16336	16595	15780	21708	17131	1	1.16	1.18	1.12	1.54	1.21	15684	18206	1	1.16	9	1	1	TMT6plex	12791	uncharacterized protein LOC113498269 isoform X4 OS=Trichoplusia ni OX=7111 GN=LOC113498269 PE=4 SV=1
302	149503	A0A7E5W145	2.15	172.84	92141	82292	96539	104740	105470	105800	1	0.89	1.05	1.14	1.14	1.15	93875	106700	1	1.14	26	9	4	TMT6plex; Oxidation (M)	22496	ras-related protein ORAB-1 OS=Trichoplusia ni OX=7111 GN=LOC113498457 PE=4 SV=1
1896	136266	A0A7E5W147	0.95	29.65	6176.2	8048.7	10445	6121.2	5465.3	5273	1	1.3	1.69	0.99	0.88	0.85	8223.2	5619.8	1	0.68	1	1	1	TMT6plex	90047	sarcolemmal membrane-associated protein isoform X1 OS=Trichoplusia ni OX=7111 GN=LOC113498501 PE=4 SV=1
972	133719	A0A7E5W149	8.82	88.86	56308	50087	53785	29197	27512	29283	1	0.89	0.96	0.52	0.49	0.52	58034	29820	1	0.51	4	6	6	TMT6plex	165346	uncharacterized protein LOC113498509 isoform X2 OS=Trichoplusia ni OX=7111 GN=LOC113498509 PE=3 SV=1
1151	149943	A0A7E5W151	12.52	68.1	23024	18186	26977	51636	53648	63399	1	0.79	1.17	2.24	2.33	2.75	28315	56228	1	1.99	21	4	4	TMT6plex	20042	Density-regulated protein OS=Trichoplusia ni OX=7111 GN=LOC113498511 PE=3 SV=1
1468	139376	A0A7E5W171	5.92	53.06	8019.1	10571	6981	12688	15930	15426	1	1.32	0.87	1.58	1.99	1.92	9101.3	14682	1	1.61	2	3	3	TMT6plex	241853	claspin-like OS=Trichoplusia ni OX=7111 GN=LOC113498472 PE=4 SV=1
24	128764	A0A7E5W1A3	66.1	293.18	564730	522720	1044100	159190	172480	137660	1	0.93	1.85	0.28	0.31	0.24	714610	158930	1	0.22	14	41	11	TMT6plex	72588	uncharacterized protein LOC113498483 isoform X4 OS=Trichoplusia ni OX=7111 GN=LOC113498483 PE=4 SV=1
1454	150205	A0A7E5W1A7	2.26	52.66	3831.1	2035.2	0	2742.5	3760.7	3724.1	1	0.53	0	0.72	0.98	0.97	4034.9	5113.7	1	1.27	10	2	2	TMT6plex	39207	Non-specific serine/threonine protein kinase OS=Trichoplusia ni OX=7111 GN=LOC113498486 PE=3 SV=1
1385	148579	A0A7E5W1D2	12.07	67.92	15310	17821	19089	29220	35982	39998	1	1.16	1.25	1.91	2.35	2.61	18896	35066	1	1.86	7	3	3	TMT6plex	45569	Lissencephaly-1 homolog OS=Trichoplusia ni OX=7111 GN=LOC113498502 PE=3 SV=1
2339	151072	A0A7E5W1D4	0.59	23.08	3663.5	6106.1	7084.1	6407.1	5630.9	9471	1	1.67	1.93	1.75	1.54	2.59	5617.9	7169.7	1	1.28	7	1	1	TMT6plex	11363	Acylphosphatase OS=Trichoplusia ni OX=7111 GN=LOC113498563 PE=3 SV=1
148	135396	A0A7E5W1D5	27.93	214.31	910570	637430	1129300	347610	401050	377680	1	0.7	1.24	0.38	0.44	0.41	896050	380900	1	0.43	21	29	29	Carbamidomethylation; TMT6plex	152090	toll-like receptor 6 OS=Trichoplusia ni OX=7111 GN=LOC113498319 PE=3 SV=1
1633	143096	A0A7E5W1D6	0.1	66.31	5746.2	9534.1	5043.2	6443.2	7824.5	5565.6	1	1.66	0.88	1.12	1.36	0.97	8202.9	6611.1	1	0.81	6	2	2	TMT6plex	42564	interferon-inducible double-stranded RNA-dependent protein kinase activator A homolog isoform X3 OS=Trichoplusia ni OX=7111 GN=LOC113498572 PE=4 SV=1
1597	139833	A0A7E5W1E6	0.46	38.68	22509	15944	10612	17545	14396	12920	1	0.71	0.47	0.78	0.64	0.57	16355	14954	1	0.91	1	2	2	TMT6plex	233090	NFX1-type zinc finger-containing protein 1-like OS=Trichoplusia ni OX=7111 GN=LOC113498514 PE=4 SV=1
1000	149941	A0A7E5W1E7	3.04	100.08	25380	20351	16394	19832	14835	14824	1	0.8	0.65	0.78	0.58	0.58	23931	17263	1	0.72	14	3	3	TMT6plex; Oxidation (M)	34245	tetraspanning orphan receptor isoform X3 OS=Trichoplusia ni OX=7111 GN=LOC113498588 PE=3 SV=1
307	146535	A0A7E5W1E8	1.05	182.14	381150	304260	366100	341940	388410	407750	1	0.8	0.96	0.9	1.02	1.07	364110	382930	1	1.05	22	21	21	TMT6plex; Oxidation (M)	104067	AP-2 complex subunit alpha OS=Trichoplusia ni OX=7111 GN=LOC113498581 PE=3 SV=1
1633	143105	A0A7E5W1E9	0.1	66.31	5746.2	9534.1	5043.2	6443.2	7824.5	5565.6	1	1.66	0.88	1.12	1.36	0.97	8202.9	6611.1	1	0.81	6	2	2	TMT6plex	43324	interferon-inducible double-stranded RNA-dependent protein kinase activator A homolog isoform X1 OS=Trichoplusia ni OX=7111 GN=LOC113498572 PE=4 SV=1
257	129664	A0A7E5W1F5	1.49	216.66	234620	195710	189560	234810	245200	211580	1	0.83	0.81	1	1.05	0.9	211740	231700	1	1.09	13	20	17	TMT6plex; Oxidation (M)	160822	probable multidrug resistance-associated protein lethal(2)03659 isoform X1 OS=Trichoplusia ni OX=7111 GN=LOC113498587 PE=4 SV=1
1001	132217	A0A7E5W1F8	8.91	127.87	45254	55484	69029	34286	37091	34186	1	1.23	1.53	0.76	0.82	0.76	57634	35804	1	0.62	18	6	6	TMT6plex	40812	lachesin OS=Trichoplusia ni OX=7111 GN=LOC113498592 PE=4 SV=1
622	133907	A0A7E5W1G5	0.89	133.47	101510	77814	112710	80674	120600	112750	1	0.77	1.11	0.79	1.19	1.11	98037	106970	1	1.09	30	10	10	TMT6plex	39231	protein farnesyltransferase/geranylgeranyltransferase type-1 subunit alpha OS=Trichoplusia ni OX=7111 GN=LOC113498340 PE=3 SV=1
1448	138074	A0A7E5W1I1	4.48	59.24	6071.1	4001.8	8866.5	6787.7	9655.1	10163	1	0.66	1.46	1.12	1.59	1.67	6313.1	9768.2	1	1.55	4	3	3	TMT6plex	90361	arf-GAP with coiled-coil ANK repeat and PH domain-containing protein 2 OS=Trichoplusia ni OX=7111 GN=LOC113498610 PE=4 SV=1
2142	137698	A0A7E5W1I2	7.53	31.06	0	0	0	0	0	2103.6	-	-	-	-	-	256	0	2103.6	-	256	2	1	1	TMT6plex	62351	Beta-hexosaminidase OS=Trichoplusia ni OX=7111 GN=LOC113498601 PE=3 SV=1
1364	136038	A0A7E5W1I4	0.34	81.94	19095	23575	13533	21782	20702	15607	1	1.23	0.71	1.14	1.08	0.82	18734	20941	1	1.12	4	3	3	Carbamidomethylation; TMT6plex	97614	tyrosine-protein phosphatase non-receptor type 4 OS=Trichoplusia ni OX=7111 GN=LOC113498538 PE=3 SV=1
1378	131258	A0A7E5W1I7	3.04	45.14	67436	57632	62207	41823	42118	34755	1	0.85	0.92	0.62	0.62	0.52	62425	39565	1	0.63	3	2	2	TMT6plex	69006	cationic amino acid transporter 2-like OS=Trichoplusia ni OX=7111 GN=LOC113498606 PE=4 SV=1
1198	138522	A0A7E5W1I8	0.66	65.76	8658.7	8371.5	5245.5	6323	5572	5063.4	1	0.97	0.61	0.73	0.64	0.58	7425.2	5652.8	1	0.76	5	2	1	TMT6plex	34975	glucocorticoid-induced transcript 1 protein-like OS=Trichoplusia ni OX=7111 GN=LOC113498542 PE=4 SV=1
1263	149928	A0A7E5W1I9	6.66	67.96	64712	73954	54524	41431	41941	41869	1	1.14	0.84	0.64	0.65	0.65	65626	41747	1	0.64	7	4	4	TMT6plex	59920	organic cation transporter protein isoform X1 OS=Trichoplusia ni OX=7111 GN=LOC113498355 PE=4 SV=1
451	149466	A0A7E5W1J7	24.33	150.93	243160	241090	404800	122220	137100	112920	1	0.99	1.66	0.5	0.56	0.46	297040	124820	1	0.42	23	11	11	TMT6plex; Oxidation (M)	52073	protein yellow OS=Trichoplusia ni OX=7111 GN=LOC113498622 PE=3 SV=1
830	135331	A0A7E5W1J9	2.04	127.62	23559	19130	18780	12553	19607	15982	1	0.81	0.8	0.53	0.83	0.68	27554	19508	1	0.71	8	6	6	TMT6plex	120044	membrane-associated guanylate kinase WW and PDZ domain-containing protein 1-like isoform X1 OS=Trichoplusia ni OX=7111 GN=LOC113498358 PE=4 SV=1
976	146186	A0A7E5W1L0	8.63	94.71	79213	70038	72177	101800	128790	126100	1	0.88	0.91	1.29	1.63	1.59	74446	118900	1	1.6	7	5	5	TMT6plex	81636	Exocyst complex component 5 OS=Trichoplusia ni OX=7111 GN=LOC113498617 PE=3 SV=1
1633	143102	A0A7E5W1N8	0.1	66.31	5746.2	9534.1	5043.2	6443.2	7824.5	5565.6	1	1.66	0.88	1.12	1.36	0.97	8202.9	6611.1	1	0.81	6	2	2	TMT6plex	42862	interferon-inducible double-stranded RNA-dependent protein kinase activator A homolog isoform X2 OS=Trichoplusia ni OX=7111 GN=LOC113498572 PE=4 SV=1
1903	132452	A0A7E5W1P0	2.79	43.92	2423.3	0	0	0	2691.2	3717.8	1	0	0	0	1.11	1.53	2423.3	3204.5	1	1.32	1	1	1	TMT6plex	162250	Probable ATP-dependent RNA helicase spindle-E OS=Trichoplusia ni OX=7111 GN=LOC113498636 PE=3 SV=1
1890	142722	A0A7E5W1P3	0.63	28.08	8991.6	10930	8419.6	12381	13998	10386	1	1.22	0.94	1.38	1.56	1.16	9447.1	12255	1	1.3	1	1	1	TMT6plex	74418	tripartite motif-containing protein 2-like OS=Trichoplusia ni OX=7111 GN=LOC113498653 PE=3 SV=1
2071	150605	A0A7E5W1Q7	3.25	23.34	5151.9	3508.4	4911.2	1635.9	1320	1572.2	1	0.68	0.95	0.32	0.26	0.31	4523.9	1509.4	1	0.33	2	1	1	TMT6plex	66402	Replication protein A subunit OS=Trichoplusia ni OX=7111 GN=LOC113498438 PE=3 SV=1
940	141688	A0A7E5W1Q9	2.65	107.55	10374	10636	3136.9	8335.9	10171	12422	1	1.03	0.3	0.8	0.98	1.2	14463	12506	1	0.86	13	6	5	TMT6plex	66690	Serine/threonine protein phosphatase 2A regulatory subunit OS=Trichoplusia ni OX=7111 GN=LOC113498663 PE=3 SV=1
940	141687	A0A7E5W1R9	2.65	107.55	10374	10636	3136.9	8335.9	10171	12422	1	1.03	0.3	0.8	0.98	1.2	14463	12506	1	0.86	13	6	5	TMT6plex	65930	Serine/threonine protein phosphatase 2A regulatory subunit OS=Trichoplusia ni OX=7111 GN=LOC113498663 PE=3 SV=1
225	130851	A0A7E5W1S2	19.47	210.57	321900	281460	259780	526330	565460	619890	1	0.87	0.81	1.64	1.76	1.93	300320	570560	1	1.9	33	22	22	TMT6plex; Oxidation (M)	78194	juvenile hormone esterase-like isoform X2 OS=Trichoplusia ni OX=7111 GN=LOC113498447 PE=4 SV=1
1218	136299	A0A7E5W1S9	11.84	76.31	30084	34130	33273	57951	62028	61838	1	1.13	1.11	1.93	2.06	2.06	32496	60606	1	1.87	4	4	4	TMT6plex	78888	Glycogen [starch] synthase OS=Trichoplusia ni OX=7111 GN=LOC113498597 PE=3 SV=1
685	137709	A0A7E5W1T4	6.48	144.05	62568	58735	59174	82557	90490	90648	1	0.94	0.95	1.32	1.45	1.45	63293	88699	1	1.4	14	6	6	TMT6plex; Oxidation (M)	55287	Importin subunit alpha OS=Trichoplusia ni OX=7111 GN=LOC113498599 PE=3 SV=1
940	141686	A0A7E5W1T5	2.65	107.55	10374	10636	3136.9	8335.9	10171	12422	1	1.03	0.3	0.8	0.98	1.2	14463	12506	1	0.86	13	6	5	TMT6plex	65594	Serine/threonine protein phosphatase 2A regulatory subunit OS=Trichoplusia ni OX=7111 GN=LOC113498663 PE=3 SV=1
354	130495	A0A7E5W1U8	35.23	175.06	432170	432960	623720	178970	178070	150280	1	1	1.44	0.41	0.41	0.35	496900	171050	1	0.34	21	19	19	TMT6plex	90454	calpain-7-like isoform X1 OS=Trichoplusia ni OX=7111 GN=LOC113498687 PE=3 SV=1
1145	139512	A0A7E5W1V2	4.08	79.64	8289.1	7843.7	4502.9	12884	15680	14292	1	0.95	0.54	1.55	1.89	1.72	8843.1	17197	1	1.94	14	5	5	TMT6plex	46083	Tryptophanyl-tRNA synthetase OS=Trichoplusia ni OX=7111 GN=LOC113498613 PE=3 SV=1
1981	131896	A0A7E5W1V8	2.14	26.06	2390.2	0	0	0	2012.9	3203.4	1	0	0	0	0.84	1.34	2390.2	2608.2	1	1.09	1	1	1	TMT6plex	97567	serine/threonine-protein kinase BRSK1 isoform X1 OS=Trichoplusia ni OX=7111 GN=LOC113498681 PE=4 SV=1
2247	150839	A0A7E5W1W1	1.04	37.06	3812	3057.2	2746.5	4050.3	5104	5401.9	1	0.8	0.72	1.06	1.34	1.42	3205.2	4852.1	1	1.51	4	1	1	TMT6plex	38309	BUB3-interacting and GLEBS motif-containing protein ZNF207 isoform X4 OS=Trichoplusia ni OX=7111 GN=LOC113498466 PE=4 SV=1
586	132136	A0A7E5W1W4	4.91	151.76	102530	96585	73460	117230	124630	127460	1	0.94	0.72	1.14	1.22	1.24	91912	123660	1	1.35	12	11	11	TMT6plex	102728	protein lap1 OS=Trichoplusia ni OX=7111 GN=LOC113498700 PE=4 SV=1
2172	150711	A0A7E5W1W9	1.9	33.6	4472.9	2743.5	4677.1	7528.6	7522.8	8971.6	1	0.61	1.05	1.68	1.68	2.01	3964.5	8007.6	1	2.02	3	1	1	TMT6plex	42092	acidic fibroblast growth factor intracellular-binding protein OS=Trichoplusia ni OX=7111 GN=LOC113498704 PE=4 SV=1
1454	140981	A0A7E5W1Y6	2.26	52.66	3831.1	2035.2	0	2742.5	3760.7	3724.1	1	0.53	0	0.72	0.98	0.97	4034.9	5113.7	1	1.27	10	2	2	TMT6plex	39407	Non-specific serine/threonine protein kinase OS=Trichoplusia ni OX=7111 GN=LOC113498486 PE=3 SV=1
1896	136265	A0A7E5W211	0.95	29.65	6176.2	8048.7	10445	6121.2	5465.3	5273	1	1.3	1.69	0.99	0.88	0.85	8223.2	5619.8	1	0.68	2	1	1	TMT6plex	88134	sarcolemmal membrane-associated protein isoform X2 OS=Trichoplusia ni OX=7111 GN=LOC113498501 PE=4 SV=1
940	141689	A0A7E5W221	2.65	107.55	10374	10636	3136.9	8335.9	10171	12422	1	1.03	0.3	0.8	0.98	1.2	14463	12506	1	0.86	13	6	5	TMT6plex	68163	Serine/threonine protein phosphatase 2A regulatory subunit OS=Trichoplusia ni OX=7111 GN=LOC113498663 PE=3 SV=1
1423	150161	A0A7E5W225	1.89	52.71	17273	14938	9178.3	8119.9	6487.6	5966.5	1	0.86	0.53	0.47	0.38	0.35	13796	6858	1	0.5	2	1	1	TMT6plex	53030	uncharacterized protein LOC113498743 isoform X3 OS=Trichoplusia ni OX=7111 GN=LOC113498743 PE=4 SV=1
940	141684	A0A7E5W227	2.65	107.55	10374	10636	3136.9	8335.9	10171	12422	1	1.03	0.3	0.8	0.98	1.2	14463	12506	1	0.86	14	6	5	TMT6plex	65005	Serine/threonine protein phosphatase 2A regulatory subunit OS=Trichoplusia ni OX=7111 GN=LOC113498663 PE=3 SV=1
972	133670	A0A7E5W229	8.82	88.86	56308	50087	53785	29197	27512	29283	1	0.89	0.96	0.52	0.49	0.52	58034	29820	1	0.51	6	6	6	TMT6plex	127549	uncharacterized protein LOC113498509 isoform X1 OS=Trichoplusia ni OX=7111 GN=LOC113498509 PE=4 SV=1
1423	150111	A0A7E5W237	1.89	52.71	17273	14938	9178.3	8119.9	6487.6	5966.5	1	0.86	0.53	0.47	0.38	0.35	13796	6858	1	0.5	2	1	1	TMT6plex	55413	uncharacterized protein LOC113498743 isoform X1 OS=Trichoplusia ni OX=7111 GN=LOC113498743 PE=4 SV=1
1899	140818	A0A7E5W254	7.6	25.9	8057.9	4799.6	6914.3	0	0	1947.7	1	0.6	0.86	0	0	0.24	6590.6	1947.7	1	0.3	1	1	1	TMT6plex	98556	Kinesin-like protein OS=Trichoplusia ni OX=7111 GN=LOC113498683 PE=3 SV=1
1635	150146	A0A7E5W255	0.96	63.33	2427.8	2104.4	3545.5	4735	3150.8	4008.7	1	0.87	1.46	1.95	1.3	1.65	2692.6	3964.9	1	1.47	5	1	1	TMT6plex	28720	uncharacterized protein LOC113498755 OS=Trichoplusia ni OX=7111 GN=LOC113498755 PE=4 SV=1
2243	146915	A0A7E5W256	0.3	38.57	3687.9	3503	6105.5	3534.8	3567.9	4578.6	1	0.95	1.66	0.96	0.97	1.24	4432.2	3893.8	1	0.88	3	1	1	TMT6plex	35045	vacuolar protein sorting-associated protein 37A OS=Trichoplusia ni OX=7111 GN=LOC113498774 PE=3 SV=1
1045	140508	A0A7E5W257	5.85	112.12	38863	41543	43020	26163	33160	26124	1	1.07	1.11	0.67	0.85	0.67	42060	28482	1	0.68	7	5	5	TMT6plex	63631	uncharacterized protein LOC113498686 OS=Trichoplusia ni OX=7111 GN=LOC113498686 PE=4 SV=1
216	128798	A0A7E5W284	0.5	202.48	414290	386060	394740	355580	392730	400960	1	0.93	0.95	0.86	0.95	0.97	407810	387710	1	0.95	42	20	20	Carbamidomethylation; TMT6plex; Oxidation (M)	58363	unc-112-related protein-like OS=Trichoplusia ni OX=7111 GN=LOC113498775 PE=4 SV=1
518	139211	A0A7E5W287	14.95	130.19	98638	109470	100420	186440	201330	216860	1	1.11	1.02	1.89	2.04	2.2	106250	202560	1	1.91	16	14	14	TMT6plex	99903	Staphylococcal nuclease domain-containing protein OS=Trichoplusia ni OX=7111 GN=LOC113498757 PE=4 SV=1
2214	150993	A0A7E5W292	1.12	28.71	7175.2	6528.2	8363.6	7152.9	4416.9	2633.6	1	0.91	1.17	1	0.62	0.37	7355.7	4734.5	1	0.64	1	1	1	TMT6plex	56602	putative inorganic phosphate cotransporter isoform X1 OS=Trichoplusia ni OX=7111 GN=LOC113498816 PE=4 SV=1
929	148444	A0A7E5W2C4	0.2	102.91	84138	84065	76992	87624	86047	76335	1	1	0.92	1.04	1.02	0.91	83671	83336	1	1	35	5	5	TMT6plex; Oxidation (M)	18656	golgin subfamily A member 7 OS=Trichoplusia ni OX=7111 GN=LOC113498569 PE=4 SV=1
2149	144073	A0A7E5W2D3	1.55	26.42	4107.5	6267.6	4990.7	6814	10896	9969	1	1.53	1.22	1.66	2.65	2.43	5121.9	9226.2	1	1.8	1	1	1	TMT6plex	130829	uncharacterized protein LOC113498826 OS=Trichoplusia ni OX=7111 GN=LOC113498826 PE=4 SV=1
1423	150162	A0A7E5W2E5	1.89	52.71	17273	14938	9178.3	8119.9	6487.6	5966.5	1	0.86	0.53	0.47	0.38	0.35	13796	6858	1	0.5	2	1	1	TMT6plex	55135	uncharacterized protein LOC113498743 isoform X2 OS=Trichoplusia ni OX=7111 GN=LOC113498743 PE=4 SV=1
1000	147613	A0A7E5W2F7	3.04	100.08	25380	20351	16394	19832	14835	14824	1	0.8	0.65	0.78	0.58	0.58	23931	17263	1	0.72	13	3	3	TMT6plex; Oxidation (M)	35238	lysosomal-associated transmembrane protein 4A isoform X1 OS=Trichoplusia ni OX=7111 GN=LOC113498588 PE=3 SV=1
1077	145168	A0A7E5W2H8	28.18	91.02	92749	76769	155320	39866	44550	32341	1	0.83	1.67	0.43	0.48	0.35	108780	41073	1	0.38	11	4	4	TMT6plex	47152	protein pellino isoform X2 OS=Trichoplusia ni OX=7111 GN=LOC113498881 PE=3 SV=1
685	137710	A0A7E5W2I6	6.48	144.05	62568	58735	59174	82557	90490	90648	1	0.94	0.95	1.32	1.45	1.45	63293	88699	1	1.4	14	6	6	TMT6plex; Oxidation (M)	56292	Importin subunit alpha OS=Trichoplusia ni OX=7111 GN=LOC113498599 PE=3 SV=1
461	148680	A0A7E5W2J0	1.46	145.58	258340	225400	318880	211510	248230	258600	1	0.87	1.23	0.82	0.96	1	268430	243530	1	0.91	25	13	13	TMT6plex	49889	AP-2 complex subunit mu OS=Trichoplusia ni OX=7111 GN=LOC113498602 PE=3 SV=1
57	129192	A0A7E5W2J4	6.27	271.26	588170	625200	597620	783880	869210	829920	1	1.06	1.02	1.33	1.48	1.41	633820	831910	1	1.31	44	44	44	Carbamidomethylation; TMT6plex; Oxidation (M)	115108	Sodium/potassium-transporting ATPase subunit alpha OS=Trichoplusia ni OX=7111 GN=LOC113498884 PE=3 SV=1
1889	138051	A0A7E5W2M8	0.82	38.68	7294	5947	7438.3	3909	4912.4	5994.1	1	0.82	1.02	0.54	0.67	0.82	6893.1	4938.5	1	0.72	1	1	1	TMT6plex	132533	RNA helicase aquarius-like OS=Trichoplusia ni OX=7111 GN=LOC113498637 PE=4 SV=1
1911	150330	A0A7E5W2N4	3.51	23.79	5563.1	0	0	6214.2	7210.1	4436.8	1	0	0	1.12	1.3	0.8	5563.1	5953.7	1	1.07	2	1	1	TMT6plex	50696	protein UBASH3A homolog isoform X3 OS=Trichoplusia ni OX=7111 GN=LOC113498900 PE=4 SV=1
752	149616	A0A7E5W2N9	0.53	123.84	94883	99268	81168	89042	82826	90998	1	1.05	0.86	0.94	0.87	0.96	94554	87622	1	0.93	4	9	8	TMT6plex; Oxidation (M)	269868	Acetyl-CoA carboxylase OS=Trichoplusia ni OX=7111 GN=LOC113498903 PE=4 SV=1
752	149615	A0A7E5W2P3	0.53	123.84	94883	99268	81168	89042	82826	90998	1	1.05	0.86	0.94	0.87	0.96	94554	87622	1	0.93	4	9	8	TMT6plex; Oxidation (M)	268114	Acetyl-CoA carboxylase OS=Trichoplusia ni OX=7111 GN=LOC113498903 PE=4 SV=1
752	131520	A0A7E5W2P4	0.53	123.84	94883	99268	81168	89042	82826	90998	1	1.05	0.86	0.94	0.87	0.96	94554	87622	1	0.93	4	9	8	TMT6plex; Oxidation (M)	258730	Acetyl-CoA carboxylase OS=Trichoplusia ni OX=7111 GN=LOC113498903 PE=4 SV=1
457	149491	A0A7E5W2P5	40.79	157.99	92343	83765	71197	308870	289800	411730	1	0.91	0.77	3.34	3.14	4.46	91427	338330	1	3.7	27	17	17	Carbamidomethylation; TMT6plex; Oxidation (M)	65910	uncharacterized protein LOC113498898 isoform X2 OS=Trichoplusia ni OX=7111 GN=LOC113498898 PE=4 SV=1
1428	150199	A0A7E5W2Q0	1.49	66.92	21299	17060	7794	16616	9210.3	8669.7	1	0.8	0.37	0.78	0.43	0.41	16562	12377	1	0.75	34	2	2	TMT6plex	7596	Nucleolar protein 10 OS=Trichoplusia ni OX=7111 GN=LOC113498901 PE=3 SV=1
752	131523	A0A7E5W2Q4	0.53	123.84	94883	99268	81168	89042	82826	90998	1	1.05	0.86	0.94	0.87	0.96	94554	87622	1	0.93	4	9	8	TMT6plex; Oxidation (M)	269466	Acetyl-CoA carboxylase OS=Trichoplusia ni OX=7111 GN=LOC113498903 PE=4 SV=1
940	141685	A0A7E5W2R6	2.65	107.55	10374	10636	3136.9	8335.9	10171	12422	1	1.03	0.3	0.8	0.98	1.2	14463	12506	1	0.86	14	6	5	TMT6plex	65616	Serine/threonine protein phosphatase 2A regulatory subunit OS=Trichoplusia ni OX=7111 GN=LOC113498663 PE=3 SV=1
113	128755	A0A7E5W2S7	11.82	195.88	2386300	1862600	1074600	1336400	1064500	864830	1	0.78	0.45	0.56	0.45	0.36	1785500	1093100	1	0.61	56	22	22	Carbamidomethylation; TMT6plex; Oxidation (M)	29907	40S ribosomal protein S3a OS=Trichoplusia ni OX=7111 GN=LOC113498677 PE=3 SV=1
1981	133916	A0A7E5W2T2	2.14	26.06	2390.2	0	0	0	2012.9	3203.4	1	0	0	0	0.84	1.34	2390.2	2608.2	1	1.09	2	1	1	TMT6plex	91204	serine/threonine-protein kinase BRSK1 isoform X2 OS=Trichoplusia ni OX=7111 GN=LOC113498681 PE=4 SV=1
1960	150345	A0A7E5W2U0	7.56	27.75	0	0	0	1564.3	2237.5	1925.8	-	-	-	256	256	256	0	1909.2	-	256	9	1	1	TMT6plex	16452	glia maturation factor beta OS=Trichoplusia ni OX=7111 GN=LOC113498694 PE=3 SV=1
1077	145178	A0A7E5W2U5	28.18	91.02	92749	76769	155320	39866	44550	32341	1	0.83	1.67	0.43	0.48	0.35	108780	41073	1	0.38	11	4	4	TMT6plex	47910	protein pellino isoform X1 OS=Trichoplusia ni OX=7111 GN=LOC113498881 PE=3 SV=1
457	145201	A0A7E5W2X2	40.79	157.99	92343	83765	71197	308870	289800	411730	1	0.91	0.77	3.34	3.14	4.46	91427	338330	1	3.7	24	17	17	Carbamidomethylation; TMT6plex; Oxidation (M)	72165	uncharacterized protein LOC113498898 isoform X1 OS=Trichoplusia ni OX=7111 GN=LOC113498898 PE=4 SV=1
1911	150332	A0A7E5W2X4	3.51	23.79	5563.1	0	0	6214.2	7210.1	4436.8	1	0	0	1.12	1.3	0.8	5563.1	5953.7	1	1.07	1	1	1	TMT6plex	76343	ubiquitin-associated and SH3 domain-containing protein B isoform X2 OS=Trichoplusia ni OX=7111 GN=LOC113498900 PE=4 SV=1
2161	150696	A0A7E5W2X7	0.05	22.97	2574.4	4352.3	5562.7	4622.8	4639.6	2914.5	1	1.69	2.16	1.8	1.8	1.13	4163.1	4059	1	0.97	2	1	1	TMT6plex	70903	Polypeptide N-acetylgalactosaminyltransferase OS=Trichoplusia ni OX=7111 GN=LOC113498917 PE=3 SV=1
752	131521	A0A7E5W2X9	0.53	123.84	94883	99268	81168	89042	82826	90998	1	1.05	0.86	0.94	0.87	0.96	94554	87622	1	0.93	4	9	8	TMT6plex; Oxidation (M)	265232	Acetyl-CoA carboxylase OS=Trichoplusia ni OX=7111 GN=LOC113498903 PE=4 SV=1
2161	150694	A0A7E5W2Y1	0.05	22.97	2574.4	4352.3	5562.7	4622.8	4639.6	2914.5	1	1.69	2.16	1.8	1.8	1.13	4163.1	4059	1	0.97	2	1	1	TMT6plex	70258	Polypeptide N-acetylgalactosaminyltransferase OS=Trichoplusia ni OX=7111 GN=LOC113498917 PE=3 SV=1
2161	150693	A0A7E5W2Z5	0.05	22.97	2574.4	4352.3	5562.7	4622.8	4639.6	2914.5	1	1.69	2.16	1.8	1.8	1.13	4163.1	4059	1	0.97	2	1	1	TMT6plex	69077	Polypeptide N-acetylgalactosaminyltransferase OS=Trichoplusia ni OX=7111 GN=LOC113498917 PE=3 SV=1
1268	150006	A0A7E5W2Z6	3.15	57.76	9410.2	6163.9	6056.8	10460	7727.9	13154	1	0.66	0.64	1.11	0.82	1.4	9538.1	12769	1	1.34	12	3	3	TMT6plex	36492	transforming acidic coiled-coil-containing protein 3-like OS=Trichoplusia ni OX=7111 GN=LOC113498927 PE=3 SV=1
2239	142201	A0A7E5W362	0.84	40.23	1886.3	1893.9	3734.7	3201.6	4007.6	3359.6	1	1	1.98	1.7	2.12	1.78	2505	3522.9	1	1.41	3	1	1	TMT6plex	53098	protein spinster isoform X3 OS=Trichoplusia ni OX=7111 GN=LOC113498961 PE=3 SV=1
1271	150100	A0A7E5W364	1.31	66.47	12831	28373	13155	10911	12924	14495	1	2.21	1.03	0.85	1.01	1.13	18120	12777	1	0.71	10	2	2	TMT6plex	31397	ADP-ribose pyrophosphatase mitochondrial OS=Trichoplusia ni OX=7111 GN=LOC113498801 PE=4 SV=1
515	130913	A0A7E5W374	10.16	145.41	84097	88881	78203	150250	132720	137190	1	1.06	0.93	1.79	1.58	1.63	85504	142140	1	1.66	8	15	14	TMT6plex; Oxidation (M)	182186	GTPase-activating protein CdGAPr isoform X1 OS=Trichoplusia ni OX=7111 GN=LOC113498986 PE=4 SV=1
515	130940	A0A7E5W376	10.16	145.41	84097	88881	78203	150250	132720	137190	1	1.06	0.93	1.79	1.58	1.63	85504	142140	1	1.66	8	15	14	TMT6plex; Oxidation (M)	181861	GTPase-activating protein CdGAPr isoform X2 OS=Trichoplusia ni OX=7111 GN=LOC113498986 PE=4 SV=1
515	130978	A0A7E5W381	10.16	145.41	84097	88881	78203	150250	132720	137190	1	1.06	0.93	1.79	1.58	1.63	85504	142140	1	1.66	8	15	14	TMT6plex; Oxidation (M)	178321	GTPase-activating protein CdGAPr isoform X6 OS=Trichoplusia ni OX=7111 GN=LOC113498986 PE=4 SV=1
515	130912	A0A7E5W3A5	10.16	145.41	84097	88881	78203	150250	132720	137190	1	1.06	0.93	1.79	1.58	1.63	85504	142140	1	1.66	8	15	14	TMT6plex; Oxidation (M)	180432	GTPase-activating protein CdGAPr isoform X3 OS=Trichoplusia ni OX=7111 GN=LOC113498986 PE=4 SV=1
537	149832	A0A7E5W3B8	0.57	150.34	109950	86527	130690	88041	115260	102980	1	0.79	1.19	0.8	1.05	0.94	113150	102090	1	0.9	18	6	4	TMT6plex; Oxidation (M)	20736	ADP-ribosylation factor 1 OS=Trichoplusia ni OX=7111 GN=LOC113498854 PE=3 SV=1
271	129287	A0A7E5W3B9	8.5	177.3	183090	161020	163240	269990	287460	299400	1	0.88	0.89	1.47	1.57	1.64	177230	290220	1	1.64	14	18	18	TMT6plex	138015	active breakpoint cluster region-related protein OS=Trichoplusia ni OX=7111 GN=LOC113499010 PE=4 SV=1
1467	150042	A0A7E5W3C2	12.5	57.37	45914	42772	38821	94790	89835	101210	1	0.93	0.85	2.06	1.96	2.2	44316	95278	1	2.15	32	3	3	TMT6plex	12206	Signal recognition particle 14 kDa protein OS=Trichoplusia ni OX=7111 GN=LOC113498935 PE=3 SV=1
2239	142202	A0A7E5W3F1	0.84	40.23	1886.3	1893.9	3734.7	3201.6	4007.6	3359.6	1	1	1.98	1.7	2.12	1.78	2505	3522.9	1	1.41	3	1	1	TMT6plex	54572	protein spinster isoform X1 OS=Trichoplusia ni OX=7111 GN=LOC113498961 PE=3 SV=1
995	149782	A0A7E5W3F2	1.89	100.99	47663	50579	43538	62938	50029	52204	1	1.06	0.91	1.32	1.05	1.1	50389	55057	1	1.09	7	5	5	TMT6plex	79795	G protein-coupled receptor kinase OS=Trichoplusia ni OX=7111 GN=LOC113499032 PE=3 SV=1
1583	132843	A0A7E5W3F8	0.28	29.21	13019	9160.2	5881.3	11007	10762	9966.8	1	0.7	0.45	0.85	0.83	0.77	10822	10579	1	0.98	1	1	1	TMT6plex; Oxidation (M)	89530	Carnitine O-palmitoyltransferase OS=Trichoplusia ni OX=7111 GN=LOC113498996 PE=3 SV=1
2091	150486	A0A7E5W3G4	0.05	46.14	0	1573.7	2980.5	2437.1	2008.9	0	-	256	256	256	256	-	2277.1	2223	1	0.98	6	1	1	TMT6plex	28493	THO complex subunit 4 isoform X1 OS=Trichoplusia ni OX=7111 GN=LOC113499040 PE=4 SV=1
661	149551	A0A7E5W3G5	1.22	151.98	120470	140370	126340	153330	136910	139130	1	1.17	1.05	1.27	1.14	1.15	129060	143120	1	1.11	17	9	9	Carbamidomethylation; TMT6plex	56616	probable G-protein coupled receptor Mth-like 5 OS=Trichoplusia ni OX=7111 GN=LOC113499043 PE=4 SV=1
792	135024	A0A7E5W3H2	1.04	125.96	75875	71286	62096	79551	74252	74434	1	0.94	0.82	1.05	0.98	0.98	74341	77263	1	1.04	11	8	8	TMT6plex	81796	Inositol-polyphosphate 5-phosphatase OS=Trichoplusia ni OX=7111 GN=LOC113498973 PE=3 SV=1
995	149781	A0A7E5W3I1	1.89	100.99	47663	50579	43538	62938	50029	52204	1	1.06	0.91	1.32	1.05	1.1	50389	55057	1	1.09	7	5	5	TMT6plex	79014	G protein-coupled receptor kinase OS=Trichoplusia ni OX=7111 GN=LOC113499032 PE=3 SV=1
625	131026	A0A7E5W3I3	22.36	156.28	82976	92152	74837	189990	176580	223790	1	1.11	0.9	2.29	2.13	2.7	86537	199380	1	2.3	31	11	11	TMT6plex	51463	formin-like protein 14 OS=Trichoplusia ni OX=7111 GN=LOC113499053 PE=4 SV=1
2091	150485	A0A7E5W3J1	0.05	46.14	0	1573.7	2980.5	2437.1	2008.9	0	-	256	256	256	256	-	2277.1	2223	1	0.98	6	1	1	TMT6plex	27852	THO complex subunit 4 isoform X2 OS=Trichoplusia ni OX=7111 GN=LOC113499040 PE=4 SV=1
682	142752	A0A7E5W3J8	2.61	146.36	94541	93800	95644	103580	121530	121130	1	0.99	1.01	1.1	1.29	1.28	95200	116810	1	1.23	8	10	10	TMT6plex	146072	Trifunctional purine biosynthetic protein adenosine-3 OS=Trichoplusia ni OX=7111 GN=LOC113499068 PE=3 SV=1
515	130898	A0A7E5W3J9	10.16	145.41	84097	88881	78203	150250	132720	137190	1	1.06	0.93	1.79	1.58	1.63	85504	142140	1	1.66	8	15	14	TMT6plex; Oxidation (M)	178647	GTPase-activating protein CdGAPr isoform X5 OS=Trichoplusia ni OX=7111 GN=LOC113498986 PE=4 SV=1
1171	140211	A0A7E5W3L0	9.01	77.51	24488	30314	28681	42343	46017	52899	1	1.24	1.17	1.73	1.88	2.16	28731	47086	1	1.64	9	4	4	TMT6plex	47326	26S proteasome non-ATPase regulatory subunit 11 OS=Trichoplusia ni OX=7111 GN=LOC113499054 PE=3 SV=1
1065	143064	A0A7E5W3M3	21.36	92.32	34398	32364	25360	83666	73962	78896	1	0.94	0.74	2.43	2.15	2.29	34287	78841	1	2.3	17	5	5	TMT6plex	47324	mRNA-decapping enzyme 1A OS=Trichoplusia ni OX=7111 GN=LOC113499084 PE=3 SV=1
2291	141833	A0A7E5W3M9	2.06	27.69	1718.8	0	0	0	2043.8	1620.6	1	0	0	0	1.19	0.94	1718.8	1832.2	1	1.07	2	1	1	TMT6plex	68602	ankyrin repeat domain-containing protein 13D OS=Trichoplusia ni OX=7111 GN=LOC113499069 PE=4 SV=1
1668	138043	A0A7E5W3N0	6.05	51.84	4395	6016	3567.2	9466	10724	14533	1	1.37	0.81	2.15	2.44	3.31	6633.3	11574	1	1.74	12	2	2	TMT6plex	20982	uncharacterized protein C14orf119 isoform X1 OS=Trichoplusia ni OX=7111 GN=LOC113499090 PE=4 SV=1
1911	150333	A0A7E5W3N1	3.51	23.79	5563.1	0	0	6214.2	7210.1	4436.8	1	0	0	1.12	1.3	0.8	5563.1	5953.7	1	1.07	1	1	1	TMT6plex	79739	ubiquitin-associated and SH3 domain-containing protein B isoform X1 OS=Trichoplusia ni OX=7111 GN=LOC113498900 PE=4 SV=1
1668	138042	A0A7E5W3N2	6.05	51.84	4395	6016	3567.2	9466	10724	14533	1	1.37	0.81	2.15	2.44	3.31	6633.3	11574	1	1.74	14	2	2	TMT6plex	18133	uncharacterized protein C14orf119 isoform X2 OS=Trichoplusia ni OX=7111 GN=LOC113499090 PE=4 SV=1
1988	136288	A0A7E5W3N4	1.44	36.38	9103.1	7621.5	7988.9	4484	4872.2	4871.5	1	0.84	0.88	0.49	0.54	0.54	8237.9	4742.6	1	0.58	1	1	1	TMT6plex	141117	helicase SKI2W OS=Trichoplusia ni OX=7111 GN=LOC113499093 PE=4 SV=1
1330	135757	A0A7E5W3N8	13.79	58.5	10157	19306	13152	24432	33197	30563	1	1.9	1.29	2.41	3.27	3.01	15197	29397	1	1.93	3	3	3	TMT6plex	133693	Alpha-mannosidase OS=Trichoplusia ni OX=7111 GN=LOC113499077 PE=3 SV=1
752	131522	A0A7E5W3P1	0.53	123.84	94883	99268	81168	89042	82826	90998	1	1.05	0.86	0.94	0.87	0.96	94554	87622	1	0.93	4	9	8	TMT6plex; Oxidation (M)	266986	Acetyl-CoA carboxylase OS=Trichoplusia ni OX=7111 GN=LOC113498903 PE=4 SV=1
1423	150112	A0A7E5W3P5	1.89	52.71	17273	14938	9178.3	8119.9	6487.6	5966.5	1	0.86	0.53	0.47	0.38	0.35	13796	6858	1	0.5	2	1	1	TMT6plex	55355	uncharacterized protein LOC113499098 isoform X1 OS=Trichoplusia ni OX=7111 GN=LOC113499098 PE=4 SV=1
844	132937	A0A7E5W3P6	0.35	118.39	94949	91736	129480	90998	121730	92252	1	0.97	1.36	0.96	1.28	0.97	105390	102530	1	0.97	8	6	6	TMT6plex	83188	MOXD1 homolog 1-like OS=Trichoplusia ni OX=7111 GN=LOC113499082 PE=3 SV=1
1423	143886	A0A7E5W3P8	1.89	52.71	17273	14938	9178.3	8119.9	6487.6	5966.5	1	0.86	0.53	0.47	0.38	0.35	13796	6858	1	0.5	2	1	1	TMT6plex	55076	uncharacterized protein LOC113499098 isoform X2 OS=Trichoplusia ni OX=7111 GN=LOC113499098 PE=4 SV=1
338	133201	A0A7E5W3Q6	4.23	194.89	249270	232460	215710	285590	309140	299900	1	0.93	0.87	1.15	1.24	1.2	241720	305200	1	1.26	41	13	13	TMT6plex; Oxidation (M)	31019	F-actin-capping protein subunit beta OS=Trichoplusia ni OX=7111 GN=LOC113499105 PE=3 SV=1
1423	150160	A0A7E5W3R9	1.89	52.71	17273	14938	9178.3	8119.9	6487.6	5966.5	1	0.86	0.53	0.47	0.38	0.35	13796	6858	1	0.5	2	1	1	TMT6plex	52972	uncharacterized protein LOC113499098 isoform X3 OS=Trichoplusia ni OX=7111 GN=LOC113499098 PE=4 SV=1
1721	150620	A0A7E5W3S4	1.01	25.32	127170	147040	98619	93573	87635	68708	1	1.16	0.78	0.74	0.69	0.54	124280	83305	1	0.67	4	1	1	TMT6plex	19518	transforming growth factor beta-1-induced transcript 1 protein OS=Trichoplusia ni OX=7111 GN=LOC113499031 PE=4 SV=1
853	146298	A0A7E5W3S7	6.87	105.2	58565	62132	58690	81252	95850	96721	1	1.06	1	1.39	1.64	1.65	60907	91274	1	1.5	20	8	8	TMT6plex	51062	UBX domain-containing protein 6 isoform X2 OS=Trichoplusia ni OX=7111 GN=LOC113499144 PE=4 SV=1
2167	150701	A0A7E5W3S8	1.61	33.49	2302.3	2352	0	3436.9	2787.1	2361.5	1	1.02	0	1.49	1.21	1.03	2327.1	2861.8	1	1.23	5	1	1	TMT6plex	33702	Pyridoxal kinase OS=Trichoplusia ni OX=7111 GN=LOC113499034 PE=3 SV=1
2037	137143	A0A7E5W3T6	0.58	50.65	6153.8	4644.3	4665.5	8260.8	5338.3	6083.1	1	0.75	0.76	1.34	0.87	0.99	5154.5	6560.7	1	1.27	1	1	1	TMT6plex	102204	UPF0518 protein GF15501 isoform X1 OS=Trichoplusia ni OX=7111 GN=LOC113499151 PE=3 SV=1
341	149565	A0A7E5W3T8	5.72	127.25	543310	546780	503820	432580	393790	335180	1	1.01	0.93	0.8	0.72	0.62	536940	390270	1	0.73	31	7	7	TMT6plex; Oxidation (M)	23676	charged multivesicular body protein 2b isoform X1 OS=Trichoplusia ni OX=7111 GN=LOC113499115 PE=3 SV=1
2321	137245	A0A7E5W3U6	0.38	24.12	9154.2	8261.2	10164	10857	6570.3	6035.9	1	0.9	1.11	1.19	0.72	0.66	9193.2	7821.2	1	0.85	2	1	1	TMT6plex	50302	Elongation factor 1-alpha OS=Trichoplusia ni OX=7111 GN=LOC113499162 PE=3 SV=1
2037	137142	A0A7E5W3V3	0.58	50.65	6153.8	4644.3	4665.5	8260.8	5338.3	6083.1	1	0.75	0.76	1.34	0.87	0.99	5154.5	6560.7	1	1.27	1	1	1	TMT6plex	101495	UPF0518 protein GJ17503 isoform X2 OS=Trichoplusia ni OX=7111 GN=LOC113499151 PE=3 SV=1
293	129868	A0A7E5W3V5	2.78	199.02	262930	273270	240460	311290	314060	307650	1	1.04	0.91	1.18	1.19	1.17	266500	311520	1	1.17	18	21	21	TMT6plex	132160	P-type Cu(+) transporter OS=Trichoplusia ni OX=7111 GN=LOC113499062 PE=3 SV=1
1744	138368	A0A7E5W3W7	0.82	49.42	2144.4	2387	0	3967.8	1788.4	0	1	1.11	0	1.85	0.83	0	2265.7	3544.9	1	1.56	7	2	2	TMT6plex	49473	Guanine deaminase OS=Trichoplusia ni OX=7111 GN=LOC113499175 PE=3 SV=1
585	145481	A0A7E5W3W9	0.8	130.82	12467	9607.3	5539.9	14745	11877	11516	1	0.77	0.44	1.18	0.95	0.92	10797	13695	1	1.27	3	9	1	TMT6plex	45782	Palmitoyltransferase OS=Trichoplusia ni OX=7111 GN=LOC113499166 PE=3 SV=1
574	136036	A0A7E5W3X1	4.99	137.58	88214	64870	61473	110140	87484	95917	1	0.74	0.7	1.25	0.99	1.09	75639	100160	1	1.32	7	14	14	TMT6plex	234550	uncharacterized protein LOC113499176 isoform X5 OS=Trichoplusia ni OX=7111 GN=LOC113499176 PE=4 SV=1
1207	138886	A0A7E5W3X8	0.36	79.34	65826	85928	39587	69352	72517	55740	1	1.31	0.6	1.05	1.1	0.85	64964	65870	1	1.01	9	4	4	TMT6plex	48026	uncharacterized protein LOC113499172 isoform X2 OS=Trichoplusia ni OX=7111 GN=LOC113499172 PE=4 SV=1
574	136035	A0A7E5W3Y8	4.99	137.58	88214	64870	61473	110140	87484	95917	1	0.74	0.7	1.25	0.99	1.09	75639	100160	1	1.32	7	14	14	TMT6plex	234288	uncharacterized protein LOC113499176 isoform X6 OS=Trichoplusia ni OX=7111 GN=LOC113499176 PE=4 SV=1
574	138230	A0A7E5W3Z7	4.99	137.58	88214	64870	61473	110140	87484	95917	1	0.74	0.7	1.25	0.99	1.09	75639	100160	1	1.32	8	14	14	TMT6plex	227983	uncharacterized protein LOC113499176 isoform X7 OS=Trichoplusia ni OX=7111 GN=LOC113499176 PE=4 SV=1
667	144891	A0A7E5W403	3.86	133.46	39648	33123	23155	46461	38492	53449	1	0.84	0.58	1.17	0.97	1.35	43543	49611	1	1.14	15	8	8	TMT6plex	80025	ralA-binding protein 1 isoform X1 OS=Trichoplusia ni OX=7111 GN=LOC113499180 PE=4 SV=1
1287	150031	A0A7E5W410	17.1	82.18	7876.2	6851.4	6121.7	22542	16345	15592	1	0.87	0.78	2.86	2.08	1.98	10515	18160	1	1.73	16	3	3	TMT6plex	29141	Putative hydroxypyruvate isomerase OS=Trichoplusia ni OX=7111 GN=LOC113499205 PE=3 SV=1
2161	150695	A0A7E5W416	0.05	22.97	2574.4	4352.3	5562.7	4622.8	4639.6	2914.5	1	1.69	2.16	1.8	1.8	1.13	4163.1	4059	1	0.97	2	1	1	TMT6plex	70588	Polypeptide N-acetylgalactosaminyltransferase OS=Trichoplusia ni OX=7111 GN=LOC113498917 PE=3 SV=1
1716	150497	A0A7E5W418	2.07	42.1	4292.6	0	3833.6	4019.1	2130.7	6468.3	1	0	0.89	0.94	0.5	1.51	5006	4775.4	1	0.95	10	2	2	TMT6plex	25010	nicotinamide riboside kinase 2 OS=Trichoplusia ni OX=7111 GN=LOC113499192 PE=4 SV=1
1455	150236	A0A7E5W421	1.47	50.95	23487	22529	31602	31689	30925	36513	1	0.96	1.35	1.35	1.32	1.55	25873	33042	1	1.28	2	2	2	TMT6plex	90625	N-terminal kinase-like protein OS=Trichoplusia ni OX=7111 GN=LOC113498919 PE=4 SV=1
178	141191	A0A7E5W427	29.01	199.94	730630	595590	601890	1434800	1624800	1748500	1	0.82	0.82	1.96	2.22	2.39	656860	1605300	1	2.44	74	14	14	Carbamidomethylation; TMT6plex; Oxidation (M)	17525	Eukaryotic translation initiation factor 5A OS=Trichoplusia ni OX=7111 GN=LOC113499110 PE=3 SV=1
1621	150482	A0A7E5W428	1.34	45.34	18444	22515	24440	12599	17578	8880.3	1	1.22	1.33	0.68	0.95	0.48	21799	13019	1	0.6	6	1	1	TMT6plex	17245	protein shisa-5-like isoform X2 OS=Trichoplusia ni OX=7111 GN=LOC113499199 PE=4 SV=1
829	144616	A0A7E5W430	4.11	120.3	41704	40130	31977	56335	49292	47656	1	0.96	0.77	1.35	1.18	1.14	41713	52210	1	1.25	16	7	7	TMT6plex	46278	nucleolar protein dao-5-like OS=Trichoplusia ni OX=7111 GN=LOC113499206 PE=4 SV=1
1675	150805	A0A7E5W433	0.2	67.16	17015	10005	11611	16623	10907	9278.5	1	0.59	0.68	0.98	0.64	0.55	14068	13436	1	0.96	15	2	2	TMT6plex; Oxidation (M)	9128	CDC42 small effector protein homolog OS=Trichoplusia ni OX=7111 GN=LOC113499202 PE=3 SV=1
853	146299	A0A7E5W434	6.87	105.2	58565	62132	58690	81252	95850	96721	1	1.06	1	1.39	1.64	1.65	60907	91274	1	1.5	19	8	8	TMT6plex	55678	UBX domain-containing protein 6 isoform X1 OS=Trichoplusia ni OX=7111 GN=LOC113499144 PE=4 SV=1
1039	129739	A0A7E5W465	7.77	88.13	38983	30218	26592	52352	53467	52401	1	0.78	0.68	1.34	1.37	1.34	38131	52740	1	1.38	2	5	5	TMT6plex	240547	uncharacterized protein LOC113499219 isoform X1 OS=Trichoplusia ni OX=7111 GN=LOC113499219 PE=4 SV=1
101	149430	A0A7E5W471	42.11	220.99	450340	414460	307400	1166600	1111300	1319100	1	0.92	0.68	2.59	2.47	2.93	416030	1199500	1	2.88	50	33	33	TMT6plex; Oxidation (M)	57235	src substrate cortactin isoform X1 OS=Trichoplusia ni OX=7111 GN=LOC113499222 PE=4 SV=1
585	145474	A0A7E5W472	0.8	130.82	12467	9607.3	5539.9	14745	11877	11516	1	0.77	0.44	1.18	0.95	0.92	10797	13695	1	1.27	3	9	1	TMT6plex	42456	Palmitoyltransferase OS=Trichoplusia ni OX=7111 GN=LOC113499166 PE=3 SV=1
2239	142200	A0A7E5W473	0.84	40.23	1886.3	1893.9	3734.7	3201.6	4007.6	3359.6	1	1	1.98	1.7	2.12	1.78	2505	3522.9	1	1.41	3	1	1	TMT6plex	43786	protein spinster isoform X4 OS=Trichoplusia ni OX=7111 GN=LOC113498961 PE=3 SV=1
1143	136429	A0A7E5W479	6.84	75.32	28762	32835	37244	51211	46434	55113	1	1.14	1.29	1.78	1.61	1.92	33898	50920	1	1.5	4	3	3	TMT6plex	75907	probable ATP-dependent RNA helicase DDX43 OS=Trichoplusia ni OX=7111 GN=LOC113499171 PE=3 SV=1
574	136037	A0A7E5W489	4.99	137.58	88214	64870	61473	110140	87484	95917	1	0.74	0.7	1.25	0.99	1.09	75639	100160	1	1.32	7	14	14	TMT6plex	234678	uncharacterized protein LOC113499176 isoform X4 OS=Trichoplusia ni OX=7111 GN=LOC113499176 PE=4 SV=1
1968	146776	A0A7E5W4A1	0.44	28.28	12356	10950	19927	18104	16567	17390	1	0.89	1.61	1.47	1.34	1.41	14411	17354	1	1.2	1	1	1	TMT6plex	171293	Inositol-3-phosphate synthase OS=Trichoplusia ni OX=7111 GN=LOC113499177 PE=3 SV=1
515	130929	A0A7E5W4A4	10.16	145.41	84097	88881	78203	150250	132720	137190	1	1.06	0.93	1.79	1.58	1.63	85504	142140	1	1.66	8	15	14	TMT6plex; Oxidation (M)	179479	GTPase-activating protein CdGAPr isoform X4 OS=Trichoplusia ni OX=7111 GN=LOC113498986 PE=4 SV=1
2242	142804	A0A7E5W4A5	0.36	38.65	2538.1	2007.1	2865.3	2048.9	2970.7	1330.8	1	0.79	1.13	0.81	1.17	0.52	2470.2	2116.8	1	0.86	4	1	1	TMT6plex; Oxidation (M)	30694	syntaxin-12 OS=Trichoplusia ni OX=7111 GN=LOC113499242 PE=4 SV=1
1916	146761	A0A7E5W4C3	5.33	25.37	2704.7	0	0	5736.2	3559.4	4231.4	1	0	0	2.12	1.32	1.56	2704.7	4509	1	1.67	1	1	1	TMT6plex	75805	Mothers against decapentaplegic homolog OS=Trichoplusia ni OX=7111 GN=LOC113499255 PE=3 SV=1
893	148463	A0A7E5W4C9	3.47	93.58	51653	47420	65747	64587	74257	80770	1	0.92	1.27	1.25	1.44	1.56	57309	74000	1	1.29	6	6	6	TMT6plex	101496	26S proteasome non-ATPase regulatory subunit 2 OS=Trichoplusia ni OX=7111 GN=LOC113499000 PE=3 SV=1
1699	150306	A0A7E5W4D2	0.95	60.03	43681	29962	36817	28424	30133	35099	1	0.69	0.84	0.65	0.69	0.8	36820	31219	1	0.85	4	2	2	TMT6plex	45236	Phosphatidylinositol 4-kinase type 2 OS=Trichoplusia ni OX=7111 GN=LOC113499295 PE=3 SV=1
247	130879	A0A7E5W4D4	15.78	204.68	181270	144590	173450	291670	370120	331330	1	0.8	0.96	1.61	2.04	1.83	180810	334230	1	1.85	44	16	16	TMT6plex; Oxidation (M)	46854	2-phospho-D-glycerate hydro-lyase OS=Trichoplusia ni OX=7111 GN=LOC113499004 PE=3 SV=1
357	142575	A0A7E5W4F0	21.83	144.31	363400	283540	133190	148940	83156	79378	1	0.78	0.37	0.41	0.23	0.22	260050	103830	1	0.4	8	13	3	TMT6plex	18232	40S ribosomal protein S11 OS=Trichoplusia ni OX=7111 GN=LOC113499276 PE=3 SV=1
172	149423	A0A7E5W4F8	2.11	207.59	16750	17160	17975	13164	12384	11416	1	1.02	1.07	0.79	0.74	0.68	17295	12321	1	0.71	2	17	1	TMT6plex; Oxidation (M)	69096	phosphatidylinositol-binding clathrin assembly protein LAP isoform X2 OS=Trichoplusia ni OX=7111 GN=LOC113499322 PE=3 SV=1
526	129090	A0A7E5W4F9	9.98	171.73	205320	190430	222180	276050	336590	389410	1	0.93	1.08	1.34	1.64	1.9	213940	336090	1	1.57	17	9	9	TMT6plex	67036	Protein kinase C OS=Trichoplusia ni OX=7111 GN=LOC113499200 PE=3 SV=1
909	148693	A0A7E5W4H2	22.78	111.42	43461	41494	33632	79746	132070	106970	1	0.95	0.77	1.83	3.04	2.46	42147	107800	1	2.56	27	7	7	TMT6plex	31331	small glutamine-rich tetratricopeptide repeat-containing protein alpha-like OS=Trichoplusia ni OX=7111 GN=LOC113499301 PE=3 SV=1
795	136540	A0A7E5W4K0	1.59	119.78	42044	56336	50611	51945	58570	60042	1	1.34	1.2	1.24	1.39	1.43	56080	58640	1	1.05	11	7	7	TMT6plex	72217	WD repeat-containing protein 48 homolog OS=Trichoplusia ni OX=7111 GN=LOC113499345 PE=3 SV=1
800	137352	A0A7E5W4K1	4.72	149.15	52872	54049	48254	59933	75385	89459	1	1.02	0.91	1.13	1.43	1.69	55791	75983	1	1.36	21	8	8	Carbamidomethylation; TMT6plex	43426	protein phosphatase 1 regulatory subunit 7 isoform X1 OS=Trichoplusia ni OX=7111 GN=LOC113499323 PE=4 SV=1
168	149427	A0A7E5W4K8	2.02	206.37	19449	14148	18645	12735	11354	13560	1	0.73	0.96	0.65	0.58	0.7	17414	12549	1	0.72	2	17	1	TMT6plex; Oxidation (M)	68664	phosphatidylinositol-binding clathrin assembly protein LAP isoform X3 OS=Trichoplusia ni OX=7111 GN=LOC113499322 PE=3 SV=1
351	131022	A0A7E5W4L0	4.8	211.82	155780	143070	158980	194720	204560	212000	1	0.92	1.02	1.25	1.31	1.36	165040	210140	1	1.27	27	16	16	Carbamidomethylation; TMT6plex; Oxidation (M)	78177	Glutamine amidotransferase OS=Trichoplusia ni OX=7111 GN=LOC113499351 PE=4 SV=1
800	141306	A0A7E5W4M7	4.72	149.15	52872	54049	48254	59933	75385	89459	1	1.02	0.91	1.13	1.43	1.69	55791	75983	1	1.36	24	8	8	Carbamidomethylation; TMT6plex	38516	protein phosphatase 1 regulatory subunit 7 isoform X4 OS=Trichoplusia ni OX=7111 GN=LOC113499323 PE=4 SV=1
569	149689	A0A7E5W4N4	3.95	111.74	140080	161990	190380	179870	221680	235410	1	1.16	1.36	1.28	1.58	1.68	164150	212320	1	1.29	25	8	8	TMT6plex; Oxidation (M)	26226	protein dj-1beta-like OS=Trichoplusia ni OX=7111 GN=LOC113499066 PE=4 SV=1
16	128842	A0A7E5W4N9	1.74	328.48	23299	18443	21214	15281	13423	14814	1	0.79	0.91	0.66	0.58	0.64	22190	15180	1	0.68	1	92	2	TMT6plex	257951	tight junction protein ZO-1-like isoform X6 OS=Trichoplusia ni OX=7111 GN=LOC113499368 PE=4 SV=1
12	128834	A0A7E5W4P4	24.39	330.04	434360	302070	421840	178050	152890	158480	1	0.7	0.97	0.41	0.35	0.36	386090	163140	1	0.42	0	93	2	TMT6plex; Oxidation (M)	243360	tight junction protein ZO-1-like isoform X10 OS=Trichoplusia ni OX=7111 GN=LOC113499368 PE=4 SV=1
1330	135756	A0A7E5W4P6	13.79	58.5	10157	19306	13152	24432	33197	30563	1	1.9	1.29	2.41	3.27	3.01	15197	29397	1	1.93	3	3	3	TMT6plex	132612	Alpha-mannosidase OS=Trichoplusia ni OX=7111 GN=LOC113499077 PE=3 SV=1
1610	137439	A0A7E5W4Q1	0.95	54.85	4774.8	4156.8	2796	2382.7	3839.8	2223.5	1	0.87	0.59	0.5	0.8	0.47	3909.2	3686.3	1	0.94	3	2	2	TMT6plex	95919	ABC-type heme transporter ABCB6 OS=Trichoplusia ni OX=7111 GN=LOC113499081 PE=3 SV=1
642	149902	A0A7E5W4Q2	5.13	123.37	123030	107650	81726	91421	72135	63062	1	0.88	0.66	0.74	0.59	0.51	107860	77614	1	0.72	55	4	4	Carbamidomethylation; TMT6plex; Oxidation (M)	9405	40S ribosomal protein S27 OS=Trichoplusia ni OX=7111 GN=LOC113499356 PE=3 SV=1
1072	149831	A0A7E5W4R3	6.44	102.7	40369	32847	33985	48946	58666	54526	1	0.81	0.84	1.21	1.45	1.35	37385	54046	1	1.45	20	4	4	TMT6plex	30802	S-methyl-5'-thioadenosine phosphorylase OS=Trichoplusia ni OX=7111 GN=LOC113499273 PE=3 SV=1
351	130942	A0A7E5W4S0	4.8	211.82	155780	143070	158980	194720	204560	212000	1	0.92	1.02	1.25	1.31	1.36	165040	210140	1	1.27	28	16	16	Carbamidomethylation; TMT6plex; Oxidation (M)	76054	Glutamine amidotransferase OS=Trichoplusia ni OX=7111 GN=LOC113499351 PE=4 SV=1
16	128843	A0A7E5W4S1	1.74	328.48	23299	18443	21214	15281	13423	14814	1	0.79	0.91	0.66	0.58	0.64	22190	15180	1	0.68	1	92	2	TMT6plex	258771	tight junction protein ZO-1-like isoform X3 OS=Trichoplusia ni OX=7111 GN=LOC113499368 PE=4 SV=1
97	145549	A0A7E5W4T6	4.4	195.66	1560700	1284000	1091000	1699900	1825600	1604000	1	0.82	0.7	1.09	1.17	1.03	1324500	1712500	1	1.29	61	18	18	Carbamidomethylation; TMT6plex; Oxidation (M)	26039	V-type proton ATPase subunit E OS=Trichoplusia ni OX=7111 GN=LOC113499397 PE=3 SV=1
1699	150307	A0A7E5W4U0	0.95	60.03	43681	29962	36817	28424	30133	35099	1	0.69	0.84	0.65	0.69	0.8	36820	31219	1	0.85	4	2	2	TMT6plex	51972	Phosphatidylinositol 4-kinase type 2 OS=Trichoplusia ni OX=7111 GN=LOC113499295 PE=3 SV=1
2306	134747	A0A7E5W4U8	7.55	25.57	0	0	0	2614.7	0	2268.1	-	-	-	256	-	256	0	2441.4	-	256	5	1	1	TMT6plex	41989	actin-related protein 10 OS=Trichoplusia ni OX=7111 GN=LOC113499376 PE=3 SV=1
1744	138369	A0A7E5W4V4	0.82	49.42	2144.4	2387	0	3967.8	1788.4	0	1	1.11	0	1.85	0.83	0	2265.7	3544.9	1	1.56	7	2	2	TMT6plex	49709	Guanine deaminase OS=Trichoplusia ni OX=7111 GN=LOC113499305 PE=3 SV=1
2178	144961	A0A7E5W4V7	0.82	37.26	2382.9	0	0	1658.6	1670.2	0	1	0	0	0.7	0.7	0	2382.9	1664.4	1	0.7	2	1	1	TMT6plex	52199	aladin-like OS=Trichoplusia ni OX=7111 GN=LOC113499421 PE=4 SV=1
341	149564	A0A7E5W4W1	5.72	127.25	543310	546780	503820	432580	393790	335180	1	1.01	0.93	0.8	0.72	0.62	536940	390270	1	0.73	32	7	7	TMT6plex; Oxidation (M)	22761	charged multivesicular body protein 2b isoform X2 OS=Trichoplusia ni OX=7111 GN=LOC113499115 PE=3 SV=1
172	149422	A0A7E5W4X5	2.11	207.59	16750	17160	17975	13164	12384	11416	1	1.02	1.07	0.79	0.74	0.68	17295	12321	1	0.71	2	17	1	TMT6plex; Oxidation (M)	69261	phosphatidylinositol-binding clathrin assembly protein LAP isoform X1 OS=Trichoplusia ni OX=7111 GN=LOC113499322 PE=3 SV=1
168	149428	A0A7E5W4Y0	2.02	206.37	19449	14148	18645	12735	11354	13560	1	0.73	0.96	0.65	0.58	0.7	17414	12549	1	0.72	2	17	1	TMT6plex; Oxidation (M)	66265	phosphatidylinositol-binding clathrin assembly protein LAP isoform X5 OS=Trichoplusia ni OX=7111 GN=LOC113499322 PE=3 SV=1
800	137351	A0A7E5W4Z2	4.72	149.15	52872	54049	48254	59933	75385	89459	1	1.02	0.91	1.13	1.43	1.69	55791	75983	1	1.36	22	8	8	Carbamidomethylation; TMT6plex	41797	protein phosphatase 1 regulatory subunit 7 isoform X2 OS=Trichoplusia ni OX=7111 GN=LOC113499323 PE=4 SV=1
690	145478	A0A7E5W512	7.57	114.14	0	0	0	1929.4	3379.3	2664.3	-	-	-	256	256	256	0	2657.6	-	256	2	9	1	TMT6plex	44967	Palmitoyltransferase OS=Trichoplusia ni OX=7111 GN=LOC113499166 PE=3 SV=1
667	144890	A0A7E5W547	3.86	133.46	39648	33123	23155	46461	38492	53449	1	0.84	0.58	1.17	0.97	1.35	43543	49611	1	1.14	15	8	8	TMT6plex	79924	ralA-binding protein 1 isoform X2 OS=Trichoplusia ni OX=7111 GN=LOC113499180 PE=4 SV=1
1680	147585	A0A7E5W562	4.16	69.37	23882	27731	18476	15229	12240	11740	1	1.16	0.77	0.64	0.51	0.49	23363	13070	1	0.56	3	2	2	TMT6plex	121286	semaphorin-5A OS=Trichoplusia ni OX=7111 GN=LOC113499193 PE=4 SV=1
2181	150729	A0A7E5W575	1.12	28.72	5442.4	3608.6	8159.3	9038	7976.2	9744.3	1	0.66	1.5	1.66	1.47	1.79	5736.8	8919.5	1	1.55	7	1	1	TMT6plex	25492	pseudouridine-5'-phosphatase-like OS=Trichoplusia ni OX=7111 GN=LOC113499518 PE=4 SV=1
429	147874	A0A7E5W5A9	20.65	190.28	195730	204990	138260	382800	376740	397140	1	1.05	0.71	1.96	1.92	2.03	189570	387330	1	2.04	39	12	12	Carbamidomethylation; TMT6plex; Oxidation (M)	43934	Hsp90 chaperone protein kinase-targeting subunit OS=Trichoplusia ni OX=7111 GN=LOC113499391 PE=3 SV=1
1039	130243	A0A7E5W5B0	7.77	88.13	38983	30218	26592	52352	53467	52401	1	0.78	0.68	1.34	1.37	1.34	38131	52740	1	1.38	4	5	5	TMT6plex	153171	C2 domain-containing protein 5 isoform X2 OS=Trichoplusia ni OX=7111 GN=LOC113499219 PE=4 SV=1
1563	150569	A0A7E5W5B2	4.67	37.72	1946.2	5247.1	4993.8	10616	8395.2	9261.1	1	2.7	2.57	5.45	4.31	4.76	7066.6	9424.1	1	1.33	6	1	1	TMT6plex; Oxidation (M)	25597	probable pseudouridine-5'-phosphatase isoform X2 OS=Trichoplusia ni OX=7111 GN=LOC113499519 PE=4 SV=1
101	149431	A0A7E5W5B6	42.11	220.99	450340	414460	307400	1166600	1111300	1319100	1	0.92	0.68	2.59	2.47	2.93	416030	1199500	1	2.88	50	33	33	TMT6plex; Oxidation (M)	57104	src substrate cortactin isoform X2 OS=Trichoplusia ni OX=7111 GN=LOC113499222 PE=4 SV=1
2211	150961	A0A7E5W5D4	0.72	27.08	6202.5	4749.9	6527.6	4536.5	4665	3819	1	0.77	1.05	0.73	0.75	0.62	5826.7	4340.2	1	0.74	4	1	1	TMT6plex	27442	juvenile hormone epoxide hydrolase-like OS=Trichoplusia ni OX=7111 GN=LOC113499413 PE=3 SV=1
1446	150046	A0A7E5W5D7	3.52	66.96	28770	25485	27951	31750	35463	39315	1	0.89	0.97	1.1	1.23	1.37	27402	35509	1	1.3	7	3	3	TMT6plex	42373	Diphosphomevalonate decarboxylase OS=Trichoplusia ni OX=7111 GN=LOC113499532 PE=3 SV=1
558	149573	A0A7E5W5F6	0.96	162.6	150520	124560	128980	143310	152700	139840	1	0.83	0.86	0.95	1.01	0.93	141510	146660	1	1.04	63	10	10	TMT6plex; Oxidation (M)	17727	Peptidyl-prolyl cis-trans isomerase OS=Trichoplusia ni OX=7111 GN=LOC113499248 PE=4 SV=1
1113	149844	A0A7E5W5F8	2.68	58.61	20909	24650	13742	24157	21740	29129	1	1.18	0.66	1.16	1.04	1.39	20465	25009	1	1.22	17	5	5	TMT6plex	35943	guanine nucleotide-binding protein subunit beta-like protein OS=Trichoplusia ni OX=7111 GN=LOC113499550 PE=3 SV=1
1406	142554	A0A7E5W5G5	5.52	77.02	35782	23902	24607	16038	14632	8074.7	1	0.67	0.69	0.45	0.41	0.23	30637	12915	1	0.42	6	2	2	TMT6plex	34397	uncharacterized protein LOC113499558 OS=Trichoplusia ni OX=7111 GN=LOC113499558 PE=4 SV=1
325	142574	A0A7E5W5J4	24.28	147.33	603390	497600	213960	257520	163710	131300	1	0.82	0.35	0.43	0.27	0.22	438320	184180	1	0.42	12	14	4	TMT6plex	17622	40S ribosomal protein S11 OS=Trichoplusia ni OX=7111 GN=LOC113499276 PE=3 SV=1
422	136640	A0A7E5W5J8	10.7	149.99	113730	114680	153490	219360	227450	227860	1	1.01	1.35	1.93	2	2	129070	224890	1	1.74	36	11	11	TMT6plex; Oxidation (M)	33084	alpha-soluble NSF attachment protein isoform X2 OS=Trichoplusia ni OX=7111 GN=LOC113499619 PE=3 SV=1
99	128937	A0A7E5W5K0	0.69	219.63	717760	672930	691570	816660	726300	652420	1	0.94	0.96	1.14	1.01	0.91	715100	743300	1	1.04	59	17	17	TMT6plex; Oxidation (M)	25240	charged multivesicular body protein 4b OS=Trichoplusia ni OX=7111 GN=LOC113499278 PE=3 SV=1
1751	142949	A0A7E5W5L0	1.47	42.7	13203	10132	11164	17953	15748	10794	1	0.77	0.85	1.36	1.19	0.82	11499	14832	1	1.29	15	2	2	TMT6plex	12436	eukaryotic translation initiation factor 4E-binding protein 3 OS=Trichoplusia ni OX=7111 GN=LOC113499468 PE=3 SV=1
1324	150416	A0A7E5W5L5	3.38	73.79	14433	7272.6	8055.4	16705	14755	19724	1	0.5	0.56	1.16	1.02	1.37	13528	17960	1	1.33	10	2	2	TMT6plex	26737	uncharacterized protein LOC113499470 OS=Trichoplusia ni OX=7111 GN=LOC113499470 PE=4 SV=1
536	133223	A0A7E5W5M1	5.1	178.94	55686	68605	64049	96692	80224	81597	1	1.23	1.15	1.74	1.44	1.47	71950	88014	1	1.22	90	6	6	TMT6plex; Oxidation (M)	12413	Microtubule-associated protein Jupiter OS=Trichoplusia ni OX=7111 GN=LOC113499617 PE=3 SV=1
1322	143800	A0A7E5W5P6	8.34	73.33	28244	33851	26962	58687	45021	49335	1	1.2	0.95	2.08	1.59	1.75	29686	52255	1	1.76	9	3	3	TMT6plex	47526	Fumarylacetoacetase OS=Trichoplusia ni OX=7111 GN=LOC113499314 PE=3 SV=1
172	149420	A0A7E5W5Q2	2.11	207.59	16750	17160	17975	13164	12384	11416	1	1.02	1.07	0.79	0.74	0.68	17295	12321	1	0.71	2	17	1	TMT6plex; Oxidation (M)	66862	phosphatidylinositol-binding clathrin assembly protein LAP isoform X4 OS=Trichoplusia ni OX=7111 GN=LOC113499322 PE=3 SV=1
1760	146795	A0A7E5W5R3	7.65	32.12	0	2512	0	21764	26272	29504	-	256	-	256	256	256	2512	25847	1	10.29	11	1	1	TMT6plex	9473	stress response protein nst1-like OS=Trichoplusia ni OX=7111 GN=LOC113499327 PE=4 SV=1
800	141308	A0A7E5W5S4	4.72	149.15	52872	54049	48254	59933	75385	89459	1	1.02	0.91	1.13	1.43	1.69	55791	75983	1	1.36	22	8	8	Carbamidomethylation; TMT6plex	41255	protein phosphatase 1 regulatory subunit 7 isoform X3 OS=Trichoplusia ni OX=7111 GN=LOC113499323 PE=4 SV=1
100	135384	A0A7E5W5T7	4.38	251.73	19184	15331	179860	18638	16750	18887	1	0.8	9.38	0.97	0.87	0.98	71459	18806	1	0.26	2	25	1	TMT6plex	35834	Annexin OS=Trichoplusia ni OX=7111 GN=LOC113499683 PE=3 SV=1
1489	150070	A0A7E5W5V1	18.13	71.99	3189.9	4607.5	2703	11174	9967.2	13131	1	1.44	0.85	3.5	3.12	4.12	7554	11424	1	1.51	18	3	3	TMT6plex	19298	Riboflavin kinase OS=Trichoplusia ni OX=7111 GN=LOC113499353 PE=4 SV=1
673	143449	A0A7E5W5V6	1.42	118.63	302670	231930	225560	290200	287140	267850	1	0.77	0.75	0.96	0.95	0.88	253390	281730	1	1.11	13	7	7	TMT6plex; Oxidation (M)	50619	uncharacterized protein LOC113499552 OS=Trichoplusia ni OX=7111 GN=LOC113499552 PE=4 SV=1
2250	150846	A0A7E5W5V7	1.27	36.66	3354.5	0	3386.7	3426.5	4881.3	2765.5	1	0	1.01	1.02	1.46	0.82	3370.6	3691.1	1	1.1	9	1	1	TMT6plex	20709	Microtubule-associated protein Jupiter OS=Trichoplusia ni OX=7111 GN=LOC113499691 PE=3 SV=1
351	131021	A0A7E5W5W0	4.8	211.82	155780	143070	158980	194720	204560	212000	1	0.92	1.02	1.25	1.31	1.36	165040	210140	1	1.27	27	16	16	Carbamidomethylation; TMT6plex; Oxidation (M)	77780	Glutamine amidotransferase OS=Trichoplusia ni OX=7111 GN=LOC113499351 PE=4 SV=1
98	137421	A0A7E5W5W9	0.58	252.84	13341	11474	11830	11228	20171	9614.5	1	0.86	0.89	0.84	1.51	0.72	13200	14821	1	1.12	2	26	2	TMT6plex	35793	Annexin OS=Trichoplusia ni OX=7111 GN=LOC113499683 PE=3 SV=1
367	140353	A0A7E5W5Z7	7.95	172.32	147970	134000	119400	195530	194890	226490	1	0.91	0.81	1.32	1.32	1.53	140500	209210	1	1.49	37	17	16	TMT6plex; Oxidation (M)	48496	26S proteasome regulatory subunit 7 OS=Trichoplusia ni OX=7111 GN=LOC113499378 PE=3 SV=1
1346	140037	A0A7E5W617	17.56	79.89	7056	11396	3223	21333	18922	22639	1	1.62	0.46	3.02	2.68	3.21	8299.8	20965	1	2.53	5	3	3	TMT6plex	92658	uncharacterized abhydrolase domain-containing protein DDB_G0269086-like OS=Trichoplusia ni OX=7111 GN=LOC113499605 PE=4 SV=1
1440	137131	A0A7E5W626	4.03	61.41	12331	15646	12541	17329	17729	19920	1	1.27	1.02	1.41	1.44	1.62	14474	18871	1	1.3	2	3	3	TMT6plex	145172	syntaxin-binding protein 5 isoform X2 OS=Trichoplusia ni OX=7111 GN=LOC113499801 PE=3 SV=1
536	133224	A0A7E5W639	5.1	178.94	55686	68605	64049	96692	80224	81597	1	1.23	1.15	1.74	1.44	1.47	71950	88014	1	1.22	81	6	6	TMT6plex; Oxidation (M)	13842	Microtubule-associated protein Jupiter OS=Trichoplusia ni OX=7111 GN=LOC113499617 PE=3 SV=1
794	140744	A0A7E5W651	2.23	154.5	44230	49161	43700	51581	55981	53807	1	1.11	0.99	1.17	1.27	1.22	49492	56925	1	1.15	22	7	7	Carbamidomethylation; TMT6plex	45467	Tubby-like protein OS=Trichoplusia ni OX=7111 GN=LOC113499810 PE=3 SV=1
1440	137129	A0A7E5W659	4.03	61.41	12331	15646	12541	17329	17729	19920	1	1.27	1.02	1.41	1.44	1.62	14474	18871	1	1.3	2	3	3	TMT6plex	144500	syntaxin-binding protein 5 isoform X4 OS=Trichoplusia ni OX=7111 GN=LOC113499801 PE=3 SV=1
839	130892	A0A7E5W669	8.53	104.73	31390	35356	31355	45569	52810	63067	1	1.13	1	1.45	1.68	2.01	36831	55146	1	1.5	4	8	8	TMT6plex	221299	protein mini spindles isoform X2 OS=Trichoplusia ni OX=7111 GN=LOC113499822 PE=3 SV=1
295	136631	A0A7E5W672	12.88	194.73	208710	194510	175520	320360	335260	351990	1	0.93	0.84	1.53	1.61	1.69	199870	336740	1	1.68	35	21	21	TMT6plex; Oxidation (M)	59876	Aspartate--tRNA ligase cytoplasmic OS=Trichoplusia ni OX=7111 GN=LOC113499807 PE=3 SV=1
2294	150959	A0A7E5W683	1.08	27.22	14557	14920	23654	12924	13172	8512	1	1.02	1.62	0.89	0.9	0.58	17710	11536	1	0.65	4	1	1	TMT6plex	25141	NEDD4 family-interacting protein 1-like isoform X2 OS=Trichoplusia ni OX=7111 GN=LOC113499815 PE=4 SV=1
1440	137130	A0A7E5W686	4.03	61.41	12331	15646	12541	17329	17729	19920	1	1.27	1.02	1.41	1.44	1.62	14474	18871	1	1.3	2	3	3	TMT6plex	144828	syntaxin-binding protein 5 isoform X3 OS=Trichoplusia ni OX=7111 GN=LOC113499801 PE=3 SV=1
1244	149883	A0A7E5W694	3.06	70.38	8199.1	5788	9125	13304	12142	11748	1	0.71	1.11	1.62	1.48	1.43	8479.2	12398	1	1.46	4	2	2	TMT6plex	67067	stromal interaction molecule homolog isoform X3 OS=Trichoplusia ni OX=7111 GN=LOC113499829 PE=4 SV=1
265	128874	A0A7E5W697	10.4	194.43	348740	330520	413270	511190	595730	633510	1	0.95	1.19	1.47	1.71	1.82	369470	581880	1	1.57	30	11	11	Carbamidomethylation; TMT6plex; Oxidation (M)	43282	nucleosome assembly protein 1-like 1 isoform X2 OS=Trichoplusia ni OX=7111 GN=LOC113499831 PE=3 SV=1
1938	144031	A0A7E5W6B3	4.44	44.53	0	1612.4	0	2616.9	2477.4	1467.9	-	256	-	256	256	256	1612.4	2187.4	1	1.36	1	1	1	TMT6plex	68894	ATP-binding cassette sub-family E member 1 OS=Trichoplusia ni OX=7111 GN=LOC113499473 PE=4 SV=1
794	140741	A0A7E5W6B7	2.23	154.5	44230	49161	43700	51581	55981	53807	1	1.11	0.99	1.17	1.27	1.22	49492	56925	1	1.15	24	7	7	Carbamidomethylation; TMT6plex	42403	Tubby-like protein OS=Trichoplusia ni OX=7111 GN=LOC113499810 PE=3 SV=1
2294	150960	A0A7E5W6B9	1.08	27.22	14557	14920	23654	12924	13172	8512	1	1.02	1.62	0.89	0.9	0.58	17710	11536	1	0.65	4	1	1	TMT6plex	25586	NEDD4 family-interacting protein 1-like isoform X1 OS=Trichoplusia ni OX=7111 GN=LOC113499815 PE=4 SV=1
2186	148991	A0A7E5W6C4	0.16	27.56	8659.8	7993.7	5464.7	7310.1	6788.5	6539.6	1	0.92	0.63	0.84	0.78	0.76	7372.7	6879.4	1	0.93	3	1	1	TMT6plex	36645	uncharacterized protein LOC113499818 OS=Trichoplusia ni OX=7111 GN=LOC113499818 PE=3 SV=1
2250	150845	A0A7E5W6C6	1.27	36.66	3354.5	0	3386.7	3426.5	4881.3	2765.5	1	0	1.01	1.02	1.46	0.82	3370.6	3691.1	1	1.1	11	1	1	TMT6plex	17657	uncharacterized protein LOC113499691 isoform X10 OS=Trichoplusia ni OX=7111 GN=LOC113499691 PE=4 SV=1
409	134762	A0A7E5W6C9	8.08	166.02	329990	331880	278500	454800	500040	474180	1	1.01	0.84	1.38	1.52	1.44	318020	476340	1	1.5	72	13	12	Carbamidomethylation; TMT6plex	15715	Deoxyuridine 5'-triphosphate nucleotidohydrolase OS=Trichoplusia ni OX=7111 GN=LOC113499695 PE=3 SV=1
859	131554	A0A7E5W6E1	117.5	142.14	210260	174310	210660	26586	21841	24969	1	0.83	1	0.13	0.1	0.12	198410	28713	1	0.14	15	5	5	TMT6plex	44733	serine protease inhibitor 77Ba-like OS=Trichoplusia ni OX=7111 GN=LOC113499704 PE=3 SV=1
857	137456	A0A7E5W6F9	4.99	74.67	136770	105150	189990	92876	107220	113570	1	0.77	1.39	0.68	0.78	0.83	143970	104560	1	0.73	7	4	4	TMT6plex	60249	G-protein coupled receptor Mth2-like isoform X1 OS=Trichoplusia ni OX=7111 GN=LOC113499864 PE=3 SV=1
1059	146531	A0A7E5W6G5	18.22	68.67	24970	25073	24713	48196	61024	62878	1	1	0.99	1.93	2.44	2.52	26931	57366	1	2.13	13	4	4	Carbamidomethylation; TMT6plex	35494	Serine/threonine-protein phosphatase OS=Trichoplusia ni OX=7111 GN=LOC113499516 PE=3 SV=1
58	131778	A0A7E5W6G7	3.01	257.53	1771900	1469200	1484700	1307900	1421000	1240900	1	0.83	0.84	0.74	0.8	0.7	1590700	1328300	1	0.84	50	34	34	TMT6plex; Oxidation (M)	66724	transketolase-like protein 2 OS=Trichoplusia ni OX=7111 GN=LOC113499721 PE=4 SV=1
[truncated: 1,506 more rows]

## Sheet: 2808 all Dme
Protein Group	Protein ID	Accession	refseqprot T. ni	D. me pro ref	Significance	-10lgP	Intensity TMT6-126	Intensity TMT6-127	Intensity TMT6-128	Intensity TMT6-129	Intensity TMT6-130	Intensity TMT6-131	Ratio TMT6-126	Ratio TMT6-127	Ratio TMT6-128	Ratio TMT6-129	Ratio TMT6-130	Ratio TMT6-131	Intensity not infected(TMT6-126; TMT6-127; TMT6-128)	Intensity infected(TMT6-129; TMT6-130; TMT6-131)	Ratio not infected(TMT6-126; TMT6-127; TMT6-128)	Ratio infected(TMT6-129; TMT6-130; TMT6-131)	Coverage (%)	#Peptides	#Unique	PTM	Avg. Mass	Description
[truncated: 3,171 more rows]

[truncated: 2 more sheets: 402 sif>15, 2 pep, top 100]
