# Supplementary material for: Quantitative proteomic analysis of extracellular vesicles in response to baculovirus infection of a Trichoplusia ni cell line
Source: PLoS One. 2023 Jan 30;18(1):e0281060. doi: 10.1371/journal.pone.0281060 (PMC9886248; doi:10.1371/journal.pone.0281060)
Supplement: S2 File — (XLSX) [file pone.0281060.s003.xlsx]

## Sheet: Top 100 EV proteins Vesiclepedi
GENE SYMBOL	NUMBER OF TIMES IDENTIFIED
PDCD6IP	399
GAPDH	377
HSPA8	363
ACTB	350
ANXA2	337
CD9	328
PKM	327
HSP90AA1	327
ENO1	327
ANXA5	313
HSP90AB1	306
CD63	306
YWHAZ	301
YWHAE	300
EEF1A1	295
PGK1	291
CLTC	283
PPIA	278
SDCBP	277
ALDOA	275
EEF2	274
ALB	274
TPI1	270
VCP	269
CFL1	268
MSN	266
ATP1A1	266
PRDX1	263
MYH9	262
EZR	262
CD81	262
ANXA6	260
FLOT1	259
YWHAB	258
LDHB	258
SLC3A2	257
GNB1	257
PFN1	256
TSG101	255
YWHAQ	254
GNAI2	252
CLIC1	251
ANXA1	251
ITGB1	250
LDHA	249
FASN	248
CDC42	248
RAP1B	242
CCT2	242
YWHAG	240
GNB2	240
ACTN4	240
RAB5C	239
C3	239
RAB10	236
HIST1H4A	234
KRT1	233
FN1	233
AHCY	233
A2M	232
BSG	230
ACTN1	229
ANXA7	228
ACLY	228
HIST1H4B	227
GDI2	227
FLNA	227
UBA1	226
GNAS	226
GSN	225
CCT4	225
RAN	222
PRDX2	222
RHOA	220
CCT3	220
RAC1	219
LGALS3BP	219
TCP1	218
KRT10	218
CAP1	218
RAB7A	217
TUBB4B	216
HSPA5	215
IQGAP1	214
GPI	214
RALA	213
KPNB1	212
HIST1H4I	212
TFRC	211
EIF4A1	211
HIST4H4	210
CCT8	210
TLN1	209
HIST1H4K	209
HIST1H4H	209
CCT6A	209
ANXA11	209
HIST1H4J	208
HIST1H4F	208
HIST1H4D	208

## Sheet: DAVID ID convesion
From	To	Species	Gene Name
ITGB1	NP_596867	Homo sapiens	integrin subunit beta 1(ITGB1)
ITGB1	NP_391988	Homo sapiens	integrin subunit beta 1(ITGB1)
ITGB1	NP_002202	Homo sapiens	integrin subunit beta 1(ITGB1)
YWHAE	NP_006752	Homo sapiens	tyrosine 3-monooxygenase/tryptophan 5-monooxygenase activation protein epsilon(YWHAE)
LGALS3BP	NP_005558	Homo sapiens	galectin 3 binding protein(LGALS3BP)
GPI	NP_001316839	Homo sapiens	glucose-6-phosphate isomerase(GPI)
GPI	XP_011525056	Homo sapiens	glucose-6-phosphate isomerase(GPI)
GPI	NP_001316838	Homo sapiens	glucose-6-phosphate isomerase(GPI)
GPI	NP_000166	Homo sapiens	glucose-6-phosphate isomerase(GPI)
GPI	NP_001171651	Homo sapiens	glucose-6-phosphate isomerase(GPI)
GPI	NP_001276719	Homo sapiens	glucose-6-phosphate isomerase(GPI)
GPI	NP_001316840	Homo sapiens	glucose-6-phosphate isomerase(GPI)
GPI	NP_001276718	Homo sapiens	glucose-6-phosphate isomerase(GPI)
EIF4A1	NP_001191439	Homo sapiens	eukaryotic translation initiation factor 4A1(EIF4A1)
EIF4A1	NP_001407	Homo sapiens	eukaryotic translation initiation factor 4A1(EIF4A1)
HSP90AB1	NP_001358167	Homo sapiens	heat shock protein 90 alpha family class B member 1(HSP90AB1)
HSP90AB1	NP_001258901	Homo sapiens	heat shock protein 90 alpha family class B member 1(HSP90AB1)
HSP90AB1	NP_001258900	Homo sapiens	heat shock protein 90 alpha family class B member 1(HSP90AB1)
HSP90AB1	NP_001258899	Homo sapiens	heat shock protein 90 alpha family class B member 1(HSP90AB1)
HSP90AB1	NP_001258898	Homo sapiens	heat shock protein 90 alpha family class B member 1(HSP90AB1)
HSP90AB1	NP_031381	Homo sapiens	heat shock protein 90 alpha family class B member 1(HSP90AB1)
TFRC	NP_003225	Homo sapiens	transferrin receptor(TFRC)
TFRC	NP_001121620	Homo sapiens	transferrin receptor(TFRC)
TFRC	XP_047304742	Homo sapiens	transferrin receptor(TFRC)
TFRC	NP_001300894	Homo sapiens	transferrin receptor(TFRC)
TFRC	NP_001300895	Homo sapiens	transferrin receptor(TFRC)
CD81	NP_004347	Homo sapiens	CD81 molecule(CD81)
CD81	XP_047283888	Homo sapiens	CD81 molecule(CD81)
CD81	XP_047283887	Homo sapiens	CD81 molecule(CD81)
CD81	XP_047283889	Homo sapiens	CD81 molecule(CD81)
CD81	NP_001284578	Homo sapiens	CD81 molecule(CD81)
CD81	XP_016874087	Homo sapiens	CD81 molecule(CD81)
CD81	XP_047283890	Homo sapiens	CD81 molecule(CD81)
YWHAB	XP_016883529	Homo sapiens	tyrosine 3-monooxygenase/tryptophan 5-monooxygenase activation protein beta(YWHAB)
YWHAB	XP_016883528	Homo sapiens	tyrosine 3-monooxygenase/tryptophan 5-monooxygenase activation protein beta(YWHAB)
YWHAB	NP_003395	Homo sapiens	tyrosine 3-monooxygenase/tryptophan 5-monooxygenase activation protein beta(YWHAB)
YWHAB	NP_647539	Homo sapiens	tyrosine 3-monooxygenase/tryptophan 5-monooxygenase activation protein beta(YWHAB)
CLTC	NP_004850	Homo sapiens	clathrin heavy chain(CLTC)
CLTC	NP_001275582	Homo sapiens	clathrin heavy chain(CLTC)
GDI2	NP_001108628	Homo sapiens	GDP dissociation inhibitor 2(GDI2)
GDI2	NP_001485	Homo sapiens	GDP dissociation inhibitor 2(GDI2)
ENO1	XP_006710496	Homo sapiens	enolase 1(ENO1)
ENO1	NP_001419	Homo sapiens	enolase 1(ENO1)
ENO1	NP_001340275	Homo sapiens	enolase 1(ENO1)
ENO1	NP_001188412	Homo sapiens	enolase 1(ENO1)
ACTB	NP_001092	Homo sapiens	actin beta(ACTB)
YWHAQ	NP_006817	Homo sapiens	tyrosine 3-monooxygenase/tryptophan 5-monooxygenase activation protein theta(YWHAQ)
BSG	NP_001719	Homo sapiens	basigin (Ok blood group)(BSG)
BSG	NP_940993	Homo sapiens	basigin (Ok blood group)(BSG)
BSG	NP_940992	Homo sapiens	basigin (Ok blood group)(BSG)
BSG	NP_940991	Homo sapiens	basigin (Ok blood group)(BSG)
BSG	NP_001309172	Homo sapiens	basigin (Ok blood group)(BSG)
BSG	XP_016882662	Homo sapiens	basigin (Ok blood group)(BSG)
CFL1	NP_005498	Homo sapiens	cofilin 1(CFL1)
ANXA6	NP_001146	Homo sapiens	annexin A6(ANXA6)
ANXA6	NP_001350043	Homo sapiens	annexin A6(ANXA6)
ANXA6	XP_005268489	Homo sapiens	annexin A6(ANXA6)
ANXA6	NP_001180473	Homo sapiens	annexin A6(ANXA6)
FLOT1	NP_001305804	Homo sapiens	flotillin 1(FLOT1)
FLOT1	XP_016865646	Homo sapiens	flotillin 1(FLOT1)
FLOT1	NP_005794	Homo sapiens	flotillin 1(FLOT1)
FLOT1	XP_016865647	Homo sapiens	flotillin 1(FLOT1)
FLOT1	XP_005248837	Homo sapiens	flotillin 1(FLOT1)
FLOT1	XP_006715010	Homo sapiens	flotillin 1(FLOT1)
FLOT1	XP_047274020	Homo sapiens	flotillin 1(FLOT1)
ANXA7	NP_004025	Homo sapiens	annexin A7(ANXA7)
ANXA7	NP_001307809	Homo sapiens	annexin A7(ANXA7)
ANXA7	NP_001307808	Homo sapiens	annexin A7(ANXA7)
ANXA7	XP_016871651	Homo sapiens	annexin A7(ANXA7)
ANXA7	XP_016871652	Homo sapiens	annexin A7(ANXA7)
ANXA7	NP_001147	Homo sapiens	annexin A7(ANXA7)
RAC1	NP_061485	Homo sapiens	Rac family small GTPase 1(RAC1)
RAC1	NP_008839	Homo sapiens	Rac family small GTPase 1(RAC1)
CLIC1	NP_001274523	Homo sapiens	chloride intracellular channel 1(CLIC1)
CLIC1	NP_001274522	Homo sapiens	chloride intracellular channel 1(CLIC1)
CLIC1	NP_001279	Homo sapiens	chloride intracellular channel 1(CLIC1)
YWHAG	NP_036611	Homo sapiens	tyrosine 3-monooxygenase/tryptophan 5-monooxygenase activation protein gamma(YWHAG)
CCT3	NP_001008800	Homo sapiens	chaperonin containing TCP1 subunit 3(CCT3)
CCT3	NP_005989	Homo sapiens	chaperonin containing TCP1 subunit 3(CCT3)
CAP1	XP_047287445	Homo sapiens	cyclase associated actin cytoskeleton regulatory protein 1(CAP1)
CAP1	NP_001317431	Homo sapiens	cyclase associated actin cytoskeleton regulatory protein 1(CAP1)
CAP1	NP_001099000	Homo sapiens	cyclase associated actin cytoskeleton regulatory protein 1(CAP1)
CAP1	XP_005270425	Homo sapiens	cyclase associated actin cytoskeleton regulatory protein 1(CAP1)
CAP1	NP_001337406	Homo sapiens	cyclase associated actin cytoskeleton regulatory protein 1(CAP1)
CAP1	NP_001337405	Homo sapiens	cyclase associated actin cytoskeleton regulatory protein 1(CAP1)
CAP1	NP_001337404	Homo sapiens	cyclase associated actin cytoskeleton regulatory protein 1(CAP1)
CAP1	XP_016855559	Homo sapiens	cyclase associated actin cytoskeleton regulatory protein 1(CAP1)
CAP1	XP_016855558	Homo sapiens	cyclase associated actin cytoskeleton regulatory protein 1(CAP1)
CAP1	XP_016855557	Homo sapiens	cyclase associated actin cytoskeleton regulatory protein 1(CAP1)
CAP1	XP_016855556	Homo sapiens	cyclase associated actin cytoskeleton regulatory protein 1(CAP1)
CAP1	NP_001337409	Homo sapiens	cyclase associated actin cytoskeleton regulatory protein 1(CAP1)
CAP1	NP_001337408	Homo sapiens	cyclase associated actin cytoskeleton regulatory protein 1(CAP1)
CAP1	NP_001337407	Homo sapiens	cyclase associated actin cytoskeleton regulatory protein 1(CAP1)
CAP1	XP_047287584	Homo sapiens	cyclase associated actin cytoskeleton regulatory protein 1(CAP1)
CAP1	XP_047287536	Homo sapiens	cyclase associated actin cytoskeleton regulatory protein 1(CAP1)
CAP1	XP_011538811	Homo sapiens	cyclase associated actin cytoskeleton regulatory protein 1(CAP1)
CAP1	XP_047287559	Homo sapiens	cyclase associated actin cytoskeleton regulatory protein 1(CAP1)
CAP1	XP_011538815	Homo sapiens	cyclase associated actin cytoskeleton regulatory protein 1(CAP1)
CAP1	XP_011538814	Homo sapiens	cyclase associated actin cytoskeleton regulatory protein 1(CAP1)
CAP1	XP_011538813	Homo sapiens	cyclase associated actin cytoskeleton regulatory protein 1(CAP1)
CAP1	XP_011538812	Homo sapiens	cyclase associated actin cytoskeleton regulatory protein 1(CAP1)
CAP1	XP_011538817	Homo sapiens	cyclase associated actin cytoskeleton regulatory protein 1(CAP1)
CAP1	XP_011538816	Homo sapiens	cyclase associated actin cytoskeleton regulatory protein 1(CAP1)
CAP1	NP_001337414	Homo sapiens	cyclase associated actin cytoskeleton regulatory protein 1(CAP1)
CAP1	NP_006358	Homo sapiens	cyclase associated actin cytoskeleton regulatory protein 1(CAP1)
CAP1	NP_001337413	Homo sapiens	cyclase associated actin cytoskeleton regulatory protein 1(CAP1)
CAP1	NP_001337412	Homo sapiens	cyclase associated actin cytoskeleton regulatory protein 1(CAP1)
CAP1	NP_001337411	Homo sapiens	cyclase associated actin cytoskeleton regulatory protein 1(CAP1)
CAP1	NP_001337410	Homo sapiens	cyclase associated actin cytoskeleton regulatory protein 1(CAP1)
CAP1	XP_047287572	Homo sapiens	cyclase associated actin cytoskeleton regulatory protein 1(CAP1)
CAP1	XP_047287592	Homo sapiens	cyclase associated actin cytoskeleton regulatory protein 1(CAP1)
CAP1	XP_016855561	Homo sapiens	cyclase associated actin cytoskeleton regulatory protein 1(CAP1)
CAP1	XP_047287476	Homo sapiens	cyclase associated actin cytoskeleton regulatory protein 1(CAP1)
CAP1	XP_016855560	Homo sapiens	cyclase associated actin cytoskeleton regulatory protein 1(CAP1)
CAP1	XP_047287376	Homo sapiens	cyclase associated actin cytoskeleton regulatory protein 1(CAP1)
CCT2	NP_001185771	Homo sapiens	chaperonin containing TCP1 subunit 2(CCT2)
CCT2	NP_006422	Homo sapiens	chaperonin containing TCP1 subunit 2(CCT2)
HSP90AA1	XP_011535020	Homo sapiens	heat shock protein 90 alpha family class A member 1(HSP90AA1)
HSP90AA1	NP_001017963	Homo sapiens	heat shock protein 90 alpha family class A member 1(HSP90AA1)
HSP90AA1	NP_005339	Homo sapiens	heat shock protein 90 alpha family class A member 1(HSP90AA1)
PDCD6IP	NP_001155901	Homo sapiens	programmed cell death 6 interacting protein(PDCD6IP)
PDCD6IP	XP_011531554	Homo sapiens	programmed cell death 6 interacting protein(PDCD6IP)
PDCD6IP	XP_047302998	Homo sapiens	programmed cell death 6 interacting protein(PDCD6IP)
PDCD6IP	NP_037506	Homo sapiens	programmed cell death 6 interacting protein(PDCD6IP)
PDCD6IP	NP_001243121	Homo sapiens	programmed cell death 6 interacting protein(PDCD6IP)
ANXA1	NP_000691	Homo sapiens	annexin A1(ANXA1)
ANXA1	XP_016870146	Homo sapiens	annexin A1(ANXA1)
ANXA1	XP_011516911	Homo sapiens	annexin A1(ANXA1)
TPI1	NP_001244955	Homo sapiens	triosephosphate isomerase 1(TPI1)
TPI1	NP_001152759	Homo sapiens	triosephosphate isomerase 1(TPI1)
TPI1	NP_000356	Homo sapiens	triosephosphate isomerase 1(TPI1)
ANXA2	NP_001002857	Homo sapiens	annexin A2(ANXA2)
ANXA2	NP_001002858	Homo sapiens	annexin A2(ANXA2)
ANXA2	XP_011519779	Homo sapiens	annexin A2(ANXA2)
ANXA2	XP_047288358	Homo sapiens	annexin A2(ANXA2)
ANXA2	XP_047288359	Homo sapiens	annexin A2(ANXA2)
ANXA2	XP_047288360	Homo sapiens	annexin A2(ANXA2)
ANXA2	XP_016877579	Homo sapiens	annexin A2(ANXA2)
ANXA2	NP_004030	Homo sapiens	annexin A2(ANXA2)
ANXA2	XP_016877580	Homo sapiens	annexin A2(ANXA2)
ANXA2	XP_047288357	Homo sapiens	annexin A2(ANXA2)
ANXA2	XP_016877581	Homo sapiens	annexin A2(ANXA2)
ANXA2	XP_047288361	Homo sapiens	annexin A2(ANXA2)
ANXA2	XP_016877582	Homo sapiens	annexin A2(ANXA2)
ANXA2	XP_047288362	Homo sapiens	annexin A2(ANXA2)
ANXA2	XP_047288363	Homo sapiens	annexin A2(ANXA2)
ANXA2	NP_001129487	Homo sapiens	annexin A2(ANXA2)
ACTN1	XP_047287789	Homo sapiens	actinin alpha 1(ACTN1)
ACTN1	XP_011535570	Homo sapiens	actinin alpha 1(ACTN1)
ACTN1	XP_047287788	Homo sapiens	actinin alpha 1(ACTN1)
ACTN1	XP_047287786	Homo sapiens	actinin alpha 1(ACTN1)
ACTN1	NP_001397964	Homo sapiens	actinin alpha 1(ACTN1)
ACTN1	NP_001397965	Homo sapiens	actinin alpha 1(ACTN1)
ACTN1	XP_011535568	Homo sapiens	actinin alpha 1(ACTN1)
ACTN1	XP_011535567	Homo sapiens	actinin alpha 1(ACTN1)
ACTN1	XP_016877209	Homo sapiens	actinin alpha 1(ACTN1)
ACTN1	XP_011535569	Homo sapiens	actinin alpha 1(ACTN1)
ACTN1	XP_016877211	Homo sapiens	actinin alpha 1(ACTN1)
ACTN1	XP_016877212	Homo sapiens	actinin alpha 1(ACTN1)
ACTN1	XP_016877214	Homo sapiens	actinin alpha 1(ACTN1)
ACTN1	XP_016877215	Homo sapiens	actinin alpha 1(ACTN1)
ACTN1	XP_016877216	Homo sapiens	actinin alpha 1(ACTN1)
ACTN1	XP_016877217	Homo sapiens	actinin alpha 1(ACTN1)
ACTN1	NP_001123476	Homo sapiens	actinin alpha 1(ACTN1)
ACTN1	XP_047287791	Homo sapiens	actinin alpha 1(ACTN1)
ACTN1	XP_047287790	Homo sapiens	actinin alpha 1(ACTN1)
ACTN1	NP_001123477	Homo sapiens	actinin alpha 1(ACTN1)
ACTN1	XP_047287785	Homo sapiens	actinin alpha 1(ACTN1)
ACTN1	NP_001093	Homo sapiens	actinin alpha 1(ACTN1)
ACTN1	XP_016877210	Homo sapiens	actinin alpha 1(ACTN1)
ACTN1	XP_047287793	Homo sapiens	actinin alpha 1(ACTN1)
KRT1	NP_006112	Homo sapiens	keratin 1(KRT1)
ANXA5	XP_016863630	Homo sapiens	annexin A5(ANXA5)
ANXA5	NP_001145	Homo sapiens	annexin A5(ANXA5)
ANXA11	NP_001265338	Homo sapiens	annexin A11(ANXA11)
ANXA11	NP_665876	Homo sapiens	annexin A11(ANXA11)
ANXA11	NP_001265337	Homo sapiens	annexin A11(ANXA11)
ANXA11	NP_665875	Homo sapiens	annexin A11(ANXA11)
ANXA11	NP_001265336	Homo sapiens	annexin A11(ANXA11)
ANXA11	XP_005269799	Homo sapiens	annexin A11(ANXA11)
ANXA11	XP_006717876	Homo sapiens	annexin A11(ANXA11)
ANXA11	XP_011538038	Homo sapiens	annexin A11(ANXA11)
ANXA11	XP_005269798	Homo sapiens	annexin A11(ANXA11)
ANXA11	NP_001148	Homo sapiens	annexin A11(ANXA11)
ANXA11	XP_047281096	Homo sapiens	annexin A11(ANXA11)
ANXA11	XP_047281097	Homo sapiens	annexin A11(ANXA11)
ACTN4	NP_001398072	Homo sapiens	actinin alpha 4(ACTN4)
ACTN4	NP_001308962	Homo sapiens	actinin alpha 4(ACTN4)
ACTN4	XP_006723469	Homo sapiens	actinin alpha 4(ACTN4)
ACTN4	XP_016882820	Homo sapiens	actinin alpha 4(ACTN4)
ACTN4	XP_005259338	Homo sapiens	actinin alpha 4(ACTN4)
ACTN4	NP_004915	Homo sapiens	actinin alpha 4(ACTN4)
YWHAZ	NP_001129171	Homo sapiens	tyrosine 3-monooxygenase/tryptophan 5-monooxygenase activation protein zeta(YWHAZ)
YWHAZ	NP_003397	Homo sapiens	tyrosine 3-monooxygenase/tryptophan 5-monooxygenase activation protein zeta(YWHAZ)
YWHAZ	NP_001129172	Homo sapiens	tyrosine 3-monooxygenase/tryptophan 5-monooxygenase activation protein zeta(YWHAZ)
YWHAZ	NP_001129173	Homo sapiens	tyrosine 3-monooxygenase/tryptophan 5-monooxygenase activation protein zeta(YWHAZ)
YWHAZ	NP_001129174	Homo sapiens	tyrosine 3-monooxygenase/tryptophan 5-monooxygenase activation protein zeta(YWHAZ)
YWHAZ	XP_005251120	Homo sapiens	tyrosine 3-monooxygenase/tryptophan 5-monooxygenase activation protein zeta(YWHAZ)
YWHAZ	NP_663723	Homo sapiens	tyrosine 3-monooxygenase/tryptophan 5-monooxygenase activation protein zeta(YWHAZ)
YWHAZ	XP_005251118	Homo sapiens	tyrosine 3-monooxygenase/tryptophan 5-monooxygenase activation protein zeta(YWHAZ)
YWHAZ	XP_016869300	Homo sapiens	tyrosine 3-monooxygenase/tryptophan 5-monooxygenase activation protein zeta(YWHAZ)
YWHAZ	XP_016869299	Homo sapiens	tyrosine 3-monooxygenase/tryptophan 5-monooxygenase activation protein zeta(YWHAZ)
RHOA	NP_001300876	Homo sapiens	ras homolog family member A(RHOA)
RHOA	NP_001300870	Homo sapiens	ras homolog family member A(RHOA)
RHOA	NP_001655	Homo sapiens	ras homolog family member A(RHOA)
RHOA	NP_001300874	Homo sapiens	ras homolog family member A(RHOA)
RHOA	NP_001300875	Homo sapiens	ras homolog family member A(RHOA)
RHOA	NP_001300872	Homo sapiens	ras homolog family member A(RHOA)
RHOA	NP_001300873	Homo sapiens	ras homolog family member A(RHOA)
EEF1A1	XP_011533816	Homo sapiens	eukaryotic translation elongation factor 1 alpha 1(EEF1A1)
EEF1A1	NP_001393	Homo sapiens	eukaryotic translation elongation factor 1 alpha 1(EEF1A1)
ACLY	NP_001087	Homo sapiens	ATP citrate lyase(ACLY)
ACLY	NP_001290204	Homo sapiens	ATP citrate lyase(ACLY)
ACLY	NP_001290203	Homo sapiens	ATP citrate lyase(ACLY)
ACLY	XP_005257452	Homo sapiens	ATP citrate lyase(ACLY)
ACLY	NP_942127	Homo sapiens	ATP citrate lyase(ACLY)
ACLY	XP_016880177	Homo sapiens	ATP citrate lyase(ACLY)
PKM	NP_872270	Homo sapiens	pyruvate kinase M1/2(PKM)
PKM	XP_005254502	Homo sapiens	pyruvate kinase M1/2(PKM)
PKM	NP_872271	Homo sapiens	pyruvate kinase M1/2(PKM)
PKM	XP_047288618	Homo sapiens	pyruvate kinase M1/2(PKM)
PKM	XP_005254500	Homo sapiens	pyruvate kinase M1/2(PKM)
PKM	XP_047288622	Homo sapiens	pyruvate kinase M1/2(PKM)
PKM	XP_011519972	Homo sapiens	pyruvate kinase M1/2(PKM)
PKM	NP_001303247	Homo sapiens	pyruvate kinase M1/2(PKM)
PKM	XP_016877802	Homo sapiens	pyruvate kinase M1/2(PKM)
PKM	XP_006720633	Homo sapiens	pyruvate kinase M1/2(PKM)
PKM	XP_047288619	Homo sapiens	pyruvate kinase M1/2(PKM)
PKM	NP_001398010	Homo sapiens	pyruvate kinase M1/2(PKM)
PKM	NP_002645	Homo sapiens	pyruvate kinase M1/2(PKM)
PKM	NP_001193725	Homo sapiens	pyruvate kinase M1/2(PKM)
PKM	NP_001193726	Homo sapiens	pyruvate kinase M1/2(PKM)
PKM	NP_001193727	Homo sapiens	pyruvate kinase M1/2(PKM)
PKM	NP_001193728	Homo sapiens	pyruvate kinase M1/2(PKM)
PKM	XP_047288620	Homo sapiens	pyruvate kinase M1/2(PKM)
PKM	XP_047288621	Homo sapiens	pyruvate kinase M1/2(PKM)
TCP1	NP_110379	Homo sapiens	t-complex 1(TCP1)
TCP1	NP_001008897	Homo sapiens	t-complex 1(TCP1)
MYH9	XP_016884292	Homo sapiens	myosin heavy chain 9(MYH9)
MYH9	NP_002464	Homo sapiens	myosin heavy chain 9(MYH9)
MYH9	XP_016884294	Homo sapiens	myosin heavy chain 9(MYH9)
MYH9	XP_016884293	Homo sapiens	myosin heavy chain 9(MYH9)
MYH9	XP_011528499	Homo sapiens	myosin heavy chain 9(MYH9)
MYH9	XP_016884295	Homo sapiens	myosin heavy chain 9(MYH9)
EZR	NP_001104547	Homo sapiens	ezrin(EZR)
EZR	XP_011534412	Homo sapiens	ezrin(EZR)
EZR	NP_003370	Homo sapiens	ezrin(EZR)
TLN1	NP_006280	Homo sapiens	talin 1(TLN1)
PFN1	NP_001362920	Homo sapiens	profilin 1(PFN1)
PFN1	NP_005013	Homo sapiens	profilin 1(PFN1)
ALDOA	XP_011544070	Homo sapiens	aldolase, fructose-bisphosphate A(ALDOA)
ALDOA	NP_001230106	Homo sapiens	aldolase, fructose-bisphosphate A(ALDOA)
ALDOA	NP_908930	Homo sapiens	aldolase, fructose-bisphosphate A(ALDOA)
ALDOA	NP_001121089	Homo sapiens	aldolase, fructose-bisphosphate A(ALDOA)
ALDOA	NP_000025	Homo sapiens	aldolase, fructose-bisphosphate A(ALDOA)
ALDOA	NP_908932	Homo sapiens	aldolase, fructose-bisphosphate A(ALDOA)
GAPDH	NP_001344872	Homo sapiens	glyceraldehyde-3-phosphate dehydrogenase(GAPDH)
GAPDH	NP_002037	Homo sapiens	glyceraldehyde-3-phosphate dehydrogenase(GAPDH)
GAPDH	NP_001276674	Homo sapiens	glyceraldehyde-3-phosphate dehydrogenase(GAPDH)
GAPDH	NP_001276675	Homo sapiens	glyceraldehyde-3-phosphate dehydrogenase(GAPDH)
GAPDH	NP_001243728	Homo sapiens	glyceraldehyde-3-phosphate dehydrogenase(GAPDH)
PPIA	NP_001287910	Homo sapiens	peptidylprolyl isomerase A(PPIA)
PPIA	NP_066953	Homo sapiens	peptidylprolyl isomerase A(PPIA)
PPIA	XP_047276493	Homo sapiens	peptidylprolyl isomerase A(PPIA)
PPIA	XP_047276492	Homo sapiens	peptidylprolyl isomerase A(PPIA)
KPNB1	NP_002256	Homo sapiens	karyopherin subunit beta 1(KPNB1)
KPNB1	NP_001263382	Homo sapiens	karyopherin subunit beta 1(KPNB1)
RAB7A	NP_004628	Homo sapiens	RAB7A, member RAS oncogene family(RAB7A)
CD63	NP_001244319	Homo sapiens	CD63 molecule(CD63)
CD63	NP_001244318	Homo sapiens	CD63 molecule(CD63)
CD63	NP_001244329	Homo sapiens	CD63 molecule(CD63)
CD63	NP_001254627	Homo sapiens	CD63 molecule(CD63)
CD63	NP_001771	Homo sapiens	CD63 molecule(CD63)
CD63	NP_001244321	Homo sapiens	CD63 molecule(CD63)
CD63	NP_001244320	Homo sapiens	CD63 molecule(CD63)
CD63	NP_001244330	Homo sapiens	CD63 molecule(CD63)
CD63	XP_024305051	Homo sapiens	CD63 molecule(CD63)
RALA	XP_047276637	Homo sapiens	RAS like proto-oncogene A(RALA)
RALA	XP_006715825	Homo sapiens	RAS like proto-oncogene A(RALA)
RALA	XP_047276638	Homo sapiens	RAS like proto-oncogene A(RALA)
RALA	NP_005393	Homo sapiens	RAS like proto-oncogene A(RALA)
RALA	XP_011513768	Homo sapiens	RAS like proto-oncogene A(RALA)
VCP	NP_009057	Homo sapiens	valosin containing protein(VCP)
VCP	NP_001341857	Homo sapiens	valosin containing protein(VCP)
VCP	NP_001341856	Homo sapiens	valosin containing protein(VCP)
AHCY	XP_011526961	Homo sapiens	adenosylhomocysteinase(AHCY)
AHCY	NP_001309015	Homo sapiens	adenosylhomocysteinase(AHCY)
AHCY	XP_005260374	Homo sapiens	adenosylhomocysteinase(AHCY)
AHCY	NP_001155238	Homo sapiens	adenosylhomocysteinase(AHCY)
AHCY	NP_001349679	Homo sapiens	adenosylhomocysteinase(AHCY)
AHCY	NP_001309014	Homo sapiens	adenosylhomocysteinase(AHCY)
AHCY	NP_001309013	Homo sapiens	adenosylhomocysteinase(AHCY)
AHCY	XP_016883199	Homo sapiens	adenosylhomocysteinase(AHCY)
AHCY	XP_016883198	Homo sapiens	adenosylhomocysteinase(AHCY)
AHCY	XP_047295918	Homo sapiens	adenosylhomocysteinase(AHCY)
AHCY	NP_000678	Homo sapiens	adenosylhomocysteinase(AHCY)
AHCY	XP_016883197	Homo sapiens	adenosylhomocysteinase(AHCY)
TSG101	XP_005253165	Homo sapiens	tumor susceptibility 101(TSG101)
TSG101	NP_006283	Homo sapiens	tumor susceptibility 101(TSG101)
RAB5C	XP_011523393	Homo sapiens	RAB5C, member RAS oncogene family(RAB5C)
RAB5C	NP_004574	Homo sapiens	RAB5C, member RAS oncogene family(RAB5C)
RAB5C	NP_958842	Homo sapiens	RAB5C, member RAS oncogene family(RAB5C)
RAB5C	NP_001238968	Homo sapiens	RAB5C, member RAS oncogene family(RAB5C)
RAB5C	XP_011523392	Homo sapiens	RAB5C, member RAS oncogene family(RAB5C)
SLC3A2	NP_002385	Homo sapiens	solute carrier family 3 member 2(SLC3A2)
SLC3A2	NP_001012682	Homo sapiens	solute carrier family 3 member 2(SLC3A2)
SLC3A2	NP_001012680	Homo sapiens	solute carrier family 3 member 2(SLC3A2)
SLC3A2	NP_001013269	Homo sapiens	solute carrier family 3 member 2(SLC3A2)
ATP1A1	XP_016856850	Homo sapiens	ATPase Na+/K+ transporting subunit alpha 1(ATP1A1)
ATP1A1	NP_000692	Homo sapiens	ATPase Na+/K+ transporting subunit alpha 1(ATP1A1)
ATP1A1	NP_001153705	Homo sapiens	ATPase Na+/K+ transporting subunit alpha 1(ATP1A1)
ATP1A1	NP_001153706	Homo sapiens	ATPase Na+/K+ transporting subunit alpha 1(ATP1A1)
ATP1A1	XP_016856849	Homo sapiens	ATPase Na+/K+ transporting subunit alpha 1(ATP1A1)
IQGAP1	XP_047289160	Homo sapiens	IQ motif containing GTPase activating protein 1(IQGAP1)
IQGAP1	NP_003861	Homo sapiens	IQ motif containing GTPase activating protein 1(IQGAP1)
GNAI2	NP_001269549	Homo sapiens	G protein subunit alpha i2(GNAI2)
GNAI2	XP_047303935	Homo sapiens	G protein subunit alpha i2(GNAI2)
GNAI2	NP_001269548	Homo sapiens	G protein subunit alpha i2(GNAI2)
GNAI2	NP_001269547	Homo sapiens	G protein subunit alpha i2(GNAI2)
GNAI2	NP_002061	Homo sapiens	G protein subunit alpha i2(GNAI2)
GNAI2	NP_001269546	Homo sapiens	G protein subunit alpha i2(GNAI2)
GNAI2	NP_001159897	Homo sapiens	G protein subunit alpha i2(GNAI2)
RAP1B	NP_001238851	Homo sapiens	RAP1B, member of RAS oncogene family(RAP1B)
RAP1B	NP_001238850	Homo sapiens	RAP1B, member of RAS oncogene family(RAP1B)
RAP1B	NP_001238846	Homo sapiens	RAP1B, member of RAS oncogene family(RAP1B)
RAP1B	NP_001010942	Homo sapiens	RAP1B, member of RAS oncogene family(RAP1B)
RAP1B	NP_001238847	Homo sapiens	RAP1B, member of RAS oncogene family(RAP1B)
RAP1B	NP_056461	Homo sapiens	RAP1B, member of RAS oncogene family(RAP1B)
C3	NP_000055	Homo sapiens	complement C3(C3)
CDC42	NP_426359	Homo sapiens	cell division cycle 42(CDC42)
CDC42	NP_001034891	Homo sapiens	cell division cycle 42(CDC42)
CDC42	NP_001782	Homo sapiens	cell division cycle 42(CDC42)
PRDX2	NP_005800	Homo sapiens	peroxiredoxin 2(PRDX2)
LDHB	NP_001167568	Homo sapiens	lactate dehydrogenase B(LDHB)
LDHB	NP_001302466	Homo sapiens	lactate dehydrogenase B(LDHB)
LDHB	NP_002291	Homo sapiens	lactate dehydrogenase B(LDHB)
LDHB	XP_006719137	Homo sapiens	lactate dehydrogenase B(LDHB)
SDCBP	NP_001007068	Homo sapiens	syndecan binding protein(SDCBP)
SDCBP	NP_001335269	Homo sapiens	syndecan binding protein(SDCBP)
SDCBP	NP_001317466	Homo sapiens	syndecan binding protein(SDCBP)
SDCBP	NP_001335268	Homo sapiens	syndecan binding protein(SDCBP)
SDCBP	NP_001007070	Homo sapiens	syndecan binding protein(SDCBP)
SDCBP	NP_001007071	Homo sapiens	syndecan binding protein(SDCBP)
SDCBP	NP_001335270	Homo sapiens	syndecan binding protein(SDCBP)
SDCBP	XP_047278033	Homo sapiens	syndecan binding protein(SDCBP)
SDCBP	NP_001007069	Homo sapiens	syndecan binding protein(SDCBP)
SDCBP	NP_005616	Homo sapiens	syndecan binding protein(SDCBP)
LDHA	NP_001158888	Homo sapiens	lactate dehydrogenase A(LDHA)
LDHA	NP_005557	Homo sapiens	lactate dehydrogenase A(LDHA)
LDHA	NP_001128711	Homo sapiens	lactate dehydrogenase A(LDHA)
LDHA	NP_001158886	Homo sapiens	lactate dehydrogenase A(LDHA)
LDHA	NP_001158887	Homo sapiens	lactate dehydrogenase A(LDHA)
PRDX1	NP_002565	Homo sapiens	peroxiredoxin 1(PRDX1)
PRDX1	NP_859047	Homo sapiens	peroxiredoxin 1(PRDX1)
PRDX1	NP_859048	Homo sapiens	peroxiredoxin 1(PRDX1)
PRDX1	NP_001189360	Homo sapiens	peroxiredoxin 1(PRDX1)
PGK1	NP_000282	Homo sapiens	phosphoglycerate kinase 1(PGK1)
FLNA	NP_001104026	Homo sapiens	filamin A(FLNA)
FLNA	NP_001447	Homo sapiens	filamin A(FLNA)
CCT8	NP_001269838	Homo sapiens	chaperonin containing TCP1 subunit 8(CCT8)
CCT8	XP_047296624	Homo sapiens	chaperonin containing TCP1 subunit 8(CCT8)
CCT8	NP_006576	Homo sapiens	chaperonin containing TCP1 subunit 8(CCT8)
CCT8	NP_001269837	Homo sapiens	chaperonin containing TCP1 subunit 8(CCT8)
CCT8	NP_001269836	Homo sapiens	chaperonin containing TCP1 subunit 8(CCT8)
A2M	NP_001334354	Homo sapiens	alpha-2-macroglobulin(A2M)
A2M	NP_001334352	Homo sapiens	alpha-2-macroglobulin(A2M)
A2M	XP_006719119	Homo sapiens	alpha-2-macroglobulin(A2M)
A2M	NP_001334353	Homo sapiens	alpha-2-macroglobulin(A2M)
A2M	NP_000005	Homo sapiens	alpha-2-macroglobulin(A2M)
CCT4	NP_006421	Homo sapiens	chaperonin containing TCP1 subunit 4(CCT4)
CCT4	NP_001243650	Homo sapiens	chaperonin containing TCP1 subunit 4(CCT4)
HSPA8	NP_006588	Homo sapiens	heat shock protein family A (Hsp70) member 8(HSPA8)
HSPA8	NP_694881	Homo sapiens	heat shock protein family A (Hsp70) member 8(HSPA8)
HSPA8	XP_011541100	Homo sapiens	heat shock protein family A (Hsp70) member 8(HSPA8)
GSN	XP_047279226	Homo sapiens	gelsolin(GSN)
GSN	XP_047279227	Homo sapiens	gelsolin(GSN)
GSN	XP_047279224	Homo sapiens	gelsolin(GSN)
GSN	XP_047279225	Homo sapiens	gelsolin(GSN)
GSN	XP_047279222	Homo sapiens	gelsolin(GSN)
GSN	XP_047279223	Homo sapiens	gelsolin(GSN)
GSN	XP_047279221	Homo sapiens	gelsolin(GSN)
GSN	XP_047279228	Homo sapiens	gelsolin(GSN)
GSN	XP_047279229	Homo sapiens	gelsolin(GSN)
GSN	NP_937895	Homo sapiens	gelsolin(GSN)
GSN	XP_011516887	Homo sapiens	gelsolin(GSN)
GSN	XP_011516888	Homo sapiens	gelsolin(GSN)
GSN	NP_001339990	Homo sapiens	gelsolin(GSN)
GSN	NP_001339991	Homo sapiens	gelsolin(GSN)
GSN	XP_005252002	Homo sapiens	gelsolin(GSN)
GSN	NP_001339992	Homo sapiens	gelsolin(GSN)
GSN	XP_005252001	Homo sapiens	gelsolin(GSN)
GSN	NP_001339993	Homo sapiens	gelsolin(GSN)
GSN	NP_001339994	Homo sapiens	gelsolin(GSN)
GSN	XP_011516889	Homo sapiens	gelsolin(GSN)
GSN	NP_001121136	Homo sapiens	gelsolin(GSN)
GSN	NP_001121137	Homo sapiens	gelsolin(GSN)
GSN	NP_001121138	Homo sapiens	gelsolin(GSN)
GSN	NP_001121139	Homo sapiens	gelsolin(GSN)
GSN	NP_001339995	Homo sapiens	gelsolin(GSN)
GSN	XP_011516890	Homo sapiens	gelsolin(GSN)
GSN	NP_001339996	Homo sapiens	gelsolin(GSN)
GSN	XP_011516891	Homo sapiens	gelsolin(GSN)
GSN	NP_001121134	Homo sapiens	gelsolin(GSN)
GSN	NP_001339997	Homo sapiens	gelsolin(GSN)
GSN	XP_005252000	Homo sapiens	gelsolin(GSN)
GSN	NP_001121135	Homo sapiens	gelsolin(GSN)
GSN	NP_001339998	Homo sapiens	gelsolin(GSN)
GSN	NP_001339999	Homo sapiens	gelsolin(GSN)
GSN	XP_011516896	Homo sapiens	gelsolin(GSN)
GSN	XP_011516894	Homo sapiens	gelsolin(GSN)
GSN	XP_016870136	Homo sapiens	gelsolin(GSN)
GSN	XP_011516895	Homo sapiens	gelsolin(GSN)
GSN	XP_016870135	Homo sapiens	gelsolin(GSN)
GSN	NP_001339982	Homo sapiens	gelsolin(GSN)
GSN	XP_011516892	Homo sapiens	gelsolin(GSN)
GSN	NP_001339983	Homo sapiens	gelsolin(GSN)
GSN	XP_011516893	Homo sapiens	gelsolin(GSN)
GSN	XP_016870137	Homo sapiens	gelsolin(GSN)
GSN	NP_001339984	Homo sapiens	gelsolin(GSN)
GSN	NP_001339985	Homo sapiens	gelsolin(GSN)
GSN	NP_001339986	Homo sapiens	gelsolin(GSN)
GSN	XP_016870134	Homo sapiens	gelsolin(GSN)
GSN	NP_001339987	Homo sapiens	gelsolin(GSN)
GSN	NP_001339988	Homo sapiens	gelsolin(GSN)
GSN	NP_001339989	Homo sapiens	gelsolin(GSN)
GSN	NP_001244959	Homo sapiens	gelsolin(GSN)
GSN	NP_001244958	Homo sapiens	gelsolin(GSN)
GSN	NP_001340001	Homo sapiens	gelsolin(GSN)
GSN	NP_001340002	Homo sapiens	gelsolin(GSN)
GSN	NP_001340000	Homo sapiens	gelsolin(GSN)
GSN	NP_001340005	Homo sapiens	gelsolin(GSN)
GSN	NP_001340006	Homo sapiens	gelsolin(GSN)
GSN	NP_001340003	Homo sapiens	gelsolin(GSN)
GSN	NP_000168	Homo sapiens	gelsolin(GSN)
GSN	NP_001340004	Homo sapiens	gelsolin(GSN)
GSN	NP_001340007	Homo sapiens	gelsolin(GSN)
GSN	XP_006717142	Homo sapiens	gelsolin(GSN)
HSPA5	NP_005338	Homo sapiens	heat shock protein family A (Hsp70) member 5(HSPA5)
FN1	XP_005246463	Homo sapiens	fibronectin 1(FN1)
FN1	NP_997639	Homo sapiens	fibronectin 1(FN1)
FN1	NP_002017	Homo sapiens	fibronectin 1(FN1)
FN1	NP_997641	Homo sapiens	fibronectin 1(FN1)
FN1	NP_001352450	Homo sapiens	fibronectin 1(FN1)
FN1	NP_997643	Homo sapiens	fibronectin 1(FN1)
FN1	NP_001352452	Homo sapiens	fibronectin 1(FN1)
FN1	NP_001352451	Homo sapiens	fibronectin 1(FN1)
FN1	NP_001293061	Homo sapiens	fibronectin 1(FN1)
FN1	NP_997647	Homo sapiens	fibronectin 1(FN1)
FN1	NP_001293060	Homo sapiens	fibronectin 1(FN1)
FN1	NP_001352453	Homo sapiens	fibronectin 1(FN1)
FN1	NP_001293059	Homo sapiens	fibronectin 1(FN1)
FN1	NP_001352447	Homo sapiens	fibronectin 1(FN1)
FN1	NP_001352446	Homo sapiens	fibronectin 1(FN1)
FN1	NP_001352449	Homo sapiens	fibronectin 1(FN1)
FN1	NP_473375	Homo sapiens	fibronectin 1(FN1)
FN1	NP_001352448	Homo sapiens	fibronectin 1(FN1)
FN1	NP_001293058	Homo sapiens	fibronectin 1(FN1)
MSN	XP_005262326	Homo sapiens	moesin(MSN)
MSN	XP_047298087	Homo sapiens	moesin(MSN)
MSN	XP_047298085	Homo sapiens	moesin(MSN)
MSN	XP_047298086	Homo sapiens	moesin(MSN)
MSN	NP_002435	Homo sapiens	moesin(MSN)
MSN	XP_011529261	Homo sapiens	moesin(MSN)
KRT10	XP_005257400	Homo sapiens	keratin 10(KRT10)
KRT10	NP_000412	Homo sapiens	keratin 10(KRT10)
KRT10	NP_001366295	Homo sapiens	keratin 10(KRT10)
TUBB4B	NP_006079	Homo sapiens	tubulin beta 4B class IVb(TUBB4B)
EEF2	NP_001952	Homo sapiens	eukaryotic translation elongation factor 2(EEF2)
RAB10	NP_057215	Homo sapiens	RAB10, member RAS oncogene family(RAB10)
RAB10	XP_047298960	Homo sapiens	RAB10, member RAS oncogene family(RAB10)
CCT6A	NP_001009186	Homo sapiens	chaperonin containing TCP1 subunit 6A(CCT6A)
CCT6A	NP_001753	Homo sapiens	chaperonin containing TCP1 subunit 6A(CCT6A)
FASN	NP_004095	Homo sapiens	fatty acid synthase(FASN)
FASN	XP_011521840	Homo sapiens	fatty acid synthase(FASN)
GNB2	NP_005264	Homo sapiens	G protein subunit beta 2(GNB2)
ALB	NP_000468	Homo sapiens	albumin(ALB)
GNB1	NP_001269468	Homo sapiens	G protein subunit beta 1(GNB1)
GNB1	XP_047274010	Homo sapiens	G protein subunit beta 1(GNB1)
GNB1	XP_047274032	Homo sapiens	G protein subunit beta 1(GNB1)
GNB1	NP_001269467	Homo sapiens	G protein subunit beta 1(GNB1)
GNB1	XP_047274011	Homo sapiens	G protein subunit beta 1(GNB1)
GNB1	XP_047274012	Homo sapiens	G protein subunit beta 1(GNB1)
GNB1	XP_047274034	Homo sapiens	G protein subunit beta 1(GNB1)
GNB1	XP_047274013	Homo sapiens	G protein subunit beta 1(GNB1)
GNB1	XP_047274030	Homo sapiens	G protein subunit beta 1(GNB1)
GNB1	XP_047274018	Homo sapiens	G protein subunit beta 1(GNB1)
GNB1	XP_047274019	Homo sapiens	G protein subunit beta 1(GNB1)
GNB1	XP_016856548	Homo sapiens	G protein subunit beta 1(GNB1)
GNB1	XP_016856549	Homo sapiens	G protein subunit beta 1(GNB1)
GNB1	XP_047274014	Homo sapiens	G protein subunit beta 1(GNB1)
GNB1	XP_047274015	Homo sapiens	G protein subunit beta 1(GNB1)
GNB1	NP_002065	Homo sapiens	G protein subunit beta 1(GNB1)
GNB1	XP_047274016	Homo sapiens	G protein subunit beta 1(GNB1)
GNB1	XP_047274017	Homo sapiens	G protein subunit beta 1(GNB1)
GNB1	XP_024302263	Homo sapiens	G protein subunit beta 1(GNB1)
GNB1	XP_047274000	Homo sapiens	G protein subunit beta 1(GNB1)
GNB1	XP_047274001	Homo sapiens	G protein subunit beta 1(GNB1)
GNB1	XP_047274023	Homo sapiens	G protein subunit beta 1(GNB1)
GNB1	XP_047274002	Homo sapiens	G protein subunit beta 1(GNB1)
GNB1	XP_047274024	Homo sapiens	G protein subunit beta 1(GNB1)
GNB1	XP_047274029	Homo sapiens	G protein subunit beta 1(GNB1)
GNB1	XP_047273999	Homo sapiens	G protein subunit beta 1(GNB1)
GNB1	XP_047274025	Homo sapiens	G protein subunit beta 1(GNB1)
GNB1	XP_047273998	Homo sapiens	G protein subunit beta 1(GNB1)
GNB1	XP_047274026	Homo sapiens	G protein subunit beta 1(GNB1)
GNB1	XP_047274005	Homo sapiens	G protein subunit beta 1(GNB1)
GNB1	XP_047274027	Homo sapiens	G protein subunit beta 1(GNB1)
GNB1	XP_047274006	Homo sapiens	G protein subunit beta 1(GNB1)
GNB1	XP_047274028	Homo sapiens	G protein subunit beta 1(GNB1)
GNB1	XP_016856550	Homo sapiens	G protein subunit beta 1(GNB1)
GNAS	XP_024307640	Homo sapiens	GNAS complex locus(GNAS)
GNAS	NP_001397841	Homo sapiens	GNAS complex locus(GNAS)
GNAS	XP_024307643	Homo sapiens	GNAS complex locus(GNAS)
GNAS	XP_047296080	Homo sapiens	GNAS complex locus(GNAS)
GNAS	NP_001397842	Homo sapiens	GNAS complex locus(GNAS)
GNAS	XP_024307641	Homo sapiens	GNAS complex locus(GNAS)
GNAS	XP_047296081	Homo sapiens	GNAS complex locus(GNAS)
GNAS	XP_016883310	Homo sapiens	GNAS complex locus(GNAS)
GNAS	XP_016883311	Homo sapiens	GNAS complex locus(GNAS)
GNAS	NP_001296771	Homo sapiens	GNAS complex locus(GNAS)
GNAS	XP_047296069	Homo sapiens	GNAS complex locus(GNAS)
GNAS	NP_536350	Homo sapiens	GNAS complex locus(GNAS)
GNAS	NP_536351	Homo sapiens	GNAS complex locus(GNAS)
GNAS	NP_001296790	Homo sapiens	GNAS complex locus(GNAS)
GNAS	NP_001070957	Homo sapiens	GNAS complex locus(GNAS)
GNAS	NP_001296812	Homo sapiens	GNAS complex locus(GNAS)
GNAS	NP_001070958	Homo sapiens	GNAS complex locus(GNAS)
GNAS	NP_001070956	Homo sapiens	GNAS complex locus(GNAS)
GNAS	NP_000507	Homo sapiens	GNAS complex locus(GNAS)
GNAS	XP_047296071	Homo sapiens	GNAS complex locus(GNAS)
GNAS	XP_047296070	Homo sapiens	GNAS complex locus(GNAS)
GNAS	XP_047296073	Homo sapiens	GNAS complex locus(GNAS)
GNAS	XP_047296072	Homo sapiens	GNAS complex locus(GNAS)
GNAS	XP_016883301	Homo sapiens	GNAS complex locus(GNAS)
GNAS	XP_047296075	Homo sapiens	GNAS complex locus(GNAS)
GNAS	XP_047296074	Homo sapiens	GNAS complex locus(GNAS)
GNAS	XP_047296077	Homo sapiens	GNAS complex locus(GNAS)
GNAS	XP_047296076	Homo sapiens	GNAS complex locus(GNAS)
GNAS	XP_047296079	Homo sapiens	GNAS complex locus(GNAS)
GNAS	XP_047296078	Homo sapiens	GNAS complex locus(GNAS)
GNAS	XP_016883307	Homo sapiens	GNAS complex locus(GNAS)
GNAS	XP_016883306	Homo sapiens	GNAS complex locus(GNAS)
GNAS	XP_016883309	Homo sapiens	GNAS complex locus(GNAS)
GNAS	XP_016883308	Homo sapiens	GNAS complex locus(GNAS)
GNAS	XP_016883303	Homo sapiens	GNAS complex locus(GNAS)
GNAS	NP_057676	Homo sapiens	GNAS complex locus(GNAS)
GNAS	XP_016883302	Homo sapiens	GNAS complex locus(GNAS)
GNAS	XP_016883304	Homo sapiens	GNAS complex locus(GNAS)
GNAS	NP_001296769	Homo sapiens	GNAS complex locus(GNAS)
CD9	NP_001317241	Homo sapiens	CD9 molecule(CD9)
CD9	NP_001760	Homo sapiens	CD9 molecule(CD9)
CD9	XP_005253871	Homo sapiens	CD9 molecule(CD9)
UBA1	XP_016885270	Homo sapiens	ubiquitin like modifier activating enzyme 1(UBA1)
UBA1	XP_047298380	Homo sapiens	ubiquitin like modifier activating enzyme 1(UBA1)
UBA1	XP_047298381	Homo sapiens	ubiquitin like modifier activating enzyme 1(UBA1)
UBA1	XP_011542256	Homo sapiens	ubiquitin like modifier activating enzyme 1(UBA1)
UBA1	XP_016885267	Homo sapiens	ubiquitin like modifier activating enzyme 1(UBA1)
UBA1	XP_016885269	Homo sapiens	ubiquitin like modifier activating enzyme 1(UBA1)
UBA1	NP_003325	Homo sapiens	ubiquitin like modifier activating enzyme 1(UBA1)
UBA1	XP_005272706	Homo sapiens	ubiquitin like modifier activating enzyme 1(UBA1)
UBA1	XP_047298377	Homo sapiens	ubiquitin like modifier activating enzyme 1(UBA1)
UBA1	XP_047298378	Homo sapiens	ubiquitin like modifier activating enzyme 1(UBA1)
UBA1	XP_016885266	Homo sapiens	ubiquitin like modifier activating enzyme 1(UBA1)
UBA1	XP_047298376	Homo sapiens	ubiquitin like modifier activating enzyme 1(UBA1)
UBA1	XP_047298379	Homo sapiens	ubiquitin like modifier activating enzyme 1(UBA1)
UBA1	NP_695012	Homo sapiens	ubiquitin like modifier activating enzyme 1(UBA1)
RAN	NP_006316	Homo sapiens	RAN, member RAS oncogene family(RAN)
RAN	NP_001287725	Homo sapiens	RAN, member RAS oncogene family(RAN)
RAN	NP_001287726	Homo sapiens	RAN, member RAS oncogene family(RAN)

## Sheet: BLAST search results
human RefSeq Protein ID	T. ni RefSeq Protein ID
NP_596867.1	XP_026742803.1
NP_391988.1	XP_026742803.1
NP_002202.2	XP_026742803.1
NP_006752.1	XP_026740858.1
NP_005558.1	XP_026729832.1
NP_001316839.1	XP_026728409.1
XP_011525056.1	XP_026728409.1
NP_001316838.1	XP_026728409.1
NP_000166.2	XP_026728409.1
NP_001171651.1	XP_026728409.1
NP_001276719.1	XP_026728409.1
NP_001316840.1	XP_026728409.1
NP_001276718.1	XP_026728409.1
NP_001191439.1	XP_026727247.1
NP_001407.1	XP_026727247.1
NP_001358167.1	XP_026731247.1
NP_001258901.1	XP_026731247.1
NP_001258900.1	XP_026731247.1
NP_001258899.1	XP_026731247.1
NP_001258898.1	XP_026731247.1
NP_031381.2	XP_026731247.1
NP_004347.1	XP_026729094.1
XP_047283888.1	XP_026742580.1
XP_047283887.1	XP_026742580.1
XP_047283889.1	XP_026742580.1
NP_001284578.1	XP_026742580.1
XP_016874087.1	XP_026742580.1
XP_047283890.1	XP_026742580.1
XP_016883529.1	XP_026731284.1
XP_016883528.1	XP_026731284.1
NP_003395.1	XP_026731284.1
NP_647539.1	XP_026731284.1
NP_004850.1	XP_026727684.1
NP_001275582.1	XP_026727684.1
NP_001108628.1	XP_026744811.1
NP_001485.2	XP_026744811.1
XP_006710496.1	XP_026735111.1
NP_001419.1	XP_026735111.1
NP_001340275.1	XP_026735111.1
NP_001188412.1	XP_026735111.1
NP_001092.1	XP_026746015.1
NP_006817.1	XP_026731287.1
NP_001719.2	XP_026732489.1
XP_016882662.1	XP_026732489.1
NP_005498.1	XP_026729394.1
NP_001146.2	XP_026736029.1
NP_001350043.1	XP_026736029.1
XP_005268489.1	XP_026736029.1
NP_001180473.1	XP_026736029.1
NP_001305804.1	XP_026727826.1
XP_016865646.1	XP_026727825.1
NP_005794.1	XP_026727825.1
XP_016865647.1	XP_026727826.1
XP_005248837.1	XP_026727825.1
XP_006715010.1	XP_026727825.1
XP_047274020.1	XP_026727825.1
NP_004025.1	XP_026736033.1
NP_001307809.1	XP_026736033.1
NP_001307808.1	XP_026736033.1
XP_016871651.1	XP_026736033.1
XP_016871652.1	XP_026736033.1
NP_001147.1	XP_026736033.1
NP_061485.1	XP_026728909.1
NP_008839.2	XP_026728909.1
NP_001274523.1	XP_026732630.1
NP_001274522.1	XP_026732630.1
NP_001279.2	XP_026732630.1
NP_036611.2	XP_026731287.1
NP_001008800.1	XP_026741000.1
NP_005989.3	XP_026741000.1
XP_047287445.1	XP_026739435.1
NP_001317431.2	XP_026739435.1
NP_001099000.2	XP_026739435.1
XP_005270425.1	XP_026739435.1
NP_001337406.2	XP_026739435.1
NP_001337405.2	XP_026739435.1
NP_001337404.2	XP_026739435.1
XP_016855559.1	XP_026739435.1
XP_016855558.1	XP_026739435.1
XP_016855557.1	XP_026739435.1
XP_016855556.1	XP_026739435.1
NP_001337409.2	XP_026739435.1
NP_001337408.2	XP_026739435.1
NP_001337407.2	XP_026739435.1
XP_047287584.1	XP_026739435.1
XP_047287536.1	XP_026739435.1
XP_011538811.1	XP_026739435.1
XP_047287559.1	XP_026739435.1
XP_011538815.1	XP_026739435.1
XP_011538814.1	XP_026739435.1
XP_011538813.1	XP_026739435.1
XP_011538812.1	XP_026739435.1
XP_011538817.1	XP_026739435.1
XP_011538816.1	XP_026739435.1
NP_001337414.2	XP_026739435.1
NP_006358.2	XP_026739435.1
NP_001337413.2	XP_026739435.1
NP_001337412.2	XP_026739435.1
NP_001337411.2	XP_026739435.1
NP_001337410.2	XP_026739435.1
XP_047287572.1	XP_026739435.1
XP_047287592.1	XP_026739435.1
XP_016855561.1	XP_026739435.1
XP_047287476.1	XP_026739435.1
XP_016855560.1	XP_026739435.1
XP_047287376.1	XP_026739435.1
NP_001185771.1	XP_026747145.1
NP_006422.1	XP_026747145.1
XP_011535020.1	XP_026731247.1
NP_001017963.2	XP_026731247.1
NP_005339.3	XP_026731247.1
NP_001155901.1	XP_026727076.1
XP_011531554.1	XP_026727076.1
XP_047302998.1	XP_026727076.1
NP_037506.2	XP_026727076.1
NP_001243121.1	XP_026727076.1
NP_000691.1	XP_026739138.1
XP_016870146.1	XP_026739139.1
XP_011516911.1	XP_026739138.1
NP_001244955.1	XP_026727759.1
NP_001152759.1	XP_026727759.1
NP_000356.1	XP_026727759.1
NP_001002857.1	XP_026739139.1
NP_001002858.1	XP_026739139.1
XP_011519779.1	XP_026742566.1
XP_047288358.1	XP_026742566.1
XP_047288359.1	XP_026742566.1
XP_047288360.1	XP_026742566.1
XP_016877579.1	XP_026739139.1
NP_004030.1	XP_026739139.1
XP_016877580.1	XP_026739139.1
XP_047288357.1	XP_026742566.1
XP_016877581.1	XP_026742566.1
XP_047288361.1	XP_026742566.1
XP_016877582.1	XP_026742566.1
XP_047288362.1	XP_026742566.1
XP_047288363.1	XP_026742566.1
NP_001129487.1	XP_026739139.1
XP_047287789.1	XP_026730384.1
XP_011535570.1	XP_026730384.1
XP_047287788.1	XP_026730384.1
XP_047287786.1	XP_026730384.1
NP_001397964.1	XP_026730384.1
NP_001397965.1	XP_026730384.1
XP_011535568.1	XP_026730384.1
XP_011535567.1	XP_026730384.1
XP_016877209.1	XP_026730384.1
XP_011535569.1	XP_026730384.1
XP_016877211.1	XP_026730384.1
XP_016877212.1	XP_026730384.1
XP_016877214.1	XP_026730384.1
XP_016877215.1	XP_026730384.1
XP_016877216.1	XP_026730384.1
XP_016877217.1	XP_026730384.1
NP_001123476.1	XP_026730384.1
XP_047287791.1	XP_026730384.1
XP_047287790.1	XP_026730384.1
NP_001123477.1	XP_026730384.1
XP_047287785.1	XP_026730384.1
NP_001093.1	XP_026730384.1
XP_016877210.1	XP_026730384.1
XP_047287793.1	XP_026730384.1
NP_006112.3	XP_026738765.1
XP_016863630.1	XP_026739137.1
NP_001145.1	XP_026739139.1
NP_001265338.1	XP_026742566.1
NP_665876.1	XP_026742565.1
NP_001265337.1	XP_026742565.1
NP_665875.1	XP_026742565.1
NP_001265336.1	XP_026742565.1
XP_005269799.1	XP_026742566.1
XP_006717876.1	XP_026742566.1
XP_011538038.1	XP_026742565.1
XP_005269798.1	XP_026742566.1
NP_001148.1	XP_026742565.1
XP_047281096.1	XP_026742566.1
XP_047281097.1	XP_026742566.1
NP_001398072.1	XP_026730383.1
NP_001308962.1	XP_026730383.1
XP_006723469.1	XP_026730383.1
XP_016882820.1	XP_026730384.1
XP_005259338.1	XP_026730384.1
NP_004915.2	XP_026730384.1
NP_001129171.1	XP_026731284.1
NP_003397.1	XP_026731284.1
NP_001129172.1	XP_026731284.1
NP_001129173.1	XP_026731284.1
NP_001129174.1	XP_026731284.1
XP_005251120.1	XP_026731284.1
NP_663723.1	XP_026731284.1
XP_005251118.1	XP_026731284.1
XP_016869300.1	XP_026731284.1
XP_016869299.1	XP_026731284.1
NP_001300876.1	XP_026741220.1
NP_001300870.1	XP_026741220.1
NP_001655.1	XP_026741220.1
NP_001300874.1	XP_026741220.1
NP_001300875.1	XP_026741220.1
NP_001300872.1	XP_026741220.1
NP_001300873.1	XP_026741220.1
XP_011533816.1	XP_026738853.1
NP_001393.1	XP_026738853.1
NP_001087.2	XP_026744305.1
NP_001290204.1	XP_026744305.1
NP_001290203.1	XP_026744305.1
XP_005257452.1	XP_026744305.1
NP_942127.1	XP_026744305.1
XP_016880177.1	XP_026744305.1
NP_872270.1	XP_026737014.1
XP_005254502.1	XP_026737014.1
NP_872271.1	XP_026737014.1
XP_047288618.1	XP_026737014.1
XP_005254500.1	XP_026737014.1
XP_047288622.1	XP_026737014.1
XP_011519972.1	XP_026737014.1
NP_001303247.1	XP_026737014.1
XP_016877802.1	XP_026737014.1
XP_006720633.1	XP_026737014.1
XP_047288619.1	XP_026737014.1
NP_001398010.1	XP_026737014.1
NP_002645.3	XP_026737014.1
NP_001193725.1	XP_026737014.1
NP_001193726.1	XP_026737014.1
NP_001193727.1	XP_026737014.1
NP_001193728.1	XP_026737014.1
XP_047288620.1	XP_026737014.1
XP_047288621.1	XP_026737014.1
NP_110379.2	XP_026732026.1
NP_001008897.1	XP_026732026.1
XP_016884292.1	XP_026725382.1
NP_002464.1	XP_026725382.1
XP_016884294.1	XP_026725382.1
XP_016884293.1	XP_026725382.1
XP_011528499.1	XP_026725382.1
XP_016884295.1	XP_026725382.1
NP_001104547.1	XP_026738215.1
XP_011534412.1	XP_026745526.1
NP_003370.2	XP_026738215.1
NP_006280.3	XP_026736418.1
XP_011544070.1	XP_026726906.1
NP_001230106.1	XP_026726906.1
NP_908930.1	XP_026726906.1
NP_001121089.1	XP_026726906.1
NP_000025.1	XP_026726906.1
NP_908932.1	XP_026726906.1
NP_001344872.1	XP_026748037.1
NP_002037.2	XP_026748037.1
NP_001276674.1	XP_026748037.1
NP_001276675.1	XP_026748037.1
NP_001243728.1	XP_026748037.1
NP_001287910.1	XP_026737281.1
NP_066953.1	XP_026737281.1
XP_047276493.1	XP_026737281.1
XP_047276492.1	XP_026737281.1
NP_002256.2	XP_026727277.1
NP_001263382.1	XP_026727277.1
NP_004628.4	XP_026725932.1
NP_001244319.1	XP_026742580.1
NP_001244318.1	XP_026742580.1
NP_001244329.1	XP_026747431.1
NP_001254627.1	XP_026742580.1
NP_001771.1	XP_026742580.1
NP_001244321.1	XP_026742580.1
NP_001244320.1	XP_026742580.1
NP_001244330.1	XP_026747431.1
XP_024305051.1	XP_026742580.1
XP_047276637.1	XP_026739464.1
XP_006715825.1	XP_026739464.1
XP_047276638.1	XP_026739464.1
NP_005393.2	XP_026739464.1
XP_011513768.1	XP_026739464.1
NP_009057.1	XP_026743870.1
NP_001341857.1	XP_026743870.1
NP_001341856.1	XP_026743870.1
XP_011526961.1	XP_026727278.1
NP_001309015.1	XP_026727278.1
XP_005260374.1	XP_026727278.1
NP_001155238.1	XP_026727278.1
NP_001349679.1	XP_026727278.1
NP_001309014.1	XP_026727278.1
NP_001309013.1	XP_026727278.1
XP_016883199.1	XP_026727278.1
XP_016883198.1	XP_026727278.1
XP_047295918.1	XP_026727278.1
NP_000678.1	XP_026727278.1
XP_016883197.1	XP_026727278.1
XP_005253165.1	XP_026743998.1
NP_006283.1	XP_026743998.1
XP_011523393.1	XP_026737916.1
NP_004574.2	XP_026737916.1
NP_958842.1	XP_026737916.1
NP_001238968.1	XP_026737916.1
XP_011523392.1	XP_026737916.1
NP_002385.3	XP_026726786.1
NP_001012682.1	XP_026726785.1
NP_001012680.1	XP_026726785.1
NP_001013269.1	XP_026726786.1
XP_016856850.1	XP_026734850.1
NP_000692.2	XP_026734854.1
NP_001153705.1	XP_026734856.1
NP_001153706.1	XP_026734850.1
XP_016856849.1	XP_026734850.1
XP_047289160.1	XP_026731353.1
NP_003861.1	XP_026731353.1
NP_001269549.1	XP_026729042.1
XP_047303935.1	XP_026729042.1
NP_001269548.1	XP_026729042.1
NP_001269547.1	XP_026729042.1
NP_002061.1	XP_026729042.1
NP_001269546.1	XP_026729042.1
NP_001159897.1	XP_026729042.1
NP_001238851.1	XP_026732246.1
NP_001238850.1	XP_026732246.1
NP_001238846.1	XP_026732246.1
NP_001010942.1	XP_026732246.1
NP_001238847.1	XP_026732246.1
NP_056461.1	XP_026732246.1
NP_000055.2	XP_026743707.1
NP_426359.1	XP_026730245.1
NP_001034891.1	XP_026730245.1
NP_001782.1	XP_026730245.1
NP_005800.3	XP_026726573.1
NP_001167568.1	XP_026745591.1
NP_001302466.1	XP_026745592.1
NP_002291.1	XP_026745591.1
XP_006719137.1	XP_026745592.1
NP_001007068.1	XP_026742880.1
NP_001335269.1	XP_026742880.1
NP_001317466.1	XP_026742880.1
NP_001335268.1	XP_026742880.1
NP_001007070.1	XP_026742880.1
NP_001007071.1	XP_026742880.1
NP_001335270.1	XP_026742880.1
XP_047278033.1	XP_026742880.1
NP_001007069.1	XP_026742880.1
NP_005616.2	XP_026742880.1
NP_001158888.1	XP_026745592.1
NP_005557.1	XP_026745591.1
NP_001128711.1	XP_026745592.1
NP_001158886.1	XP_026745590.1
NP_001158887.1	XP_026745592.1
NP_002565.1	XP_026726573.1
NP_859047.1	XP_026726573.1
NP_859048.1	XP_026726573.1
NP_001189360.1	XP_026726573.1
NP_000282.1	XP_026728670.1
NP_001104026.1	XP_026733519.1
NP_001447.2	XP_026733519.1
NP_001269838.1	XP_026734074.1
XP_047296624.1	XP_026734074.1
NP_006576.2	XP_026734074.1
NP_001269837.1	XP_026734074.1
NP_001269836.1	XP_026734074.1
NP_001334354.2	XP_026738146.1
NP_001334352.2	XP_026738146.1
XP_006719119.1	XP_026738146.1
NP_001334353.2	XP_026738146.1
NP_000005.3	XP_026738146.1
NP_006421.2	XP_026732337.1
NP_001243650.1	XP_026732337.1
NP_006588.1	XP_026745076.1
NP_694881.1	XP_026745076.1
XP_011541100.1	XP_026745076.1
XP_047279226.1	XP_026724506.1
XP_047279227.1	XP_026724506.1
XP_047279224.1	XP_026724506.1
XP_047279225.1	XP_026724506.1
XP_047279222.1	XP_026724506.1
XP_047279223.1	XP_026724506.1
XP_047279221.1	XP_026724506.1
XP_047279228.1	XP_026724506.1
XP_047279229.1	XP_026724506.1
NP_937895.1	XP_026724506.1
XP_011516887.1	XP_026724506.1
XP_011516888.1	XP_026724506.1
NP_001339990.1	XP_026724506.1
NP_001339991.1	XP_026724506.1
XP_005252002.1	XP_026724506.1
NP_001339992.1	XP_026724506.1
XP_005252001.1	XP_026724506.1
NP_001339993.1	XP_026724506.1
NP_001339994.1	XP_026724506.1
XP_011516889.1	XP_026724506.1
NP_001121136.1	XP_026724506.1
NP_001121137.1	XP_026724506.1
NP_001121138.1	XP_026724506.1
NP_001121139.1	XP_026724506.1
NP_001339995.1	XP_026724506.1
XP_011516890.1	XP_026724506.1
NP_001339996.1	XP_026724506.1
XP_011516891.1	XP_026724506.1
NP_001121134.1	XP_026724506.1
NP_001339997.1	XP_026724506.1
XP_005252000.1	XP_026724506.1
NP_001121135.2	XP_026724506.1
NP_001339998.1	XP_026724506.1
NP_001339999.1	XP_026724506.1
XP_011516896.1	XP_026724506.1
XP_011516894.1	XP_026724506.1
XP_016870136.1	XP_026724506.1
XP_011516895.1	XP_026724506.1
XP_016870135.1	XP_026724506.1
NP_001339982.1	XP_026724506.1
XP_011516892.1	XP_026724506.1
NP_001339983.1	XP_026724506.1
XP_011516893.1	XP_026724506.1
XP_016870137.1	XP_026724506.1
NP_001339984.1	XP_026724506.1
NP_001339985.1	XP_026724506.1
NP_001339986.1	XP_026724506.1
XP_016870134.1	XP_026724506.1
NP_001339987.1	XP_026724506.1
NP_001339988.1	XP_026724506.1
NP_001339989.1	XP_026724506.1
NP_001244959.1	XP_026724506.1
NP_001244958.1	XP_026724506.1
NP_001340001.1	XP_026724506.1
NP_001340002.1	XP_026724506.1
NP_001340000.1	XP_026724506.1
NP_001340005.1	XP_026724506.1
NP_001340006.1	XP_026724506.1
NP_001340003.1	XP_026724506.1
NP_000168.1	XP_026724506.1
NP_001340004.1	XP_026724506.1
NP_001340007.1	XP_026724506.1
XP_006717142.1	XP_026724506.1
NP_005338.1	XP_026728848.1
XP_005246463.1	XP_026747485.1
NP_997639.2	XP_026732889.1
NP_002017.2	XP_026747485.1
NP_997641.2	XP_026732889.1
NP_001352450.1	XP_026747485.1
NP_997643.2	XP_026747485.1
NP_001352452.1	XP_026732889.1
NP_001352451.1	XP_026747485.1
NP_001293061.2	XP_026732889.1
NP_997647.2	XP_026747485.1
NP_001293060.2	XP_026732889.1
NP_001352453.1	XP_026747485.1
NP_001293059.2	XP_026747485.1
NP_001352447.1	XP_026747485.1
NP_001352446.1	XP_026747485.1
NP_001352449.1	XP_026747485.1
NP_001352448.1	XP_026747485.1
NP_001293058.2	XP_026747485.1
XP_005262326.1	XP_026738214.1
XP_047298087.1	XP_026738213.1
XP_047298085.1	XP_026738213.1
XP_047298086.1	XP_026738213.1
NP_002435.1	XP_026738215.1
XP_011529261.1	XP_026738214.1
XP_005257400.1	XP_026738765.1
NP_000412.4	XP_026738765.1
NP_001366295.1	XP_026738765.1
NP_006079.1	XP_026746369.1
NP_001952.1	XP_026743885.1
NP_057215.3	XP_026734104.1
XP_047298960.1	XP_026734104.1
NP_001009186.1	XP_026731291.1
NP_001753.1	XP_026731291.1
NP_004095.4	XP_026734139.1
XP_011521840.1	XP_026734139.1
NP_005264.2	XP_026730923.1
NP_001269468.1	XP_026730923.1
XP_047274010.1	XP_026730923.1
XP_047274032.1	XP_026730923.1
NP_001269467.1	XP_026730923.1
XP_047274011.1	XP_026730923.1
XP_047274012.1	XP_026730923.1
XP_047274034.1	XP_026730923.1
XP_047274013.1	XP_026730923.1
XP_047274030.1	XP_026730923.1
XP_047274018.1	XP_026730923.1
XP_047274019.1	XP_026730923.1
XP_016856548.1	XP_026730923.1
XP_016856549.1	XP_026730923.1
XP_047274014.1	XP_026730923.1
XP_047274015.1	XP_026730923.1
NP_002065.1	XP_026730923.1
XP_047274016.1	XP_026730923.1
XP_047274017.1	XP_026730923.1
XP_024302263.1	XP_026730923.1
XP_047274000.1	XP_026730923.1
XP_047274001.1	XP_026730923.1
XP_047274023.1	XP_026730923.1
XP_047274002.1	XP_026730923.1
XP_047274024.1	XP_026730923.1
XP_047274029.1	XP_026730923.1
XP_047273999.1	XP_026730923.1
XP_047274025.1	XP_026730923.1
XP_047273998.1	XP_026730923.1
XP_047274026.1	XP_026730923.1
XP_047274005.1	XP_026730923.1
XP_047274027.1	XP_026730923.1
XP_047274006.1	XP_026730923.1
XP_047274028.1	XP_026730923.1
XP_016856550.1	XP_026730923.1
XP_024307640.1	XP_026728347.1
NP_001397841.1	XP_026728347.1
XP_024307643.1	XP_026728347.1
XP_047296080.1	XP_026728347.1
NP_001397842.1	XP_026728347.1
XP_024307641.1	XP_026728347.1
XP_047296081.1	XP_026728347.1
NP_001296771.1	XP_026728347.1
XP_047296069.1	XP_026728347.1
NP_536350.2	XP_026728347.1
NP_536351.1	XP_026728347.1
NP_001296790.1	XP_026728347.1
NP_001070957.1	XP_026728347.1
NP_001070956.1	XP_026728347.1
NP_000507.1	XP_026728347.1
XP_047296071.1	XP_026728347.1
XP_047296070.1	XP_026728347.1
XP_047296073.1	XP_026728347.1
XP_047296072.1	XP_026728347.1
XP_016883301.1	XP_026728347.1
XP_047296075.1	XP_026728347.1
XP_047296074.1	XP_026728347.1
XP_047296077.1	XP_026728347.1
XP_047296076.1	XP_026728347.1
XP_047296079.1	XP_026728347.1
XP_047296078.1	XP_026728347.1
XP_016883307.1	XP_026728347.1
XP_016883306.1	XP_026728347.1
XP_016883309.1	XP_026728347.1
XP_016883308.1	XP_026728347.1
XP_016883303.1	XP_026728347.1
XP_016883302.1	XP_026728347.1
XP_016883304.1	XP_026728347.1
NP_001296769.1	XP_026728347.1
NP_001317241.1	XP_026742580.1
NP_001760.1	XP_026730525.1
XP_005253871.1	XP_026730525.1
XP_016885270.1	XP_026738897.1
XP_047298380.1	XP_026738897.1
XP_047298381.1	XP_026738897.1
XP_011542256.1	XP_026738897.1
XP_016885267.1	XP_026738897.1
XP_016885269.1	XP_026738897.1
NP_003325.2	XP_026738897.1
XP_005272706.1	XP_026738897.1
XP_047298377.1	XP_026738897.1
XP_047298378.1	XP_026738897.1
XP_016885266.1	XP_026738897.1
XP_047298376.1	XP_026738897.1
XP_047298379.1	XP_026738897.1
NP_695012.1	XP_026738897.1
NP_006316.1	XP_026724631.1
NP_001287725.1	XP_026724631.1
NP_001287726.1	XP_026724631.1

## Sheet: found in Tnms42 cell EVs
human RefSeq protein ID	T. ni RefSeq protein ID	UniProt accession	Discription	Gene Symbole
NP_596867.1	XP_026742803.1	A0A7E5WQ73	Integrin beta OS=Trichoplusia ni OX=7111 GN=LOC113504609 PE=3 SV=1	ITGB1
NP_006752.1	XP_026740858.1	A0A7E5WJF7	14-3-3 protein epsilon OS=Trichoplusia ni OX=7111 GN=LOC113503197 PE=3 SV=1	YWHAE
NP_001316839.1	XP_026728409.1	A0A7E5VJE9	Glucose-6-phosphate isomerase OS=Trichoplusia ni OX=7111 GN=LOC113494316 PE=3 SV=1	GPI
NP_001191439.1	XP_026727247.1	A0A7E5VG31	RNA helicase OS=Trichoplusia ni OX=7111 GN=LOC113493456 PE=3 SV=1	EIF4A1
NP_001358167.1	XP_026731247.1	A0A7E5VSK5	Heat shock protein 83 OS=Trichoplusia ni OX=7111 GN=LOC113496266 PE=3 SV=1	HSP90AB1
XP_047283888.1	XP_026742580.1	A0A7E5WP87	Tetraspanin OS=Trichoplusia ni OX=7111 GN=LOC113504478 PE=3 SV=1	CD81
XP_016883529.1	XP_026731284.1	A0A7E5VT04	14-3-3 protein zeta isoform X1 OS=Trichoplusia ni OX=7111 GN=LOC113496323 PE=3 SV=1	YWHAB
NP_004850.1	XP_026727684.1	A0A7E5VHF4	Clathrin heavy chain OS=Trichoplusia ni OX=7111 GN=LOC113493842 PE=3 SV=1	CLTC
NP_001108628.1	XP_026744811.1	A0A7E5WXB4	Rab GDP dissociation inhibitor OS=Trichoplusia ni OX=7111 GN=LOC113506161 PE=3 SV=1	GDI2
XP_006710496.1	XP_026735111.1	A0A7E5W4D4	2-phospho-D-glycerate hydro-lyase OS=Trichoplusia ni OX=7111 GN=LOC113499004 PE=3 SV=1	ENO1
NP_001092.1	XP_026746015.1	A0A451FUM5	Actin OS=Trichoplusia ni OX=7111 GN=LOC113507353 PE=2 SV=1	ACTB
NP_001305804.1	XP_026727826.1	A0A7E5VHZ6	flotillin-1 isoform X2 OS=Trichoplusia ni OX=7111 GN=LOC113493963 PE=3 SV=1	FLOT1
NP_004025.1	XP_026736033.1	A0A7E5W5T7	Annexin OS=Trichoplusia ni OX=7111 GN=LOC113499683 PE=3 SV=1	ANXA7
NP_061485.1	XP_026728909.1	A0A7E5VKV2	ras-related protein Rac1 OS=Trichoplusia ni OX=7111 GN=LOC113494689 PE=4 SV=1	RAC1
NP_001274523.1	XP_026732630.1	A0A7E5VWB7	chloride intracellular channel exc-4-like isoform X2 OS=Trichoplusia ni OX=7111 GN=LOC113497318 PE=4 SV=1	CLIC1
NP_001008800.1	XP_026741000.1	A0A7E5WJN2	T-complex protein 1 subunit gamma OS=Trichoplusia ni OX=7111 GN=LOC113503333 PE=3 SV=1	CCT3
XP_047287445.1	XP_026739435.1	A0A7E5WFG2	Adenylyl cyclase-associated protein OS=Trichoplusia ni OX=7111 GN=LOC113502194 PE=3 SV=1	CAP1
NP_001185771.1	XP_026747145.1	A0A7E5X1U5	CCT-beta OS=Trichoplusia ni OX=7111 GN=LOC113508363 PE=3 SV=1	CCT2
NP_001155901.1	XP_026727076.1	A0A7E5VFQ6	programmed cell death 6-interacting protein OS=Trichoplusia ni OX=7111 GN=LOC113493341 PE=4 SV=1	PDCD6IP
NP_001244955.1	XP_026727759.1	A0A7E5VHI3	Triosephosphate isomerase OS=Trichoplusia ni OX=7111 GN=LOC113493924 PE=3 SV=1	TPI1
NP_006112.3	XP_026738765.1	A0A7E5WDM1	lamin-C-like OS=Trichoplusia ni OX=7111 GN=LOC113501742 PE=3 SV=1	KRT1
XP_016863630.1	XP_026739137.1	A0A7E5WFF1	Annexin OS=Trichoplusia ni OX=7111 GN=LOC113501989 PE=3 SV=1	ANXA5
XP_011533816.1	XP_026738853.1	A9XXA7	Elongation factor 1-alpha OS=Trichoplusia ni OX=7111 GN=LOC113501794 PE=2 SV=1	EEF1A1
NP_001087.2	XP_026744305.1	A0A7E5WTZ2	ATP-citrate synthase OS=Trichoplusia ni OX=7111 GN=LOC113505697 PE=3 SV=1	ACLY
NP_872270.1	XP_026737014.1	A0A7E5W8P4	Pyruvate kinase OS=Trichoplusia ni OX=7111 GN=LOC113500423 PE=3 SV=1	PKM
NP_110379.2	XP_026732026.1	A0A7E5VV65	CCT-alpha OS=Trichoplusia ni OX=7111 GN=LOC113496858 PE=3 SV=1	TCP1
XP_016884292.1	XP_026725382.1	A0A7E5VAS2	myosin heavy chain non-muscle isoform X1 OS=Trichoplusia ni OX=7111 GN=LOC113492215 PE=3 SV=1	MYH9
NP_001104547.1	XP_026738215.1	A0A7E5WBX9	Moesin/ezrin/radixin homolog 1 OS=Trichoplusia ni OX=7111 GN=LOC113501302 PE=4 SV=1	EZR
NP_001344872.1	XP_026748037.1	A0A2H4WW83	Glyceraldehyde-3-phosphate dehydrogenase OS=Trichoplusia ni OX=7111 GN=LOC113509001 PE=2 SV=1	GAPDH
NP_001287910.1	XP_026737281.1	A0A7E5WAQ5	Peptidyl-prolyl cis-trans isomerase OS=Trichoplusia ni OX=7111 GN=LOC113500627 PE=3 SV=1	PPIA
NP_002256.2	XP_026727277.1	A0A7E5VG59	importin subunit beta-1 OS=Trichoplusia ni OX=7111 GN=LOC113493477 PE=4 SV=1	KPNB1
NP_004628.4	XP_026725932.1	A0A7E5VCC5	ras-related protein Rab-7a OS=Trichoplusia ni OX=7111 GN=LOC113492607 PE=4 SV=1	RAB7A
NP_009057.1	XP_026743870.1	A0A7E5WSU8	Vesicle-fusing ATPase OS=Trichoplusia ni OX=7111 GN=LOC113505390 PE=4 SV=1	VCP
XP_011526961.1	XP_026727278.1	A0A7E5VG48	Adenosylhomocysteinase OS=Trichoplusia ni OX=7111 GN=LOC113493478 PE=3 SV=1	AHCY
XP_005253165.1	XP_026743998.1	A0A7E5WT41	tumor susceptibility gene 101 protein OS=Trichoplusia ni OX=7111 GN=LOC113505472 PE=3 SV=1	TSG101
XP_011523393.1	XP_026737916.1	A0A7E5WBY8	ras-related protein Rab-5B OS=Trichoplusia ni OX=7111 GN=LOC113501100 PE=4 SV=1	RAB5C
XP_016856850.1	XP_026734850.1	A0A7E5W2J4	Sodium/potassium-transporting ATPase subunit alpha OS=Trichoplusia ni OX=7111 GN=LOC113498884 PE=3 SV=1	RAP1B
XP_047289160.1	XP_026731353.1	A0A7E5VSN3	ras GTPase-activating-like protein IQGAP1 OS=Trichoplusia ni OX=7111 GN=LOC113496366 PE=4 SV=1	IQGAP1
NP_001238851.1	XP_026732246.1	A0A7E5VVU4	ras-related protein Rap-1b OS=Trichoplusia ni OX=7111 GN=LOC113497012 PE=3 SV=1	RAP1B
NP_000055.2	XP_026743707.1	A0A7E5WTV5	CD109 antigen OS=Trichoplusia ni OX=7111 GN=LOC113505287 PE=4 SV=1	C3
NP_426359.1	XP_026730245.1	A0A7E5VPI9	Cell division control protein 42 homolog OS=Trichoplusia ni OX=7111 GN=LOC113495620 PE=3 SV=1	CDC42
NP_005800.3	XP_026726573.1	A0A7E5VE43	peroxiredoxin 1 isoform X3 OS=Trichoplusia ni OX=7111 GN=LOC113493007 PE=3 SV=1	PRDX2
NP_001167568.1	XP_026745591.1	A0A7E5WZH2	L-lactate dehydrogenase OS=Trichoplusia ni OX=7111 GN=LOC113506948 PE=3 SV=1	LDHB
NP_001302466.1	XP_026745592.1	A0A7E5WZD5	L-lactate dehydrogenase OS=Trichoplusia ni OX=7111 GN=LOC113506948 PE=3 SV=1	LDHB
NP_001007068.1	XP_026742880.1	A0A7E5WQ52	syntenin-1-like OS=Trichoplusia ni OX=7111 GN=LOC113504658 PE=4 SV=1	SDCBP
NP_001158886.1	XP_026745590.1	A0A5H1ZR53	L-lactate dehydrogenase OS=Trichoplusia ni OX=7111 GN=LOC113506948 PE=1 SV=1	LDHA
NP_000282.1	XP_026728670.1	A0A7E5VK45	Phosphoglycerate kinase OS=Trichoplusia ni OX=7111 GN=LOC113494495 PE=3 SV=1	PGK1
NP_001269838.1	XP_026734074.1	A0A7E5W0E1	CCT-theta OS=Trichoplusia ni OX=7111 GN=LOC113498305 PE=3 SV=1	CCT8
NP_006421.2	XP_026732337.1	A0A7E5VVN0	T-complex protein 1 subunit delta OS=Trichoplusia ni OX=7111 GN=LOC113497142 PE=3 SV=1	CCT4
NP_006588.1	XP_026745076.1	A0A7E5WY23	Heat shock protein 70 OS=Trichoplusia ni OX=7111 GN=LOC113506423 PE=2 SV=1	HSPA8
NP_997639.2	XP_026732889.1	A0A7E5VX32	Protein-tyrosine-phosphatase OS=Trichoplusia ni OX=7111 GN=LOC113497499 PE=3 SV=1	FN1
XP_005262326.1	XP_026738214.1	A0A7E5WC28	Moesin/ezrin/radixin homolog 1 OS=Trichoplusia ni OX=7111 GN=LOC113501302 PE=4 SV=1	MSN
XP_047298087.1	XP_026738213.1	A0A7E5WBV4	Moesin/ezrin/radixin homolog 1 OS=Trichoplusia ni OX=7111 GN=LOC113501302 PE=4 SV=1	MSN
NP_001952.1	XP_026743885.1	A0A7E5WSW3	translation elongation factor 2-like OS=Trichoplusia ni OX=7111 GN=LOC113505410 PE=3 SV=1	EEF2
NP_057215.3	XP_026734104.1	A0A7E5W0H0	ras-related protein Rab-10 OS=Trichoplusia ni OX=7111 GN=LOC113498318 PE=4 SV=1	RAB10
NP_001009186.1	XP_026731291.1	A0A7E5VT10	T-complex protein 1 subunit zeta OS=Trichoplusia ni OX=7111 GN=LOC113496326 PE=3 SV=1	CCT6A
NP_004095.4	XP_026734139.1	A0A7E5W0P0	fatty acid synthase isoform X1 OS=Trichoplusia ni OX=7111 GN=LOC113498344 PE=4 SV=1	FASN
NP_005264.2	XP_026730923.1	A0A7E5VRL3	guanine nucleotide-binding protein G(I)/G(S)/G(T) subunit beta-1 OS=Trichoplusia ni OX=7111 GN=LOC113496053 PE=3 SV=1	GNB2
XP_024307640.1	XP_026728347.1	A0A7E5VJ79	guanine nucleotide-binding protein G(S) subunit alpha OS=Trichoplusia ni OX=7111 GN=LOC113494278 PE=3 SV=1	GNAS
NP_001760.1	XP_026730525.1	A0A7E5VQB9	Tetraspanin OS=Trichoplusia ni OX=7111 GN=LOC113495786 PE=3 SV=1	CD9
XP_016885270.1	XP_026738897.1	A0A7E5WEQ8	Ubiquitin-activating enzyme E1 OS=Trichoplusia ni OX=7111 GN=LOC113501820 PE=3 SV=1	UBA1
NP_006316.1	XP_026724631.1	A0A7E5V8N0	GTP-binding nuclear protein OS=Trichoplusia ni OX=7111 GN=LOC113491707 PE=3 SV=1	RAN
NP_001269468	XP_026730923.1	A0A7E5VRL3	guanine nucleotide-binding protein G(I)/G(S)/G(T) subunit beta-1 OS=Trichoplusia ni OX=7111 GN=LOC113496053 PE=3 SV=1	GNB1
XP_005257400	XP_026738765.1	A0A7E5WDM1	lamin-C-like OS=Trichoplusia ni OX=7111 GN=LOC113501742 PE=3 SV=1	KRT10
XP_011535020	XP_026731247.1	A0A7E5VSK5	Heat shock protein 83 OS=Trichoplusia ni OX=7111 GN=LOC113496266 PE=3 SV=1	HSP90AA1
NP_001129171	XP_026731284.1	A0A7E5VT04	14-3-3 protein zeta isoform X1 OS=Trichoplusia ni OX=7111 GN=LOC113496323 PE=3 SV=1	YWHAZ
NP_002565	XP_026726573.1	A0A7E5VE43	peroxiredoxin 1 isoform X3 OS=Trichoplusia ni OX=7111 GN=LOC113493007 PE=3 SV=1	PRDX1
